# Supplementary material for: A multi-objective scheduling optimization algorithm of a camera network for directional road network coverage
Source: PLoS One. 2018 Oct 31;13(10):e0206038. doi: 10.1371/journal.pone.0206038 (PMC6209222; doi:10.1371/journal.pone.0206038)
Supplement: S1 File — The camera data in this study. (TXT) [file pone.0206038.s001.txt]

10 1 755.70 1700.41 200 50 145.73 45
13 0 -216.40 1530.74 200 50 210 45
18 0 -16.74 216.61 200 50 70 45
23 0 1212.44 618.49 200 50 90 45
24 1 924.94 463.48 200 50 341.52 45
26 0 647.36 751.84 200 50 330 45
27 1 1141.57 853.19 200 50 290.12 45
28 1 1560.30 685.73 200 50 200 45
32 0 118.67 1771.67 200 50 270 45
33 0 922.11 1937.59 200 50 100 45
35 0 698.23 334.07 200 50 297 45
37 0 448.13 1338.98 200 50 200 45
44 0 958.37 1296.64 200 50 18 45
45 1 1225.09 1055.15 200 50 299.34 45
46 1 993.11 992.54 200 50 210.92 45
48 1 322.83 280.66 200 50 154.76 45
60 1 -334.09 223.81 200 50 120 45
59 0 -616.61 861.21 200 50 45 45
53 1 -721.34 1606.14 200 50 170 45
52 0 -156.97 1917.34 200 50 200 45
62 1 403.42 -168.62 200 50 0 45
51 1 444.74 2162.66 200 50 170 45
50 1 1247.83 1816.49 200 50 265 45
57 1 -178.114 1092.98 200 50 337.40 45
61 1 399.52 131.21 200 50 350.55 45
58 1 -378.30 674.07 200 50 80 45
64 1 1359.91 212.114 200 50 336 45
77 1 905.12 795.08 200 50 85.00 45
76 1 582.91 1253.93 200 50 81.52 45
74 1 485.78 645.89 200 50 333.93 45
73 1 1.93 924.10 200 50 175.11 45
71 1 168.44 1139.74 200 50 190 45
65 1 1118.96 1027.80 200 50 230.65 45
70 1 630.94 1641.81 200 50 274.88 45
69 1 530.40 1460.11 200 50 257.64 45
68 1 770.12 1063.13 200 50 196.93 45
67 1 753.64 748.79 200 50 56.72 45
66 0 288.21 1020.87 200 50 25 45
