# Supplementary material for: A multi-objective scheduling optimization algorithm of a camera network for directional road network coverage
Source: PLoS One. 2018 Oct 31;13(10):e0206038. doi: 10.1371/journal.pone.0206038 (PMC6209222; doi:10.1371/journal.pone.0206038)
Supplement: S2 File — The road section data in this study. (TXT) [file pone.0206038.s002.txt]

A B 0 1
B C 0 1
C D 0 1
E P 0 1
P L 0 1
L R 0 1
R M 0 1
M T 0 1
K S 0 1
S J 0 1
J I 0 1
I F 0 0
G Q 0 0
Q H 0 1
H N 0 1
B E 0 1
E F 0 1
F G 0 0
P I 0 1
C U 0 1
J H 0 1
O N 0 1
N K 0 1
K M 0 1
M D 0 1
D V 0 1
C L 0 1
L J 0 1
I Q 0 0
