# Supplementary material for: A multi-objective scheduling optimization algorithm of a camera network for directional road network coverage
Source: PLoS One. 2018 Oct 31;13(10):e0206038. doi: 10.1371/journal.pone.0206038 (PMC6209222; doi:10.1371/journal.pone.0206038)
Supplement: S3 File — The road node data in this study. (TXT) [file pone.0206038.s003.txt]

A 1.70 5.57
B 425.19 269.02
C 951.78 597.27
D 1312.69 826.30
E 203.91 621.93
F 18.05 813.16
G -408.41 1202.32
H 463.41 1496.72
I 133.74 1019.55
J 589.04 1194.72
K 975.50 1381.11
L 739.70 952.24
M 1106.89 1142.29
N 849.71 1639.80
O 688.57 2029.03
P 426.70 761.79
Q -81.69 1315.36
R 917.76 1042.65
S 775.35 1278.32
T 1448.57 1267.56
U 1145.59 253.40
V 1532.05 437.55
