# Supplementary material for: A multi-objective scheduling optimization algorithm of a camera network for directional road network coverage
Source: PLoS One. 2018 Oct 31;13(10):e0206038. doi: 10.1371/journal.pone.0206038 (PMC6209222; doi:10.1371/journal.pone.0206038)
Supplement: S4 File — The source code of the proposed method in this paper and it is developed by C++. (ZIP) [file pone.0206038.s004.zip]

Archive with 281 entries (268 files):
- GDAL/
- GDAL/gdal19.dll
- GDAL/include/
- GDAL/include/cpl_atomic_ops.h
- GDAL/include/cpl_config.h
- GDAL/include/cpl_config_extras.h
- GDAL/include/cpl_conv.h
- GDAL/include/cpl_csv.h
- GDAL/include/cpl_error.h
- GDAL/include/cpl_hash_set.h
- GDAL/include/cpl_http.h
- GDAL/include/cpl_list.h
- GDAL/include/cpl_minixml.h
- GDAL/include/cpl_minizip_ioapi.h
- GDAL/include/cpl_minizip_unzip.h
- GDAL/include/cpl_minizip_zip.h
- GDAL/include/cpl_multiproc.h
- GDAL/include/cpl_odbc.h
- GDAL/include/cpl_port.h
- GDAL/include/cpl_quad_tree.h
- GDAL/include/cpl_string.h
- GDAL/include/cpl_time.h
- GDAL/include/cpl_vsi.h
- GDAL/include/cpl_vsi_virtual.h
- GDAL/include/cpl_win32ce_api.h
- GDAL/include/cpl_wince.h
- GDAL/include/cplkeywordparser.h
- GDAL/include/gdal.h
- GDAL/include/gdal_alg.h
- GDAL/include/gdal_alg_priv.h
- GDAL/include/gdal_csv.h
- GDAL/include/gdal_frmts.h
- GDAL/include/gdal_pam.h
- GDAL/include/gdal_priv.h
- GDAL/include/gdal_proxy.h
- GDAL/include/gdal_rat.h
- GDAL/include/gdal_version.h
- GDAL/include/gdal_vrt.h
- GDAL/include/gdalgrid.h
- GDAL/include/gdaljp2metadata.h
- GDAL/include/gdalwarper.h
- GDAL/include/gdalwarpkernel_opencl.h
- GDAL/include/gvgcpfit.h
- GDAL/include/memdataset.h
- GDAL/include/ogr_api.h
- GDAL/include/ogr_attrind.h
- GDAL/include/ogr_core.h
- GDAL/include/ogr_expat.h
- GDAL/include/ogr_feature.h
- GDAL/include/ogr_featurestyle.h
- GDAL/include/ogr_geometry.h
- GDAL/include/ogr_geos.h
- GDAL/include/ogr_p.h
- GDAL/include/ogr_spatialref.h
- GDAL/include/ogr_srs_api.h
- GDAL/include/ogr_srs_esri_names.h
- GDAL/include/ogrgeomediageometry.h
- GDAL/include/ogrpgeogeometry.h
- GDAL/include/ogrsf_frmts.h
- GDAL/include/rawdataset.h
- GDAL/include/swq.h
- GDAL/include/thinplatespline.h
- GDAL/include/vrtdataset.h
- GDAL/lib/
- GDAL/lib/gdal_i.lib
- Project/
- Project/DataFile/
- Project/DataFile/CameraFile.txt
- Project/DataFile/RoadEdgeFile.txt
- Project/DataFile/RoadPointFile.txt
- Project/DataFile/TimeRecordFile.txt
- Project/Output/
- Project/Output/Time.out
- Project/Output/output.out
- Project/Output/output0.out
- Project/Output/output10.out
- Project/Output/output100.out
- Project/Output/output110.out
- Project/Output/output120.out
- Project/Output/output130.out
- Project/Output/output140.out
- Project/Output/output150.out
- Project/Output/output160.out
- Project/Output/output170.out
- Project/Output/output180.out
- Project/Output/output190.out
- Project/Output/output20.out
- Project/Output/output200.out
- Project/Output/output210.out
- Project/Output/output220.out
- Project/Output/output230.out
- Project/Output/output240.out
- Project/Output/output250.out
- Project/Output/output260.out
- Project/Output/output270.out
- Project/Output/output280.out
- Project/Output/output290.out
- Project/Output/output30.out
- Project/Output/output300.out
- Project/Output/output310.out
- Project/Output/output320.out
- Project/Output/output330.out
- Project/Output/output340.out
- Project/Output/output350.out
- Project/Output/output360.out
- Project/Output/output370.out
- Project/Output/output380.out
- Project/Output/output390.out
- Project/Output/output40.out
- Project/Output/output400.out
- Project/Output/output410.out
- Project/Output/output420.out
- Project/Output/output430.out
- Project/Output/output440.out
- Project/Output/output450.out
- Project/Output/output460.out
- Project/Output/output470.out
- Project/Output/output480.out
- Project/Output/output490.out
- Project/Output/output50.out
- Project/Output/output500.out
- Project/Output/output60.out
- Project/Output/output70.out
- Project/Output/output80.out
- Project/Output/output90.out
- Project/ParmFile/
- Project/ParmFile/Expand_ParmFile.txt
- Project/ParmFile/MOPSO_ParmFile.txt
- Project/Project/
- Project/Project/Camera.cpp
- Project/Project/Camera.h
- Project/Project/CameraList.cpp
- Project/Project/CameraList.h
- Project/Project/CameraNode.cpp
- Project/Project/CameraNode.h
- Project/Project/ClassDiagram.cd
- Project/Project/ExpandParamSlice.out
- Project/Project/Extent.cpp
- Project/Project/Extent.h
- Project/Project/ExtentList.cpp
- Project/Project/ExtentList.h
- Project/Project/Line.cpp
- Project/Project/Line.h
- Project/Project/PSO.h
- Project/Project/Point.cpp
- Project/Project/Point.h
- Project/Project/Project.cpp
- Project/Project/Project.vcxproj
- Project/Project/Project.vcxproj.filters
- Project/Project/ReadMe.txt
- Project/Project/RoadCovered.cpp
- Project/Project/RoadCovered.h
- Project/Project/RoadCoveredList.cpp
- Project/Project/RoadCoveredList.h
- Project/Project/RoadEdgeNode.cpp
- Project/Project/RoadEdgeNode.h
- Project/Project/RoadEdgeNode_un.cpp
- Project/Project/RoadEdgeNode_un.h
- Project/Project/RoadNet.cpp
- Project/Project/RoadNet.h
- Project/Project/RoadVertexList.cpp
- Project/Project/RoadVertexList.h
- Project/Project/RoadVertexNode.cpp
- Project/Project/RoadVertexNode.h
- Project/Project/Time.out
- Project/Project/WriteShapeFile.h
- Project/Project/archive.out
- Project/Project/gdal19.dll
- Project/Project/output.out
- Project/Project/output_non.out
- Project/Project/plot.out
- Project/Project/plot_non.out
- Project/Project/randomlib.h
- Project/Project/solution_all.out
- Project/Project/stdafx.cpp
- Project/Project/stdafx.h
- Project/Project/targetver.h
- Project/Project.opensdf
- Project/Project.psess
- Project/Project.sdf
- Project/Project.sln
- Project/Project.v11.suo
- Project/Project170110.vsp
- Project/ResultFile/
- Project/ResultFile/AOVInit.dbf
- Project/ResultFile/AOVInit.shp
- Project/ResultFile/AOVInit.shx
- Project/ResultFile/AOV_Optimal.dbf
- Project/ResultFile/AOV_Optimal.shp
- Project/ResultFile/AOV_Optimal.shx
- Project/ResultFile/AOV_ValidInit.dbf
- Project/ResultFile/AOV_ValidInit.shp
- Project/ResultFile/AOV_ValidInit.shx
- Project/ResultFile/CameraListAng.dbf
- Project/ResultFile/CameraListAng.shp
- Project/ResultFile/CameraListAng.shx
- Project/ResultFile/CameraListDis.dbf
- Project/ResultFile/CameraListDis.shp
- Project/ResultFile/CameraListDis.shx
- Project/ResultFile/CameraListInit.dbf
- Project/ResultFile/CameraListInit.shp
- Project/ResultFile/CameraListInit.shx
- Project/ResultFile/MOA.dbf
- Project/ResultFile/MOA.shp
- Project/ResultFile/MOA.shx
- Project/ResultFile/MOA_expand.dbf
- Project/ResultFile/MOA_expand.shp
- Project/ResultFile/MOA_expand.shx
- Project/ResultFile/RoadNet.dbf
- Project/ResultFile/RoadNet.shp
- Project/ResultFile/RoadNet.shx
- Project/ResultFile/RoadVertexNode.dbf
- Project/ResultFile/RoadVertexNode.shp
- Project/ResultFile/RoadVertexNode.shx
- Project/include/
- Project/include/cpl_atomic_ops.h
- Project/include/cpl_config.h
- Project/include/cpl_config_extras.h
- Project/include/cpl_conv.h
- Project/include/cpl_csv.h
- Project/include/cpl_error.h
- Project/include/cpl_hash_set.h
- Project/include/cpl_http.h
- Project/include/cpl_list.h
- Project/include/cpl_minixml.h
- Project/include/cpl_minizip_ioapi.h
- Project/include/cpl_minizip_unzip.h
- Project/include/cpl_minizip_zip.h
- Project/include/cpl_multiproc.h
- Project/include/cpl_odbc.h
- Project/include/cpl_port.h
- Project/include/cpl_quad_tree.h
- Project/include/cpl_string.h
- Project/include/cpl_time.h
- Project/include/cpl_vsi.h
- Project/include/cpl_vsi_virtual.h
- Project/include/cpl_win32ce_api.h
- Project/include/cpl_wince.h
- Project/include/cplkeywordparser.h
- Project/include/gdal.h
- Project/include/gdal_alg.h
- Project/include/gdal_alg_priv.h
- Project/include/gdal_csv.h
- Project/include/gdal_frmts.h
- Project/include/gdal_pam.h
- Project/include/gdal_priv.h
- Project/include/gdal_proxy.h
- Project/include/gdal_rat.h
- Project/include/gdal_version.h
- Project/include/gdal_vrt.h
- Project/include/gdalgrid.h
- Project/include/gdaljp2metadata.h
- Project/include/gdalwarper.h
- Project/include/gdalwarpkernel_opencl.h
- Project/include/gvgcpfit.h
- Project/include/memdataset.h
- Project/include/ogr_api.h
- Project/include/ogr_attrind.h
- Project/include/ogr_core.h
- Project/include/ogr_expat.h
- Project/include/ogr_feature.h
- Project/include/ogr_featurestyle.h
- Project/include/ogr_geometry.h
- Project/include/ogr_geos.h
- Project/include/ogr_p.h
- Project/include/ogr_spatialref.h
- Project/include/ogr_srs_api.h
- Project/include/ogr_srs_esri_names.h
- Project/include/ogrgeomediageometry.h
- Project/include/ogrpgeogeometry.h
- Project/include/ogrsf_frmts.h
- Project/include/rawdataset.h
- Project/include/swq.h
- Project/include/thinplatespline.h
- Project/include/vrtdataset.h
- Project/ipch/
- Project/ipch/project-fad0cd89/
- Project/ipch/project-fad0cd89/project-12eaf403.ipch
- Project/lib/
- Project/lib/gdal_i.lib
- Readme.txt
