# Supplementary material for: A multi-objective scheduling optimization algorithm of a camera network for directional road network coverage
Source: PLoS One. 2018 Oct 31;13(10):e0206038. doi: 10.1371/journal.pone.0206038 (PMC6209222; doi:10.1371/journal.pone.0206038)
Supplement: S4 File — The source code of the proposed method in this paper and it is developed by C++. (ZIP) [file pone.0206038.s004.zip › GDAL/include/cpl_config_extras.h]

#ifndef INCLUDED_CPL_CONFIG_EXTRAS
#define INCLUDED_CPL_CONFIG_EXTRAS

#if defined(__APPLE__)

#ifdef __BIG_ENDIAN__
  #define HOST_FILLORDER FILLORDER_MSB2LSB
#else
  #define HOST_FILLORDER FILLORDER_LSB2MSB
#endif


#ifdef __LP64__
  #define SIZEOF_UNSIGNED_LONG 8
#else
  #define SIZEOF_UNSIGNED_LONG 4
#endif

#ifdef __LP64__
  #define SIZEOF_VOIDP 8
#else
  #define SIZEOF_VOIDP 4
#endif

#ifdef __BIG_ENDIAN__
  #define WORDS_BIGENDIAN 1
#else
  #undef WORDS_BIGENDIAN
#endif

#undef VSI_STAT64
#undef VSI_STAT64_T

#define VSI_STAT64 stat
#define VSI_STAT64_T stat

#endif // APPLE

#endif //INCLUDED_CPL_CONFIG_EXTRAS
