# Supplementary material for: A multi-objective scheduling optimization algorithm of a camera network for directional road network coverage
Source: PLoS One. 2018 Oct 31;13(10):e0206038. doi: 10.1371/journal.pone.0206038 (PMC6209222; doi:10.1371/journal.pone.0206038)
Supplement: S4 File — The source code of the proposed method in this paper and it is developed by C++. (ZIP) [file pone.0206038.s004.zip › GDAL/include/cpl_minizip_ioapi.h]

/* Modified version by Even Rouault. :
      - change fill_fopen_filefunc to cpl_fill_fopen_filefunc
      - Add support for ZIP64

   Copyright (C) 2007-2008 Even Rouault

   Original licence available in port/LICENCE_minizip
*/

/* ioapi.h -- IO base function header for compress/uncompress .zip
   files using zlib + zip or unzip API

   Version 1.01e, February 12th, 2005

   Copyright (C) 1998-2005 Gilles Vollant
*/

#ifndef CPL_MINIZIP_IOAPI_H_INCLUDED
#define CPL_MINIZIP_IOAPI_H_INCLUDED

#include "cpl_vsi.h"
#define uLong64 vsi_l_offset

/* Gentoo removed OF from their copy of zconf.h (https://bugs.gentoo.org/show_bug.cgi?id=383179) */
/* but our copy of minizip needs it. */
#ifndef OF
#define OF(args) args
#endif

#define ZLIB_FILEFUNC_SEEK_CUR (1)
#define ZLIB_FILEFUNC_SEEK_END (2)
#define ZLIB_FILEFUNC_SEEK_SET (0)

#define ZLIB_FILEFUNC_MODE_READ      (1)
#define ZLIB_FILEFUNC_MODE_WRITE     (2)
#define ZLIB_FILEFUNC_MODE_READWRITEFILTER (3)

#define ZLIB_FILEFUNC_MODE_EXISTING (4)
#define ZLIB_FILEFUNC_MODE_CREATE   (8)

#ifndef ZCALLBACK

#if (defined(WIN32) || defined (WINDOWS) || defined (_WINDOWS)) && defined(CALLBACK) && defined (USEWINDOWS_CALLBACK)
#define ZCALLBACK CALLBACK
#else
#define ZCALLBACK
#endif
#endif

#ifdef __cplusplus
extern "C" {
#endif

typedef voidpf (ZCALLBACK *open_file_func) OF((voidpf opaque, const char* filename, int mode));
typedef uLong  (ZCALLBACK *read_file_func) OF((voidpf opaque, voidpf stream, void* buf, uLong size));
typedef uLong  (ZCALLBACK *write_file_func) OF((voidpf opaque, voidpf stream, const void* buf, uLong size));
typedef uLong64   (ZCALLBACK *tell_file_func) OF((voidpf opaque, voidpf stream));
typedef long   (ZCALLBACK *seek_file_func) OF((voidpf opaque, voidpf stream, uLong64 offset, int origin));
typedef int    (ZCALLBACK *close_file_func) OF((voidpf opaque, voidpf stream));
typedef int    (ZCALLBACK *testerror_file_func) OF((voidpf opaque, voidpf stream));

typedef struct zlib_filefunc_def_s
{
    open_file_func      zopen_file;
    read_file_func      zread_file;
    write_file_func     zwrite_file;
    tell_file_func      ztell_file;
    seek_file_func      zseek_file;
    close_file_func     zclose_file;
    testerror_file_func zerror_file;
    voidpf              opaque;
} zlib_filefunc_def;


void cpl_fill_fopen_filefunc OF((zlib_filefunc_def* pzlib_filefunc_def));

#define ZREAD(filefunc,filestream,buf,size) ((*((filefunc).zread_file))((filefunc).opaque,filestream,buf,size))
#define ZWRITE(filefunc,filestream,buf,size) ((*((filefunc).zwrite_file))((filefunc).opaque,filestream,buf,size))
#define ZTELL(filefunc,filestream) ((*((filefunc).ztell_file))((filefunc).opaque,filestream))
#define ZSEEK(filefunc,filestream,pos,mode) ((*((filefunc).zseek_file))((filefunc).opaque,filestream,pos,mode))
#define ZCLOSE(filefunc,filestream) ((*((filefunc).zclose_file))((filefunc).opaque,filestream))
#define ZERROR(filefunc,filestream) ((*((filefunc).zerror_file))((filefunc).opaque,filestream))


#ifdef __cplusplus
}
#endif

#endif /* CPL_MINIZIP_IOAPI_H_INCLUDED */
