# Supplementary material for: A multi-objective scheduling optimization algorithm of a camera network for directional road network coverage
Source: PLoS One. 2018 Oct 31;13(10):e0206038. doi: 10.1371/journal.pone.0206038 (PMC6209222; doi:10.1371/journal.pone.0206038)
Supplement: S4 File — The source code of the proposed method in this paper and it is developed by C++. (ZIP) [file pone.0206038.s004.zip › GDAL/include/cpl_minizip_zip.h]

/******************************************************************************
 * $Id: cpl_minizip_zip.h 20794 2010-10-08 16:58:27Z warmerdam $
 *
 * Project:  CPL - Common Portability Library
 * Author:   Frank Warmerdam, warmerdam@pobox.com
 * Purpose:  Adjusted minizip "zip.h" include file for zip services.
 *
 * Modified version by Even Rouault. :
 *   - Decoration of symbol names unz* -> cpl_unz*
 *   - Undef EXPORT so that we are sure the symbols are not exported
 *   - Remove old C style function prototypes
 *   - Added CPL* simplified API at bottom.
 *
 *   Original licence available in port/LICENCE_minizip
 *
 *****************************************************************************/

/* zip.h -- IO for compress .zip files using zlib
   Version 1.01e, February 12th, 2005

   Copyright (C) 1998-2005 Gilles Vollant

   This unzip package allow creates .ZIP file, compatible with PKZip 2.04g
     WinZip, InfoZip tools and compatible.
   Multi volume ZipFile (span) are not supported.
   Encryption compatible with pkzip 2.04g only supported
   Old compressions used by old PKZip 1.x are not supported

  For uncompress .zip file, look at unzip.h


   I WAIT FEEDBACK at mail info@winimage.com
   Visit also http://www.winimage.com/zLibDll/unzip.html for evolution

   Condition of use and distribution are the same than zlib :

  This software is provided 'as-is', without any express or implied
  warranty.  In no event will the authors be held liable for any damages
  arising from the use of this software.

  Permission is granted to anyone to use this software for any purpose,
  including commercial applications, and to alter it and redistribute it
  freely, subject to the following restrictions:

  1. The origin of this software must not be misrepresented; you must not
     claim that you wrote the original software. If you use this software
     in a product, an acknowledgment in the product documentation would be
     appreciated but is not required.
  2. Altered source versions must be plainly marked as such, and must not be
     misrepresented as being the original software.
  3. This notice may not be removed or altered from any source distribution.


*/

/* for more info about .ZIP format, see
      http://www.info-zip.org/pub/infozip/doc/appnote-981119-iz.zip
      http://www.info-zip.org/pub/infozip/doc/
   PkWare has also a specification at :
      ftp://ftp.pkware.com/probdesc.zip
*/

#ifndef CPL_MINIZIP_ZIP_H_INCLUDED
#define CPL_MINIZIP_ZIP_H_INCLUDED

#include "cpl_vsi.h"
#define uLong64 vsi_l_offset

#ifdef __cplusplus
extern "C" {
#endif

#ifndef _ZLIB_H
#include "zlib.h"
#endif

#ifndef CPL_MINIZIP_IOAPI_H_INCLUDED
#include "cpl_minizip_ioapi.h"
#endif

#define NOCRYPT
#undef ZEXPORT
#define ZEXPORT

#if defined(STRICTZIP) || defined(STRICTZIPUNZIP)
/* like the STRICT of WIN32, we define a pointer that cannot be converted
    from (void*) without cast */
typedef struct TagzipFile__ { int unused; } zipFile__;
typedef zipFile__ *zipFile;
#else
typedef voidp zipFile;
#endif

#define ZIP_OK                          (0)
#define ZIP_EOF                         (0)
#define ZIP_ERRNO                       (Z_ERRNO)
#define ZIP_PARAMERROR                  (-102)
#define ZIP_BADZIPFILE                  (-103)
#define ZIP_INTERNALERROR               (-104)

#ifndef DEF_MEM_LEVEL
#  if MAX_MEM_LEVEL >= 8
#    define DEF_MEM_LEVEL 8
#  else
#    define DEF_MEM_LEVEL  MAX_MEM_LEVEL
#  endif
#endif
/* default memLevel */

/* tm_zip contain date/time info */
typedef struct tm_zip_s
{
    uInt tm_sec;            /* seconds after the minute - [0,59] */
    uInt tm_min;            /* minutes after the hour - [0,59] */
    uInt tm_hour;           /* hours since midnight - [0,23] */
    uInt tm_mday;           /* day of the month - [1,31] */
    uInt tm_mon;            /* months since January - [0,11] */
    uInt tm_year;           /* years - [1980..2044] */
} tm_zip;

typedef struct
{
    tm_zip      tmz_date;       /* date in understandable format           */
    uLong       dosDate;       /* if dos_date == 0, tmu_date is used      */
/*    uLong       flag;        */   /* general purpose bit flag        2 bytes */

    uLong       internal_fa;    /* internal file attributes        2 bytes */
    uLong       external_fa;    /* external file attributes        4 bytes */
} zip_fileinfo;

typedef const char* zipcharpc;


#define APPEND_STATUS_CREATE        (0)
#define APPEND_STATUS_CREATEAFTER   (1)
#define APPEND_STATUS_ADDINZIP      (2)

extern zipFile ZEXPORT cpl_zipOpen OF((const char *pathname, int append));
/*
  Create a zipfile.
     pathname contain on Windows XP a filename like "c:\\zlib\\zlib113.zip" or on
       an Unix computer "zlib/zlib113.zip".
     if the file pathname exist and append==APPEND_STATUS_CREATEAFTER, the zip
       will be created at the end of the file.
         (useful if the file contain a self extractor code)
     if the file pathname exist and append==APPEND_STATUS_ADDINZIP, we will
       add files in existing zip (be sure you don't add file that doesn't exist)
     If the zipfile cannot be opened, the return value is NULL.
     Else, the return value is a zipFile Handle, usable with other function
       of this zip package.
*/

/* Note : there is no delete function into a zipfile.
   If you want delete file into a zipfile, you must open a zipfile, and create another
   Of couse, you can use RAW reading and writing to copy the file you did not want delte
*/

extern zipFile ZEXPORT cpl_zipOpen2 OF((const char *pathname,
                                   int append,
                                   zipcharpc* globalcomment,
                                   zlib_filefunc_def* pzlib_filefunc_def));

extern int ZEXPORT cpl_zipOpenNewFileInZip OF((zipFile file,
                       const char* filename,
                       const zip_fileinfo* zipfi,
                       const void* extrafield_local,
                       uInt size_extrafield_local,
                       const void* extrafield_global,
                       uInt size_extrafield_global,
                       const char* comment,
                       int method,
                       int level));
/*
  Open a file in the ZIP for writing.
  filename : the filename in zip (if NULL, '-' without quote will be used
  *zipfi contain supplemental information
  if extrafield_local!=NULL and size_extrafield_local>0, extrafield_local
    contains the extrafield data the the local header
  if extrafield_global!=NULL and size_extrafield_global>0, extrafield_global
    contains the extrafield data the the local header
  if comment != NULL, comment contain the comment string
  method contain the compression method (0 for store, Z_DEFLATED for deflate)
  level contain the level of compression (can be Z_DEFAULT_COMPRESSION)
*/


extern int ZEXPORT cpl_zipOpenNewFileInZip2 OF((zipFile file,
                                            const char* filename,
                                            const zip_fileinfo* zipfi,
                                            const void* extrafield_local,
                                            uInt size_extrafield_local,
                                            const void* extrafield_global,
                                            uInt size_extrafield_global,
                                            const char* comment,
                                            int method,
                                            int level,
                                            int raw));

/*
  Same than zipOpenNewFileInZip, except if raw=1, we write raw file
 */

extern int ZEXPORT cpl_zipOpenNewFileInZip3 OF((zipFile file,
                                            const char* filename,
                                            const zip_fileinfo* zipfi,
                                            const void* extrafield_local,
                                            uInt size_extrafield_local,
                                            const void* extrafield_global,
                                            uInt size_extrafield_global,
                                            const char* comment,
                                            int method,
                                            int level,
                                            int raw,
                                            int windowBits,
                                            int memLevel,
                                            int strategy,
                                            const char* password,
                                            uLong crcForCtypting));

/*
  Same than zipOpenNewFileInZip2, except
    windowBits,memLevel,,strategy : see parameter strategy in deflateInit2
    password : crypting password (NULL for no crypting)
    crcForCtypting : crc of file to compress (needed for crypting)
 */


extern int ZEXPORT cpl_zipWriteInFileInZip OF((zipFile file,
                       const void* buf,
                       unsigned len));
/*
  Write data in the zipfile
*/

extern int ZEXPORT cpl_zipCloseFileInZip OF((zipFile file));
/*
  Close the current file in the zipfile
*/

extern int ZEXPORT cpl_zipCloseFileInZipRaw OF((zipFile file,
                                            uLong uncompressed_size,
                                            uLong crc32));
/*
  Close the current file in the zipfile, for fiel opened with
    parameter raw=1 in zipOpenNewFileInZip2
  uncompressed_size and crc32 are value for the uncompressed size
*/

extern int ZEXPORT cpl_zipClose OF((zipFile file,
                const char* global_comment));
/*
  Close the zipfile
*/

#ifdef __cplusplus
}
#endif

#endif /* _zip_H */
