# Supplementary material for: A multi-objective scheduling optimization algorithm of a camera network for directional road network coverage
Source: PLoS One. 2018 Oct 31;13(10):e0206038. doi: 10.1371/journal.pone.0206038 (PMC6209222; doi:10.1371/journal.pone.0206038)
Supplement: S4 File — The source code of the proposed method in this paper and it is developed by C++. (ZIP) [file pone.0206038.s004.zip › GDAL/include/cpl_multiproc.h]

/**********************************************************************
 * $Id: cpl_multiproc.h 23729 2012-01-08 01:11:14Z rouault $
 *
 * Project:  CPL - Common Portability Library
 * Purpose:  CPL Multi-Threading, and process handling portability functions.
 * Author:   Frank Warmerdam, warmerdam@pobox.com
 *
 **********************************************************************
 * Copyright (c) 2002, Frank Warmerdam
 *
 * Permission is hereby granted, free of charge, to any person obtaining a
 * copy of this software and associated documentation files (the "Software"),
 * to deal in the Software without restriction, including without limitation
 * the rights to use, copy, modify, merge, publish, distribute, sublicense,
 * and/or sell copies of the Software, and to permit persons to whom the
 * Software is furnished to do so, subject to the following conditions:
 * 
 * The above copyright notice and this permission notice shall be included
 * in all copies or substantial portions of the Software.
 * 
 * THE SOFTWARE IS PROVIDED "AS IS", WITHOUT WARRANTY OF ANY KIND, EXPRESS OR
 * IMPLIED, INCLUDING BUT NOT LIMITED TO THE WARRANTIES OF MERCHANTABILITY,
 * FITNESS FOR A PARTICULAR PURPOSE AND NONINFRINGEMENT.  IN NO EVENT SHALL
 * THE AUTHORS OR COPYRIGHT HOLDERS BE LIABLE FOR ANY CLAIM, DAMAGES OR OTHER
 * LIABILITY, WHETHER IN AN ACTION OF CONTRACT, TORT OR OTHERWISE, ARISING
 * FROM, OUT OF OR IN CONNECTION WITH THE SOFTWARE OR THE USE OR OTHER 
 * DEALINGS IN THE SOFTWARE.
 ****************************************************************************/

#ifndef _CPL_MULTIPROC_H_INCLUDED_
#define _CPL_MULTIPROC_H_INCLUDED_

#include "cpl_port.h"

/*
** There are three primary implementations of the multi-process support
** controlled by one of CPL_MULTIPROC_WIN32, CPL_MULTIPROC_PTHREAD or
** CPL_MULTIPROC_STUB being defined.  If none are defined, the stub
** implementation will be used.
*/

#if defined(WIN32) && !defined(CPL_MULTIPROC_STUB)
#  define CPL_MULTIPROC_WIN32
/* MinGW can have pthread support, so disable it to avoid issues */
/* in cpl_multiproc.cpp */
#  undef  CPL_MULTIPROC_PTHREAD
#endif

#if !defined(CPL_MULTIPROC_WIN32) && !defined(CPL_MULTIPROC_PTHREAD) \
 && !defined(CPL_MULTIPROC_STUB) && !defined(CPL_MULTIPROC_NONE)
#  define CPL_MULTIPROC_STUB
#endif

CPL_C_START

typedef void (*CPLThreadFunc)(void *);

void CPL_DLL *CPLLockFile( const char *pszPath, double dfWaitInSeconds );
void  CPL_DLL CPLUnlockFile( void *hLock );

void CPL_DLL *CPLCreateMutex();
int   CPL_DLL CPLCreateOrAcquireMutex( void **, double dfWaitInSeconds );
int   CPL_DLL CPLAcquireMutex( void *hMutex, double dfWaitInSeconds );
void  CPL_DLL CPLReleaseMutex( void *hMutex );
void  CPL_DLL CPLDestroyMutex( void *hMutex );

GIntBig CPL_DLL CPLGetPID();
int   CPL_DLL CPLCreateThread( CPLThreadFunc pfnMain, void *pArg );
void  CPL_DLL CPLSleep( double dfWaitInSeconds );

const char CPL_DLL *CPLGetThreadingModel();

CPL_C_END

#ifdef __cplusplus

#define CPLMutexHolderD(x)  CPLMutexHolder oHolder(x,1000.0,__FILE__,__LINE__);

class CPL_DLL CPLMutexHolder
{
  private:
    void       *hMutex;
    const char *pszFile;
    int         nLine;

  public:

    CPLMutexHolder( void **phMutex, double dfWaitInSeconds = 1000.0,
                    const char *pszFile = __FILE__,
                    int nLine = __LINE__ );
    ~CPLMutexHolder();
};
#endif /* def __cplusplus */

/* -------------------------------------------------------------------- */
/*      Thread local storage.                                           */
/* -------------------------------------------------------------------- */

#define CTLS_RLBUFFERINFO     		1         /* cpl_conv.cpp */
#define CTLS_DECDMSBUFFER               2	  /* cpl_conv.cpp */
#define CTLS_CSVTABLEPTR                3         /* cpl_csv.cpp */
#define CTLS_CSVDEFAULTFILENAME         4         /* cpl_csv.cpp */
#define CTLS_ERRORCONTEXT               5         /* cpl_error.cpp */
#define CTLS_UNUSED1                    6
#define CTLS_PATHBUF                    7         /* cpl_path.cpp */
#define CTLS_SPRINTFBUF                 8         /* cpl_string.cpp */
#define CTLS_SWQ_ERRBUF                 9         /* swq.c */
#define CTLS_CPLSPRINTF                10         /* cpl_string.h */
#define CTLS_RESPONSIBLEPID            11         /* gdaldataset.cpp */
#define CTLS_VERSIONINFO               12         /* gdal_misc.cpp */
#define CTLS_VERSIONINFO_LICENCE       13         /* gdal_misc.cpp */
#define CTLS_CONFIGOPTIONS             14         /* cpl_conv.cpp */
#define CTLS_FINDFILE                  15         /* cpl_findfile.cpp */

#define CTLS_MAX                       32         

CPL_C_START
void CPL_DLL * CPLGetTLS( int nIndex );
void CPL_DLL CPLSetTLS( int nIndex, void *pData, int bFreeOnExit );

/* Warning : the CPLTLSFreeFunc must not in any case directly or indirectly */
/* use or fetch any TLS data, or a terminating thread will hang ! */
typedef void (*CPLTLSFreeFunc)( void* pData );
void CPL_DLL CPLSetTLSWithFreeFunc( int nIndex, void *pData, CPLTLSFreeFunc pfnFree );

void CPL_DLL CPLCleanupTLS();
CPL_C_END

#endif /* _CPL_MULTIPROC_H_INCLUDED_ */
