# Supplementary material for: A multi-objective scheduling optimization algorithm of a camera network for directional road network coverage
Source: PLoS One. 2018 Oct 31;13(10):e0206038. doi: 10.1371/journal.pone.0206038 (PMC6209222; doi:10.1371/journal.pone.0206038)
Supplement: S4 File — The source code of the proposed method in this paper and it is developed by C++. (ZIP) [file pone.0206038.s004.zip › GDAL/include/cpl_time.h]

/**********************************************************************
 * $Id: cpl_time.h 18063 2009-11-21 21:11:49Z warmerdam $
 *
 * Name:     cpl_time.h
 * Project:  CPL - Common Portability Library
 * Purpose:  Time functions.
 * Author:   Even Rouault, <even dot rouault at mines dash paris dot org>
 *
 **********************************************************************
 * Copyright (c) 2009, Even Rouault, <even dot rouault at mines dash paris dot org>
 *
 * Permission is hereby granted, free of charge, to any person obtaining a
 * copy of this software and associated documentation files (the "Software"),
 * to deal in the Software without restriction, including without limitation
 * the rights to use, copy, modify, merge, publish, distribute, sublicense,
 * and/or sell copies of the Software, and to permit persons to whom the
 * Software is furnished to do so, subject to the following conditions:
 * 
 * The above copyright notice and this permission notice shall be included
 * in all copies or substantial portions of the Software.
 * 
 * THE SOFTWARE IS PROVIDED "AS IS", WITHOUT WARRANTY OF ANY KIND, EXPRESS OR
 * IMPLIED, INCLUDING BUT NOT LIMITED TO THE WARRANTIES OF MERCHANTABILITY,
 * FITNESS FOR A PARTICULAR PURPOSE AND NONINFRINGEMENT.  IN NO EVENT SHALL
 * THE AUTHORS OR COPYRIGHT HOLDERS BE LIABLE FOR ANY CLAIM, DAMAGES OR OTHER
 * LIABILITY, WHETHER IN AN ACTION OF CONTRACT, TORT OR OTHERWISE, ARISING
 * FROM, OUT OF OR IN CONNECTION WITH THE SOFTWARE OR THE USE OR OTHER 
 * DEALINGS IN THE SOFTWARE.
 ****************************************************************************/

#ifndef _CPL_TIME_H_INCLUDED
#define _CPL_TIME_H_INCLUDED

#include <time.h>

#include "cpl_port.h"

struct tm CPL_DLL * CPLUnixTimeToYMDHMS(GIntBig unixTime, struct tm* pRet);
GIntBig CPL_DLL CPLYMDHMSToUnixTime(const struct tm *brokendowntime);

#endif // _CPL_TIME_H_INCLUDED
