# Supplementary material for: A multi-objective scheduling optimization algorithm of a camera network for directional road network coverage
Source: PLoS One. 2018 Oct 31;13(10):e0206038. doi: 10.1371/journal.pone.0206038 (PMC6209222; doi:10.1371/journal.pone.0206038)
Supplement: S4 File — The source code of the proposed method in this paper and it is developed by C++. (ZIP) [file pone.0206038.s004.zip › GDAL/include/cplkeywordparser.h]

/******************************************************************************
 * $Id: cplkeywordparser.h 20996 2010-10-28 18:38:15Z rouault $
 *
 * Project:  Common Portability Library
 * Purpose:  Implementation of CPLKeywordParser - a class for parsing
 *           the keyword format used for files like QuickBird .RPB files.
 *           This is a slight variation on the NASAKeywordParser used for
 *           the PDS/ISIS2/ISIS3 formats. 
 * Author:   Frank Warmerdam <warmerdam@pobox.com
 *
 ******************************************************************************
 * Copyright (c) 2008, Frank Warmerdam <warmerdam@pobox.com>
 * 
 * Permission is hereby granted, free of charge, to any person obtaining a
 * copy of this software and associated documentation files (the "Software"),
 * to deal in the Software without restriction, including without limitation
 * the rights to use, copy, modify, merge, publish, distribute, sublicense,
 * and/or sell copies of the Software, and to permit persons to whom the
 * Software is furnished to do so, subject to the following conditions:
 *
 * The above copyright notice and this permission notice shall be included
 * in all copies or substantial portions of the Software.
 *
 * THE SOFTWARE IS PROVIDED "AS IS", WITHOUT WARRANTY OF ANY KIND, EXPRESS
 * OR IMPLIED, INCLUDING BUT NOT LIMITED TO THE WARRANTIES OF MERCHANTABILITY,
 * FITNESS FOR A PARTICULAR PURPOSE AND NONINFRINGEMENT. IN NO EVENT SHALL
 * THE AUTHORS OR COPYRIGHT HOLDERS BE LIABLE FOR ANY CLAIM, DAMAGES OR OTHER
 * LIABILITY, WHETHER IN AN ACTION OF CONTRACT, TORT OR OTHERWISE, ARISING
 * FROM, OUT OF OR IN CONNECTION WITH THE SOFTWARE OR THE USE OR OTHER
 * DEALINGS IN THE SOFTWARE.
 ****************************************************************************/

#ifndef CPL_KEYWORD_PARSER
#define CPL_KEYWORD_PARSER

#include "cpl_string.h"

/************************************************************************/
/* ==================================================================== */
/*                          CPLKeywordParser                          */
/* ==================================================================== */
/************************************************************************/

class CPLKeywordParser
{
    char     **papszKeywordList;

    CPLString osHeaderText;
    const char *pszHeaderNext;

    void    SkipWhite();
    int     ReadWord( CPLString &osWord );
    int     ReadPair( CPLString &osName, CPLString &osValue );
    int     ReadGroup( const char *pszPathPrefix );

public:
    CPLKeywordParser();
    ~CPLKeywordParser();

    int     Ingest( VSILFILE *fp );

    const char *GetKeyword( const char *pszPath, const char *pszDefault=NULL );
    char  **GetAllKeywords() { return papszKeywordList; }
};

#endif /* def CPL_KEYWORD_PARSER */
