# Supplementary material for: A multi-objective scheduling optimization algorithm of a camera network for directional road network coverage
Source: PLoS One. 2018 Oct 31;13(10):e0206038. doi: 10.1371/journal.pone.0206038 (PMC6209222; doi:10.1371/journal.pone.0206038)
Supplement: S4 File — The source code of the proposed method in this paper and it is developed by C++. (ZIP) [file pone.0206038.s004.zip › GDAL/include/gdal_version.h]

/* -------------------------------------------------------------------- */
/*      GDAL Version Information.                                       */
/* -------------------------------------------------------------------- */

#ifndef GDAL_VERSION_MAJOR
#  define GDAL_VERSION_MAJOR    1
#  define GDAL_VERSION_MINOR    9
#  define GDAL_VERSION_REV      2
#  define GDAL_VERSION_BUILD    0
#endif

#ifndef GDAL_VERSION_NUM
#  define GDAL_VERSION_NUM      (GDAL_VERSION_MAJOR*1000+GDAL_VERSION_MINOR*100+GDAL_VERSION_REV*10+GDAL_VERSION_BUILD)
#endif

#ifndef GDAL_RELEASE_DATE
#  define GDAL_RELEASE_DATE     20121008
#endif
#ifndef GDAL_RELEASE_NAME
#  define GDAL_RELEASE_NAME     "1.9.2"
#endif
