# Supplementary material for: A multi-objective scheduling optimization algorithm of a camera network for directional road network coverage
Source: PLoS One. 2018 Oct 31;13(10):e0206038. doi: 10.1371/journal.pone.0206038 (PMC6209222; doi:10.1371/journal.pone.0206038)
Supplement: S4 File — The source code of the proposed method in this paper and it is developed by C++. (ZIP) [file pone.0206038.s004.zip › GDAL/include/ogr_p.h]

/******************************************************************************
 * $Id: ogr_p.h 23638 2011-12-22 21:02:56Z rouault $
 *
 * Project:  OpenGIS Simple Features Reference Implementation
 * Purpose:  Some private helper functions and stuff for OGR implementation.
 * Author:   Frank Warmerdam, warmerdam@pobox.com
 *
 ******************************************************************************
 * Copyright (c) 1999, Frank Warmerdam
 *
 * Permission is hereby granted, free of charge, to any person obtaining a
 * copy of this software and associated documentation files (the "Software"),
 * to deal in the Software without restriction, including without limitation
 * the rights to use, copy, modify, merge, publish, distribute, sublicense,
 * and/or sell copies of the Software, and to permit persons to whom the
 * Software is furnished to do so, subject to the following conditions:
 *
 * The above copyright notice and this permission notice shall be included
 * in all copies or substantial portions of the Software.
 *
 * THE SOFTWARE IS PROVIDED "AS IS", WITHOUT WARRANTY OF ANY KIND, EXPRESS
 * OR IMPLIED, INCLUDING BUT NOT LIMITED TO THE WARRANTIES OF MERCHANTABILITY,
 * FITNESS FOR A PARTICULAR PURPOSE AND NONINFRINGEMENT. IN NO EVENT SHALL
 * THE AUTHORS OR COPYRIGHT HOLDERS BE LIABLE FOR ANY CLAIM, DAMAGES OR OTHER
 * LIABILITY, WHETHER IN AN ACTION OF CONTRACT, TORT OR OTHERWISE, ARISING
 * FROM, OUT OF OR IN CONNECTION WITH THE SOFTWARE OR THE USE OR OTHER
 * DEALINGS IN THE SOFTWARE.
 ****************************************************************************/

#ifndef OGR_P_H_INCLUDED
#define OGR_P_H_INCLUDED

/* -------------------------------------------------------------------- */
/*      Include the common portability library ... lets us do lots      */
/*      of stuff easily.                                                */
/* -------------------------------------------------------------------- */

#include "cpl_string.h"
#include "cpl_conv.h"
#include "cpl_minixml.h"

#include "ogr_core.h"
#include "ogr_geometry.h"

#ifdef CPL_MSB 
#  define OGR_SWAP(x)   (x == wkbNDR)
#else
#  define OGR_SWAP(x)   (x == wkbXDR)
#endif

/* -------------------------------------------------------------------- */
/*      helper function for parsing well known text format vector objects.*/
/* -------------------------------------------------------------------- */

#ifdef _OGR_GEOMETRY_H_INCLUDED
#define OGR_WKT_TOKEN_MAX       64

const char CPL_DLL * OGRWktReadToken( const char * pszInput, char * pszToken );

const char CPL_DLL * OGRWktReadPoints( const char * pszInput,
                                       OGRRawPoint **ppaoPoints, 
                                       double **ppadfZ,
                                       int * pnMaxPoints,
                                       int * pnReadPoints );

void CPL_DLL OGRMakeWktCoordinate( char *, double, double, double, int );

#endif

void OGRFormatDouble( char *pszBuffer, int nBufferLen, double dfVal, char chDecimalSep, int nPrecision = 15 );

/* -------------------------------------------------------------------- */
/*      Date-time parsing and processing functions                      */
/* -------------------------------------------------------------------- */

/* Internal use by OGR drivers only, CPL_DLL is just there in case */
/* they are compiled as plugins  */
int CPL_DLL OGRGetDayOfWeek(int day, int month, int year);
int CPL_DLL OGRParseXMLDateTime( const char* pszXMLDateTime,
                               int *pnYear, int *pnMonth, int *pnDay,
                               int *pnHour, int *pnMinute, float* pfSecond, int *pnTZ);
int CPL_DLL OGRParseRFC822DateTime( const char* pszRFC822DateTime,
                                  int *pnYear, int *pnMonth, int *pnDay,
                                  int *pnHour, int *pnMinute, int *pnSecond, int *pnTZ);
char CPL_DLL * OGRGetRFC822DateTime(int year, int month, int day,
                                    int hour, int minute, int second, int TZ);
char CPL_DLL * OGRGetXMLDateTime(int year, int month, int day,
                                 int hour, int minute, int second, int TZFlag);
char CPL_DLL * OGRGetXML_UTF8_EscapedString(const char* pszString);

int OGRCompareDate(   OGRField *psFirstTuple,
                      OGRField *psSecondTuple ); /* used by ogr_gensql.cpp and ogrfeaturequery.cpp */

/* General utility option processing. */
int CPL_DLL OGRGeneralCmdLineProcessor( int nArgc, char ***ppapszArgv, int nOptions );

/************************************************************************/
/*     Support for special attributes (feature query and selection)     */
/************************************************************************/
#define SPF_FID 0
#define SPF_OGR_GEOMETRY 1
#define SPF_OGR_STYLE 2
#define SPF_OGR_GEOM_WKT 3
#define SPF_OGR_GEOM_AREA 4
#define SPECIAL_FIELD_COUNT 5

extern const char* SpecialFieldNames[SPECIAL_FIELD_COUNT];

#ifdef _SWQ_H_INCLUDED_
extern const swq_field_type SpecialFieldTypes[SPECIAL_FIELD_COUNT];
#endif

/************************************************************************/
/*     Some SRS related stuff, search in SRS data files.                */
/************************************************************************/

OGRErr CPL_DLL OSRGetEllipsoidInfo( int, char **, double *, double *);

/* Fast atof function */
double OGRFastAtof(const char* pszStr);

OGRErr CPL_DLL OGRCheckPermutation(int* panPermutation, int nSize);

/* GML related */

OGRGeometry *GML2OGRGeometry_XMLNode( const CPLXMLNode *psNode,
                                      int bGetSecondaryGeometryOption,
                                      int nRecLevel = 0,
                                      int bIgnoreGSG = FALSE,
                                      int bOrientation = TRUE,
                                      int bFaceHoleNegative = FALSE );

#endif /* ndef OGR_P_H_INCLUDED */
