# Supplementary material for: A multi-objective scheduling optimization algorithm of a camera network for directional road network coverage
Source: PLoS One. 2018 Oct 31;13(10):e0206038. doi: 10.1371/journal.pone.0206038 (PMC6209222; doi:10.1371/journal.pone.0206038)
Supplement: S4 File — The source code of the proposed method in this paper and it is developed by C++. (ZIP) [file pone.0206038.s004.zip › GDAL/include/ogrgeomediageometry.h]

/******************************************************************************
 * $Id: ogrgeomediageometry.h 21557 2011-01-22 23:42:14Z rouault $
 *
 * Project:  OpenGIS Simple Features Reference Implementation
 * Purpose:  Implements decoder of geomedia geometry blobs
 * Author:   Even Rouault, <even dot rouault at mines dash paris dot org>
 *
 ******************************************************************************
 * Copyright (c) 2011, Even Rouault, <even dot rouault at mines dash paris dot org>
 *
 * Permission is hereby granted, free of charge, to any person obtaining a
 * copy of this software and associated documentation files (the "Software"),
 * to deal in the Software without restriction, including without limitation
 * the rights to use, copy, modify, merge, publish, distribute, sublicense,
 * and/or sell copies of the Software, and to permit persons to whom the
 * Software is furnished to do so, subject to the following conditions:
 *
 * The above copyright notice and this permission notice shall be included
 * in all copies or substantial portions of the Software.
 *
 * THE SOFTWARE IS PROVIDED "AS IS", WITHOUT WARRANTY OF ANY KIND, EXPRESS
 * OR IMPLIED, INCLUDING BUT NOT LIMITED TO THE WARRANTIES OF MERCHANTABILITY,
 * FITNESS FOR A PARTICULAR PURPOSE AND NONINFRINGEMENT. IN NO EVENT SHALL
 * THE AUTHORS OR COPYRIGHT HOLDERS BE LIABLE FOR ANY CLAIM, DAMAGES OR OTHER
 * LIABILITY, WHETHER IN AN ACTION OF CONTRACT, TORT OR OTHERWISE, ARISING
 * FROM, OUT OF OR IN CONNECTION WITH THE SOFTWARE OR THE USE OR OTHER
 * DEALINGS IN THE SOFTWARE.
 ****************************************************************************/

#ifndef _OGR_GEOMEDIAGEOMETRY_H_INCLUDED
#define _OGR_GEOMEDIAGEOMETRY_H_INCLUDED

#include "ogr_geometry.h"
#include "ogr_spatialref.h"
#include "ogr_feature.h"

OGRErr OGRCreateFromGeomedia( GByte *pabyGeom,
                              OGRGeometry **ppoGeom,
                              int nBytes );

OGRSpatialReference* OGRGetGeomediaSRS(OGRFeature* poFeature);

#endif
