# Supplementary material for: A multi-objective scheduling optimization algorithm of a camera network for directional road network coverage
Source: PLoS One. 2018 Oct 31;13(10):e0206038. doi: 10.1371/journal.pone.0206038 (PMC6209222; doi:10.1371/journal.pone.0206038)
Supplement: S4 File — The source code of the proposed method in this paper and it is developed by C++. (ZIP) [file pone.0206038.s004.zip › Project/DataFile/TimeRecordFile.txt]

¶ÁÈ¡ÉãÏñ»ú²ÎÊýÓÃÊ±£¨µ¥Î»£ºs£©£º0.000937777
½¨Á¢ÉãÏñ»úµ¥Á´±íÓÃÊ±£¨µ¥Î»£ºs£©£º0.00105689
´´½¨³õÊ¼È«²¿ÉãÏñ»úÊ¸Á¿µãÓÃÊ±£¨µ¥Î»£ºs£©£º0.0217684
¶ÁÈ¡Â·¶ÎÀëÉ¢µãÓÃÊ±£¨µ¥Î»£ºs£©£º0.000697333
½¨Á¢Â·¶ÎÀëÉ¢µãµ¥Á´±íÓÃÊ±£¨µ¥Î»£ºs£©£º0.000435555
¶ÁÈ¡Â·¶Î±ßÓÃÊ±£¨µ¥Î»£ºs£©£º0.000330222
½¨Á¢Â·¶Î±ßÓÃÊ±£¨µ¥Î»£ºs£©£º0.00834621
½¨Á¢Â·ÍøÓÃÊ±£¨µ¥Î»£ºs£©£º1.91111e-005
´´½¨Â·ÍøÊ¸Á¿¶¥µãÓÃÊ±£¨µ¥Î»£ºs£©£º0.0117524
´´½¨Â·ÍøÊ¸Á¿ÏßÓÃÊ±£¨µ¥Î»£ºs£©£º0.00986844
´´½¨³õÊ¼È«²¿ÉãÏñ»úÊÓÓò·¶Î§ÓÃÊ±£¨µ¥Î»£ºs£©£º-7.77777e-005
¾àÀëÉ¸Ñ¡ÓÃÊ±£¨µ¥Î»£ºs£©£º0.00276222
´´½¨¾àÀëÉ¸Ñ¡ºóÉãÏñ»úÊ¸Á¿µãÓÃÊ±£¨µ¥Î»£ºs£©£º0.0132169
´´½¨½Ç¶ÈÉ¸Ñ¡ºóÉãÏñ»úÊ¸Á¿µãÓÃÊ±£¨µ¥Î»£ºs£©£º0.01406
½Ç¶ÈÉ¸Ñ¡ÓÃÊ±£¨µ¥Î»£ºs£©£º0.00211644
³õÊ¼×´Ì¬ÓÐÐ§ÊÓÓò·¶Î§Í¼²ãÓÃÊ±£¨µ¥Î»£ºs£©£º0.033908
ÊÊÒËÊÓ½Ç·¶Î§Í¼²ãÓÃÊ±£¨µ¥Î»£ºs£©£º0.0379164
Éú³ÉÊÊÒËÖ÷¹âÖá·¶Î§Ê¸Á¿ÃæÓÃÊ±£¨µ¥Î»£ºs£©£º0.0194
Ó¦ÓÃPSOËã·¨Ç°Ô¤´¦ÀíÓÃÊ±£¨µ¥Î»£ºs£©£º0.158951
Éú³ÉÀ©´óÖ÷¹âÖá·¶Î§Ê¸Á¿ÃæÓÃÊ±£¨µ¥Î»£ºs£©£º0.011976
