# Supplementary material for: A multi-objective scheduling optimization algorithm of a camera network for directional road network coverage
Source: PLoS One. 2018 Oct 31;13(10):e0206038. doi: 10.1371/journal.pone.0206038 (PMC6209222; doi:10.1371/journal.pone.0206038)
Supplement: S4 File — The source code of the proposed method in this paper and it is developed by C++. (ZIP) [file pone.0206038.s004.zip › Project/Output/Time.out]

0.25 
2.74 
5.17 
7.52 
10.13 
12.47 
14.79 
17.17 
19.46 
21.84 
24.02 
26.32 
28.84 
31.28 
33.74 
35.93 
38.07 
40.39 
42.93 
45.45 
47.80 
50.14 
52.52 
54.79 
56.83 
58.92 
61.14 
63.54 
66.01 
68.42 
70.74 
73.00 
75.25 
77.62 
79.77 
81.98 
84.18 
86.64 
88.99 
91.52 
94.13 
96.61 
98.95 
101.27 
103.64 
106.08 
108.24 
110.53 
112.97 
115.26 
117.47 
