# Supplementary material for: A multi-objective scheduling optimization algorithm of a camera network for directional road network coverage
Source: PLoS One. 2018 Oct 31;13(10):e0206038. doi: 10.1371/journal.pone.0206038 (PMC6209222; doi:10.1371/journal.pone.0206038)
Supplement: S4 File — The source code of the proposed method in this paper and it is developed by C++. (ZIP) [file pone.0206038.s004.zip › Project/Output/output.out]

Generation 0 Time: 0.25 sec
Size of Pareto Set: 27
Num 1 Plan, Function Values: 14.00000   1225.74783   0.05882   
228.62   260.90   28.78   297.00   18.00   284.37   301.27   174.66   207.07   305.69   160.43   95.73   295.66   206.91   202.00   347.43   223.48   237.17   165.85   151.13   25.00   

Num 2 Plan, Function Values: 16.00000   907.16469   0.07143   
245.88   18.40   186.75   297.00   18.00   265.19   306.24   214.08   137.61   242.90   222.03   44.02   249.41   128.00   292.53   40.11   254.64   284.33   224.91   138.43   25.00   

Num 3 Plan, Function Values: 21.00000   1458.77388   0.05000   
15.83   27.51   357.11   297.00   18.00   265.75   274.94   195.18   141.77   306.68   162.51   66.42   264.13   160.27   142.14   315.57   235.95   293.47   176.20   117.38   25.00   

Num 4 Plan, Function Values: 14.00000   1058.52237   0.06667   
254.94   292.39   29.30   297.00   18.00   268.74   314.50   191.19   235.07   302.97   152.93   55.51   251.14   191.68   290.64   334.79   206.74   238.30   204.71   142.28   25.00   

Num 5 Plan, Function Values: 17.00000   1418.34539   0.05556   
191.83   340.92   211.99   297.00   18.00   330.32   275.51   212.09   157.83   245.97   220.85   47.76   262.16   144.78   269.23   333.44   227.20   282.08   220.35   107.62   25.00   

Num 6 Plan, Function Values: 14.00000   1183.38099   0.06250   
233.24   340.92   31.95   297.00   18.00   265.29   281.63   179.56   202.73   271.57   175.48   54.77   298.15   237.73   276.10   37.17   239.76   277.34   184.52   123.02   25.00   

Num 7 Plan, Function Values: 17.00000   1419.82615   0.05882   
330.46   43.87   15.80   297.00   18.00   265.46   310.94   194.84   162.12   299.33   179.49   167.19   308.77   175.59   192.23   264.47   196.09   139.13   200.97   119.64   25.00   

Num 8 Plan, Function Values: 18.00000   1644.35018   0.05000   
13.56   285.94   336.49   297.00   18.00   259.04   269.57   227.63   260.90   261.54   185.62   140.86   260.67   259.05   197.84   325.61   236.32   279.05   193.46   97.17   25.00   

Num 9 Plan, Function Values: 15.00000   1172.88155   0.06250   
323.43   311.61   21.18   297.00   18.00   276.42   289.07   192.05   235.07   303.64   153.85   101.92   301.16   122.78   262.79   293.03   201.06   178.41   154.38   148.31   25.00   

Num 10 Plan, Function Values: 14.00000   1142.00425   0.06250   
323.43   262.23   3.12   297.00   18.00   279.52   314.43   186.76   206.12   308.17   162.59   84.66   287.64   240.44   259.71   326.67   224.17   293.68   155.66   140.39   25.00   

Num 11 Plan, Function Values: 15.00000   1561.30061   0.05263   
15.60   287.13   7.41   297.00   18.00   342.15   280.87   215.85   168.53   268.20   186.40   109.34   268.65   106.23   88.89   352.27   226.63   288.50   218.79   116.64   25.00   

Num 12 Plan, Function Values: 20.00000   1399.83546   0.05882   
338.58   308.39   222.38   297.00   18.00   260.06   272.90   165.34   285.03   293.06   151.16   67.87   309.08   196.40   185.17   354.60   221.86   259.38   178.03   149.43   25.00   

Num 13 Plan, Function Values: 20.00000   1410.52257   0.05556   
357.94   22.89   210.43   297.00   18.00   343.78   318.74   229.95   238.33   250.13   168.80   154.33   294.81   166.93   164.71   348.08   209.00   268.93   239.56   104.28   25.00   

Num 14 Plan, Function Values: 20.00000   1550.65506   0.04762   
333.96   289.13   27.11   297.00   18.00   278.66   261.20   217.09   195.79   275.51   194.58   68.98   264.13   160.79   199.76   358.35   239.90   294.92   204.22   111.63   25.00   

Num 15 Plan, Function Values: 18.00000   1170.61337   0.05882   
224.73   314.58   195.64   297.00   18.00   280.17   307.02   204.13   209.70   244.35   218.85   57.52   262.59   150.49   263.60   38.74   223.03   236.22   202.70   113.58   25.00   

Num 16 Plan, Function Values: 18.00000   1169.43041   0.06250   
218.78   18.65   191.44   297.00   18.00   275.51   290.33   241.23   248.06   261.86   220.17   51.30   258.29   144.43   230.16   41.90   252.11   159.45   197.42   128.94   25.00   

Num 17 Plan, Function Values: 19.00000   1533.30466   0.04762   
31.92   275.26   6.62   297.00   18.00   311.73   258.63   222.59   171.57   267.96   172.38   198.03   260.15   185.00   102.67   347.94   210.56   283.66   177.49   118.56   25.00   

Num 18 Plan, Function Values: 16.00000   1566.56617   0.05263   
219.18   284.72   336.49   297.00   18.00   312.25   264.20   196.97   170.21   300.65   178.06   78.77   298.22   238.37   200.24   336.43   198.24   271.98   165.88   139.98   25.00   

Num 19 Plan, Function Values: 16.00000   1536.12608   0.05000   
12.74   284.13   359.95   297.00   18.00   308.78   264.26   213.35   257.16   287.75   185.44   146.19   258.40   315.45   170.15   353.68   233.96   233.12   206.87   113.56   25.00   

Num 20 Plan, Function Values: 17.00000   1778.31390   0.04762   
8.66   290.05   20.07   297.00   18.00   292.34   295.07   198.28   269.85   286.40   196.24   146.76   262.52   307.33   168.10   0.14   211.03   167.99   196.61   122.04   25.00   

Num 21 Plan, Function Values: 20.00000   1532.68437   0.05263   
205.71   314.58   186.68   297.00   18.00   274.69   269.22   213.25   149.87   242.95   166.49   69.28   254.62   155.36   167.81   272.17   241.24   280.68   226.49   132.07   25.00   

Num 22 Plan, Function Values: 17.00000   1495.99932   0.05263   
241.18   279.72   18.28   297.00   18.00   259.96   260.91   167.69   181.90   279.27   174.41   102.70   294.59   86.42   234.61   347.12   218.95   274.25   209.22   139.31   25.00   

Num 23 Plan, Function Values: 20.00000   1252.62710   0.05000   
4.79   4.45   210.78   297.00   18.00   274.39   295.48   212.19   298.29   256.13   219.34   110.91   255.48   92.02   286.59   36.19   187.08   267.62   237.56   120.59   25.00   

Num 24 Plan, Function Values: 17.00000   1707.04296   0.04762   
7.54   278.74   1.16   297.00   18.00   275.27   270.35   221.54   264.45   265.02   186.94   161.94   256.81   299.28   87.15   17.01   229.22   262.43   190.00   126.77   25.00   

Num 25 Plan, Function Values: 17.00000   1475.41233   0.05263   
240.12   250.31   30.96   297.00   18.00   251.58   290.92   202.78   188.51   266.69   149.69   152.19   254.53   244.48   173.54   347.43   225.66   280.07   206.46   150.03   25.00   

Num 26 Plan, Function Values: 16.00000   1058.25865   0.06250   
231.71   287.52   336.49   297.00   18.00   288.53   305.49   180.66   125.47   270.65   219.56   59.74   251.68   255.10   143.42   33.45   254.71   280.04   221.68   137.14   25.00   

Num 27 Plan, Function Values: 14.00000   993.95469   0.07143   
323.43   340.92   336.49   297.00   18.00   329.31   287.89   246.47   123.03   247.78   199.17   50.15   266.20   124.55   184.20   28.38   226.19   283.18   224.43   136.79   25.00   


Generation 10 Time: 2.74 sec
Size of Pareto Set: 46
Num 1 Plan, Function Values: 12.00000   888.75782   0.09091   
337.65   314.58   336.49   297.00   18.00   255.70   295.59   160.48   235.07   310.42   226.86   49.81   249.20   205.07   221.72   8.60   244.82   275.88   234.50   111.10   25.00   

Num 2 Plan, Function Values: 19.00000   1045.95847   0.06250   
325.00   24.61   233.73   297.00   18.00   260.65   291.57   205.14   209.70   267.55   224.31   67.76   249.08   169.51   259.35   34.73   234.64   253.51   233.79   118.48   25.00   

Num 3 Plan, Function Values: 17.00000   1650.28656   0.05556   
20.23   290.21   233.73   297.00   18.00   287.33   290.04   198.06   252.49   270.05   183.55   177.53   247.95   89.54   247.40   358.41   215.13   259.50   191.39   136.27   25.00   

Num 4 Plan, Function Values: 21.00000   1683.39981   0.05556   
20.28   12.36   182.29   297.00   18.00   279.03   266.49   205.99   168.91   239.84   222.09   83.21   257.34   147.73   234.61   321.03   230.76   271.51   195.55   127.35   25.00   

Num 5 Plan, Function Values: 20.00000   1883.94190   0.05000   
11.25   278.97   336.49   297.00   18.00   273.81   288.03   202.28   265.56   283.70   184.81   158.13   266.79   174.59   184.39   5.01   224.86   260.64   206.56   133.26   25.00   

Num 6 Plan, Function Values: 13.00000   1177.05125   0.07143   
7.17   313.94   336.49   297.00   18.00   263.75   235.84   217.83   252.48   275.72   194.40   44.48   250.94   234.96   250.81   1.17   222.89   277.90   178.33   117.26   25.00   

Num 7 Plan, Function Values: 18.00000   1558.65848   0.05882   
18.04   304.72   336.49   297.00   18.00   253.77   276.39   202.59   240.05   271.68   181.15   82.81   278.20   164.39   247.40   12.40   228.16   276.26   200.25   121.82   25.00   

Num 8 Plan, Function Values: 21.00000   1812.25056   0.05000   
13.56   314.58   208.17   297.00   18.00   270.36   291.47   208.77   255.54   274.01   189.95   89.88   258.63   181.58   195.41   357.34   216.20   284.05   202.06   126.89   25.00   

Num 9 Plan, Function Values: 20.00000   1461.13112   0.05882   
17.60   314.58   336.49   297.00   18.00   261.01   293.85   207.70   209.70   277.44   219.27   102.74   260.02   179.39   165.76   357.13   234.34   267.76   214.93   138.92   25.00   

Num 10 Plan, Function Values: 21.00000   1557.05931   0.04762   
347.86   253.13   196.69   297.00   18.00   277.37   293.32   193.45   251.93   277.93   195.90   68.39   256.26   145.75   273.43   6.04   223.51   277.10   206.80   131.74   25.00   

Num 11 Plan, Function Values: 18.00000   1244.45040   0.06667   
176.36   354.81   336.49   297.00   18.00   248.79   294.29   194.43   121.93   271.65   220.63   105.01   257.04   170.39   252.81   15.03   237.22   275.37   206.40   137.82   25.00   

Num 12 Plan, Function Values: 21.00000   1548.76003   0.05000   
353.02   354.12   185.23   297.00   18.00   281.53   279.45   180.98   163.39   243.47   210.44   90.66   257.41   162.52   221.66   13.66   235.33   253.10   211.27   130.82   25.00   

Num 13 Plan, Function Values: 22.00000   1521.62098   0.05000   
19.25   358.54   208.33   297.00   18.00   278.81   283.78   199.17   206.22   269.24   201.69   89.83   261.77   174.95   257.78   5.78   226.12   211.23   187.05   119.66   25.00   

Num 14 Plan, Function Values: 20.00000   1761.99904   0.05556   
8.68   345.59   233.73   297.00   18.00   285.30   281.33   212.84   280.64   243.72   190.40   181.55   266.48   183.75   200.36   356.09   227.03   257.84   205.81   126.09   25.00   

Num 15 Plan, Function Values: 12.00000   922.92489   0.09091   
323.43   345.98   233.73   297.00   18.00   253.03   270.86   197.25   207.22   286.32   222.24   40.13   251.26   209.62   175.44   42.70   239.05   272.45   234.74   110.25   25.00   

Num 16 Plan, Function Values: 18.00000   1172.90338   0.06250   
340.70   346.80   233.73   297.00   18.00   264.66   276.34   167.25   256.48   288.29   220.19   66.46   251.22   209.62   216.80   10.17   243.80   282.71   223.15   90.67   25.00   

Num 17 Plan, Function Values: 18.00000   1255.83386   0.06250   
254.94   314.58   4.57   297.00   18.00   268.06   291.30   188.53   237.94   314.48   212.09   67.66   252.82   175.50   179.37   15.56   234.49   291.89   233.72   117.84   25.00   

Num 18 Plan, Function Values: 18.00000   1389.11966   0.06250   
348.44   340.92   233.42   297.00   18.00   288.98   281.36   247.66   203.67   240.54   195.01   78.19   266.45   169.24   225.91   347.89   217.65   249.10   190.94   126.91   25.00   

Num 19 Plan, Function Values: 18.00000   1285.93334   0.06667   
358.47   293.38   209.77   297.00   18.00   285.33   265.43   245.72   209.70   242.48   218.34   92.29   247.80   177.02   247.67   358.95   250.47   264.51   221.08   152.97   25.00   

Num 20 Plan, Function Values: 17.00000   1284.09143   0.07143   
323.43   314.58   233.73   297.00   18.00   254.57   282.03   165.80   178.45   287.01   225.67   62.53   252.44   150.30   189.51   9.17   247.20   271.87   231.33   115.04   25.00   

Num 21 Plan, Function Values: 18.00000   1769.41583   0.05263   
55.15   303.55   336.49   297.00   18.00   286.19   278.79   205.28   273.37   274.30   181.33   149.08   257.48   167.35   184.75   352.57   223.04   268.68   201.70   113.55   25.00   

Num 22 Plan, Function Values: 15.00000   835.98159   0.07692   
178.37   8.14   336.49   297.00   18.00   260.70   289.93   184.57   198.51   277.75   226.86   84.70   251.64   208.31   325.87   40.69   258.97   274.62   235.11   133.23   25.00   

Num 23 Plan, Function Values: 15.00000   852.79944   0.07143   
172.83   34.06   233.73   297.00   18.00   258.07   305.64   180.59   192.43   293.91   223.64   50.49   248.65   173.38   198.43   44.22   256.70   263.13   239.06   120.65   25.00   

Num 24 Plan, Function Values: 20.00000   1434.68479   0.06250   
323.43   9.14   336.49   297.00   18.00   297.88   277.67   225.22   297.97   238.92   221.33   134.17   257.74   172.75   158.74   44.71   227.07   270.27   215.99   127.73   25.00   

Num 25 Plan, Function Values: 17.00000   1418.27473   0.06250   
5.60   314.58   336.49   297.00   18.00   280.12   281.07   247.97   209.70   274.21   183.37   71.56   267.86   138.44   234.51   344.80   215.53   259.08   191.74   130.07   25.00   

Num 26 Plan, Function Values: 20.00000   1519.12315   0.05556   
55.15   11.05   200.64   297.00   18.00   281.11   261.51   201.11   209.70   237.88   208.55   105.40   273.70   264.67   183.23   348.33   218.78   278.31   208.57   134.65   25.00   

Num 27 Plan, Function Values: 15.00000   1065.53369   0.07692   
254.94   348.97   336.49   297.00   18.00   252.86   275.39   160.48   180.70   290.17   224.20   40.13   252.36   155.22   163.30   44.71   238.58   261.19   225.13   109.53   25.00   

Num 28 Plan, Function Values: 18.00000   1357.19344   0.06250   
22.57   340.92   336.49   297.00   18.00   277.09   264.32   205.41   318.28   272.95   187.65   95.11   256.54   156.65   234.61   19.82   226.41   327.93   200.92   124.01   25.00   

Num 29 Plan, Function Values: 16.00000   798.01409   0.07143   
336.61   341.34   233.73   297.00   18.00   272.67   298.50   191.21   206.02   292.87   210.18   44.28   247.80   193.23   141.94   43.16   240.80   284.28   241.15   111.42   25.00   

Num 30 Plan, Function Values: 18.00000   1324.31310   0.06250   
338.01   34.53   233.73   297.00   18.00   248.79   268.72   199.16   235.07   269.57   218.05   86.34   247.80   148.21   234.61   11.69   238.98   277.77   210.79   120.04   25.00   

Num 31 Plan, Function Values: 19.00000   1328.56190   0.06250   
333.27   6.15   232.06   297.00   18.00   273.01   277.46   201.06   235.07   275.25   221.87   40.13   254.39   172.08   174.43   42.34   227.78   281.49   192.66   111.32   25.00   

Num 32 Plan, Function Values: 20.00000   1301.48670   0.05882   
29.20   314.58   336.49   297.00   18.00   264.79   291.19   160.48   235.07   272.15   189.19   65.04   266.06   190.91   289.30   6.74   245.00   282.55   215.17   119.14   25.00   

Num 33 Plan, Function Values: 15.00000   1363.90801   0.06250   
47.79   290.76   200.39   297.00   18.00   287.07   259.24   208.44   183.48   241.20   209.88   109.74   251.31   122.78   232.39   3.96   221.27   297.42   208.22   140.32   25.00   

Num 34 Plan, Function Values: 22.00000   1324.64118   0.04762   
333.53   348.56   169.68   297.00   18.00   273.30   293.84   198.33   155.14   263.80   205.51   83.11   281.13   191.17   285.79   334.70   234.21   319.53   221.93   123.59   25.00   

Num 35 Plan, Function Values: 15.00000   1487.11984   0.06250   
13.54   238.81   336.49   297.00   18.00   297.62   267.08   234.76   281.07   263.99   175.76   118.48   252.43   234.96   69.61   352.05   226.48   193.60   190.38   112.78   25.00   

Num 36 Plan, Function Values: 22.00000   1556.69644   0.04762   
24.46   28.12   213.94   297.00   18.00   274.92   272.73   198.10   179.61   257.78   200.94   132.08   258.70   162.32   258.67   330.68   219.46   297.63   203.28   128.97   25.00   

Num 37 Plan, Function Values: 21.00000   1496.43456   0.05263   
41.56   354.67   197.20   297.00   18.00   279.43   268.20   207.45   262.32   245.27   226.86   68.56   257.64   157.44   227.47   345.85   227.55   282.32   180.97   123.67   25.00   

Num 38 Plan, Function Values: 18.00000   1515.52789   0.06250   
254.94   272.59   336.49   297.00   18.00   282.67   261.73   213.58   235.07   243.74   208.80   86.39   273.13   274.54   173.07   41.97   201.25   170.92   194.48   120.76   25.00   

Num 39 Plan, Function Values: 20.00000   1752.78675   0.05263   
12.82   314.58   233.73   297.00   18.00   273.84   286.41   204.60   258.18   286.07   203.38   161.38   257.84   178.18   176.84   1.73   219.84   277.56   203.79   131.14   25.00   

Num 40 Plan, Function Values: 20.00000   1357.65144   0.05556   
331.02   1.69   197.26   297.00   18.00   260.29   272.80   200.82   162.10   252.68   223.15   59.11   259.83   179.96   247.40   357.22   251.42   274.39   205.29   124.38   25.00   

Num 41 Plan, Function Values: 17.00000   910.17927   0.06667   
244.27   13.13   336.49   297.00   18.00   261.93   271.15   185.72   206.51   279.96   224.47   57.73   251.16   189.95   252.70   318.44   234.41   285.29   233.51   116.83   25.00   

Num 42 Plan, Function Values: 14.00000   1028.91484   0.08333   
2.32   342.95   233.73   297.00   18.00   248.79   298.12   166.29   235.07   278.52   226.86   76.15   248.96   209.62   215.69   10.22   254.13   278.49   239.58   129.96   25.00   

Num 43 Plan, Function Values: 14.00000   679.15798   0.07692   
248.61   340.92   336.49   297.00   18.00   263.03   313.13   183.98   198.09   279.41   220.51   40.51   247.80   191.00   229.81   35.45   251.27   267.09   239.95   126.02   25.00   

Num 44 Plan, Function Values: 17.00000   1553.72215   0.05882   
353.57   345.91   179.63   297.00   18.00   253.27   295.49   195.94   278.24   273.21   190.82   77.15   257.89   122.78   234.61   341.47   224.31   277.29   192.07   144.32   25.00   

Num 45 Plan, Function Values: 11.00000   793.45436   0.09091   
254.94   341.63   351.82   297.00   18.00   261.00   313.68   165.22   235.07   307.50   224.03   40.13   247.80   263.39   220.50   0.18   255.37   263.17   245.50   110.92   25.00   

Num 46 Plan, Function Values: 19.00000   1610.70145   0.05556   
249.11   347.41   233.73   297.00   18.00   270.75   282.67   198.87   281.13   244.96   186.92   79.47   261.19   162.27   234.61   336.90   214.76   280.93   194.97   128.67   25.00   


Generation 20 Time: 5.17 sec
Size of Pareto Set: 84
Num 1 Plan, Function Values: 11.00000   578.19727   0.11111   
249.75   314.58   336.49   297.00   18.00   253.54   303.73   160.48   238.85   310.08   212.74   40.13   252.39   170.88   300.50   36.96   254.53   236.66   238.15   112.88   25.00   

Num 2 Plan, Function Values: 21.00000   1836.91991   0.04762   
13.14   300.65   209.03   297.00   18.00   276.67   293.11   200.21   262.81   296.46   200.97   93.13   263.06   165.34   192.59   357.97   223.68   282.89   198.52   123.99   25.00   

Num 3 Plan, Function Values: 13.00000   738.41374   0.09091   
7.54   311.41   233.73   297.00   18.00   251.43   305.94   160.48   209.70   314.50   217.03   40.13   248.95   176.61   226.15   30.75   258.16   262.93   239.55   112.21   25.00   

Num 4 Plan, Function Values: 20.00000   1883.94190   0.05000   
11.25   278.97   336.49   297.00   18.00   273.81   288.03   202.28   265.56   283.70   184.81   158.13   266.79   174.59   184.39   5.01   224.86   260.64   206.56   133.26   25.00   

Num 5 Plan, Function Values: 15.00000   1174.18291   0.07692   
325.68   314.58   42.42   297.00   18.00   255.91   296.43   160.48   187.50   273.41   226.86   66.12   247.80   106.29   281.58   8.51   234.85   253.67   192.01   119.07   25.00   

Num 6 Plan, Function Values: 21.00000   1234.76169   0.05556   
353.81   352.79   210.58   297.00   18.00   273.54   298.41   194.16   248.70   306.24   226.74   58.10   253.50   156.70   183.80   37.38   208.50   242.07   223.87   100.77   25.00   

Num 7 Plan, Function Values: 12.00000   804.42304   0.09091   
328.66   314.58   233.73   297.00   18.00   254.41   320.26   160.48   252.17   314.50   223.67   40.13   251.19   161.82   216.19   33.69   200.13   270.91   240.10   122.92   25.00   

Num 8 Plan, Function Values: 21.00000   1522.95781   0.05000   
354.73   306.80   212.84   297.00   18.00   266.31   292.53   200.59   235.07   292.49   215.81   85.32   260.33   165.01   316.06   28.48   229.92   280.37   198.54   124.25   25.00   

Num 9 Plan, Function Values: 15.00000   1137.82260   0.08333   
254.94   309.89   336.49   297.00   18.00   250.59   305.37   160.48   167.33   283.58   226.86   76.55   249.84   163.43   325.87   17.11   252.20   260.88   199.83   124.92   25.00   

Num 10 Plan, Function Values: 18.00000   1005.61848   0.06667   
338.24   314.58   338.29   297.00   18.00   267.21   303.16   168.71   237.69   314.50   195.63   40.13   255.20   153.83   195.59   42.64   234.06   259.35   224.93   115.35   25.00   

Num 11 Plan, Function Values: 19.00000   1633.13824   0.05556   
4.05   340.92   340.59   297.00   18.00   280.80   290.85   197.78   322.84   297.44   194.07   87.51   261.84   156.78   202.12   344.02   220.19   284.70   204.68   125.13   25.00   

Num 12 Plan, Function Values: 14.00000   894.87980   0.09091   
323.43   345.75   336.49   297.00   18.00   249.09   297.56   160.48   204.33   312.43   223.36   40.13   252.39   179.60   194.86   34.92   243.29   270.58   227.95   107.93   25.00   

Num 13 Plan, Function Values: 15.00000   865.17671   0.09091   
323.43   340.92   233.73   297.00   18.00   271.76   305.02   160.48   235.07   314.50   226.86   49.08   254.08   165.81   247.40   44.71   206.12   274.33   227.25   128.57   25.00   

Num 14 Plan, Function Values: 15.00000   1037.66252   0.08333   
213.26   309.77   336.49   297.00   18.00   254.64   287.36   160.48   235.07   314.50   206.29   65.69   252.97   172.36   200.18   43.25   252.90   264.90   213.70   111.09   25.00   

Num 15 Plan, Function Values: 18.00000   1457.81755   0.05882   
55.15   314.58   336.49   297.00   18.00   268.00   288.51   196.78   235.39   303.76   194.52   141.32   258.93   171.15   198.39   1.68   230.16   260.89   214.89   128.81   25.00   

Num 16 Plan, Function Values: 20.00000   1694.84465   0.05263   
359.53   309.56   336.49   297.00   18.00   267.54   289.01   202.01   257.58   270.66   190.66   150.48   253.39   187.88   181.53   6.52   230.52   273.80   209.86   122.85   25.00   

Num 17 Plan, Function Values: 16.00000   1352.03637   0.06667   
13.05   314.58   215.38   297.00   18.00   255.64   268.57   195.29   163.33   268.08   226.86   50.28   252.55   181.82   250.46   344.76   247.36   275.22   224.40   124.81   25.00   

Num 18 Plan, Function Values: 15.00000   1487.11984   0.06250   
13.54   238.81   336.49   297.00   18.00   297.62   267.08   234.76   281.07   263.99   175.76   118.48   252.43   234.96   69.61   352.05   226.48   193.60   190.38   112.78   25.00   

Num 19 Plan, Function Values: 11.00000   935.94256   0.09091   
254.94   314.58   4.91   297.00   18.00   251.73   289.69   160.48   235.07   314.50   221.12   40.13   248.26   67.15   192.79   23.37   253.72   264.50   202.81   113.38   25.00   

Num 20 Plan, Function Values: 21.00000   1734.72167   0.05263   
1.67   313.50   212.00   297.00   18.00   275.33   276.92   179.64   235.07   269.82   180.85   81.57   267.58   178.80   182.77   8.10   219.92   295.25   198.34   143.37   25.00   

Num 21 Plan, Function Values: 14.00000   1000.83348   0.08333   
323.43   314.58   233.73   297.00   18.00   255.56   285.44   160.48   260.84   269.63   226.86   53.69   252.17   185.55   199.14   42.42   237.45   276.02   215.64   145.25   25.00   

Num 22 Plan, Function Values: 16.00000   973.78074   0.08333   
323.43   340.92   339.87   297.00   18.00   248.79   293.94   160.48   209.70   308.39   226.86   66.82   247.80   147.75   176.55   28.54   240.99   282.76   238.44   102.74   25.00   

Num 23 Plan, Function Values: 19.00000   926.29299   0.06667   
254.94   0.89   339.64   297.00   18.00   269.10   300.71   162.85   237.75   306.48   217.35   73.77   252.83   168.22   297.42   44.71   221.14   245.36   233.47   113.88   25.00   

Num 24 Plan, Function Values: 21.00000   1595.42480   0.05000   
349.91   345.66   213.52   297.00   18.00   291.46   291.68   193.61   261.74   299.20   199.92   76.77   265.80   174.27   287.64   346.68   227.11   310.89   206.13   124.65   25.00   

Num 25 Plan, Function Values: 20.00000   1434.68479   0.06250   
323.43   9.14   336.49   297.00   18.00   297.88   277.67   225.22   297.97   238.92   221.33   134.17   257.74   172.75   158.74   44.71   227.07   270.27   215.99   127.73   25.00   

Num 26 Plan, Function Values: 18.00000   1377.87094   0.06250   
351.58   311.51   161.59   297.00   18.00   275.45   302.27   166.52   176.04   275.53   226.86   77.58   268.79   76.47   234.44   345.94   244.70   262.44   206.39   121.81   25.00   

Num 27 Plan, Function Values: 17.00000   1418.27473   0.06250   
5.60   314.58   336.49   297.00   18.00   280.12   281.07   247.97   209.70   274.21   183.37   71.56   267.86   138.44   234.51   344.80   215.53   259.08   191.74   130.07   25.00   

Num 28 Plan, Function Values: 19.00000   1328.56190   0.06250   
333.27   6.15   232.06   297.00   18.00   273.01   277.46   201.06   235.07   275.25   221.87   40.13   254.39   172.08   174.43   42.34   227.78   281.49   192.66   111.32   25.00   

Num 29 Plan, Function Values: 20.00000   1538.97310   0.05882   
9.07   314.58   336.49   297.00   18.00   260.69   292.28   190.53   188.88   310.66   223.30   163.33   253.39   181.23   180.55   354.30   239.97   258.09   220.45   127.32   25.00   

Num 30 Plan, Function Values: 20.00000   1781.03888   0.05000   
25.08   286.03   233.73   297.00   18.00   267.91   299.12   199.08   255.84   282.61   197.23   153.47   257.03   179.43   182.64   5.65   222.23   282.13   197.27   118.92   25.00   

Num 31 Plan, Function Values: 18.00000   1558.65848   0.05882   
18.04   304.72   336.49   297.00   18.00   253.77   276.39   202.59   240.05   271.68   181.15   82.81   278.20   164.39   247.40   12.40   228.16   276.26   200.25   121.82   25.00   

Num 32 Plan, Function Values: 20.00000   1803.12014   0.05000   
3.24   302.80   233.73   297.00   18.00   269.12   289.75   206.99   285.20   302.69   189.08   73.54   271.83   154.96   195.59   343.94   224.70   281.85   183.95   122.27   25.00   

Num 33 Plan, Function Values: 16.00000   930.49692   0.07692   
254.94   346.30   25.53   297.00   18.00   286.38   307.04   160.48   235.07   313.33   219.62   48.18   254.49   153.09   150.94   38.52   221.35   208.23   228.60   119.05   25.00   

Num 34 Plan, Function Values: 17.00000   1398.22016   0.06250   
19.32   290.87   336.49   297.00   18.00   255.81   293.53   160.48   251.29   282.95   219.66   40.13   262.18   154.54   197.09   7.85   238.95   259.38   213.61   113.38   25.00   

Num 35 Plan, Function Values: 19.00000   1660.46972   0.05556   
8.35   342.74   233.73   297.00   18.00   269.20   281.45   211.58   153.61   254.55   208.91   176.62   261.75   175.09   234.24   339.09   212.75   258.07   204.50   131.99   25.00   

Num 36 Plan, Function Values: 20.00000   1506.67700   0.05556   
28.67   275.38   336.49   297.00   18.00   270.13   283.63   160.48   235.07   285.01   203.12   76.49   262.94   174.49   170.63   11.88   228.33   258.85   199.75   130.84   25.00   

Num 37 Plan, Function Values: 18.00000   1236.89746   0.07143   
323.43   340.92   215.68   297.00   18.00   256.42   275.26   160.48   235.07   296.58   224.15   89.33   250.18   172.88   182.87   19.31   245.66   277.28   227.33   101.66   25.00   

Num 38 Plan, Function Values: 21.00000   1316.67807   0.05263   
41.59   351.14   336.49   297.00   18.00   260.22   299.12   192.32   267.43   256.84   224.53   82.56   258.19   167.41   143.56   17.14   214.03   299.29   201.99   122.39   25.00   

Num 39 Plan, Function Values: 17.00000   1012.58684   0.07143   
351.11   340.92   336.49   297.00   18.00   250.21   310.87   160.48   197.30   311.31   221.29   59.65   247.94   192.56   157.03   14.11   230.08   266.42   212.43   105.98   25.00   

Num 40 Plan, Function Values: 20.00000   1826.90382   0.04762   
350.92   283.31   358.11   297.00   18.00   290.45   289.32   188.90   264.67   293.25   199.15   157.88   260.65   170.76   198.69   5.52   228.07   282.58   201.44   129.70   25.00   

Num 41 Plan, Function Values: 20.00000   1154.82256   0.06250   
343.17   348.57   233.73   297.00   18.00   259.13   296.61   172.50   205.94   314.50   226.86   74.08   253.16   181.69   188.83   19.32   238.40   259.55   228.75   112.36   25.00   

Num 42 Plan, Function Values: 21.00000   1683.39981   0.05556   
20.28   12.36   182.29   297.00   18.00   279.03   266.49   205.99   168.91   239.84   222.09   83.21   257.34   147.73   234.61   321.03   230.76   271.51   195.55   127.35   25.00   

Num 43 Plan, Function Values: 20.00000   1575.05823   0.05556   
2.90   292.88   233.73   297.00   18.00   266.41   294.18   211.43   235.07   276.30   226.86   169.15   257.06   179.79   170.40   7.55   239.55   262.48   217.07   133.42   25.00   

Num 44 Plan, Function Values: 20.00000   1524.93167   0.05882   
351.22   298.72   233.73   297.00   18.00   281.39   295.75   196.51   235.07   312.83   214.01   83.92   256.24   172.79   291.50   44.71   235.31   294.29   199.68   112.94   25.00   

Num 45 Plan, Function Values: 19.00000   1006.17513   0.06250   
355.66   353.12   232.18   297.00   18.00   259.09   302.49   160.48   201.73   314.47   190.76   77.33   254.38   185.46   234.61   40.50   216.88   257.96   236.29   110.63   25.00   

Num 46 Plan, Function Values: 13.00000   994.59982   0.09091   
323.43   340.92   36.99   297.00   18.00   252.11   292.01   160.48   186.34   314.50   222.06   40.13   249.73   177.20   187.14   44.71   242.01   284.12   233.44   105.11   25.00   

Num 47 Plan, Function Values: 16.00000   1284.37235   0.06667   
198.87   314.58   336.49   297.00   18.00   263.57   299.93   174.57   254.29   311.57   221.48   46.00   251.09   174.48   185.28   2.35   233.68   283.50   217.19   130.63   25.00   

Num 48 Plan, Function Values: 18.00000   1274.69256   0.06250   
2.45   340.92   233.73   297.00   18.00   267.17   289.62   200.67   209.70   287.98   213.75   101.24   252.77   150.29   140.69   28.44   239.73   256.17   214.83   135.74   25.00   

Num 49 Plan, Function Values: 16.00000   1006.22977   0.07143   
323.43   340.92   220.58   297.00   18.00   254.89   294.57   160.48   257.56   305.99   226.86   44.89   257.75   172.63   189.43   26.78   258.97   263.54   221.47   93.48   25.00   

Num 50 Plan, Function Values: 17.00000   1593.03402   0.05556   
359.38   340.92   229.24   297.00   18.00   283.16   290.29   205.37   245.78   293.18   193.61   111.81   249.19   153.72   207.61   1.75   220.73   274.26   210.50   119.35   25.00   

Num 51 Plan, Function Values: 21.00000   1670.97631   0.05000   
12.38   352.39   233.73   297.00   18.00   267.72   289.62   191.59   263.92   271.10   206.93   83.36   267.41   180.97   187.29   9.55   222.08   266.74   210.48   122.96   25.00   

Num 52 Plan, Function Values: 20.00000   1752.78675   0.05263   
12.82   314.58   233.73   297.00   18.00   273.84   286.41   204.60   258.18   286.07   203.38   161.38   257.84   178.18   176.84   1.73   219.84   277.56   203.79   131.14   25.00   

Num 53 Plan, Function Values: 18.00000   1205.72008   0.07143   
323.43   342.79   215.78   297.00   18.00   255.97   279.98   161.31   235.07   303.19   226.86   68.86   247.80   164.13   187.27   19.90   219.66   274.58   229.27   110.14   25.00   

Num 54 Plan, Function Values: 18.00000   1389.11966   0.06250   
348.44   340.92   233.42   297.00   18.00   288.98   281.36   247.66   203.67   240.54   195.01   78.19   266.45   169.24   225.91   347.89   217.65   249.10   190.94   126.91   25.00   

Num 55 Plan, Function Values: 19.00000   1162.73800   0.06250   
234.21   314.58   230.18   297.00   18.00   267.23   304.20   166.32   242.09   296.26   224.89   69.70   253.64   169.38   312.69   18.34   224.66   205.82   206.08   124.41   25.00   

Num 56 Plan, Function Values: 18.00000   1244.45040   0.06667   
176.36   354.81   336.49   297.00   18.00   248.79   294.29   194.43   121.93   271.65   220.63   105.01   257.04   170.39   252.81   15.03   237.22   275.37   206.40   137.82   25.00   

Num 57 Plan, Function Values: 18.00000   1189.76105   0.06250   
231.62   312.02   31.96   297.00   18.00   279.47   284.16   169.80   240.88   309.76   209.45   66.85   249.77   165.38   155.01   42.57   211.09   267.70   229.70   125.15   25.00   

Num 58 Plan, Function Values: 16.00000   1145.97164   0.07143   
9.40   312.78   233.73   297.00   18.00   292.13   304.74   166.86   250.66   313.74   219.82   59.81   248.52   176.26   221.05   27.24   218.23   273.08   249.62   121.31   25.00   

Num 59 Plan, Function Values: 18.00000   1769.41583   0.05263   
55.15   303.55   336.49   297.00   18.00   286.19   278.79   205.28   273.37   274.30   181.33   149.08   257.48   167.35   184.75   352.57   223.04   268.68   201.70   113.55   25.00   

Num 60 Plan, Function Values: 18.00000   1515.52789   0.06250   
254.94   272.59   336.49   297.00   18.00   282.67   261.73   213.58   235.07   243.74   208.80   86.39   273.13   274.54   173.07   41.97   201.25   170.92   194.48   120.76   25.00   

Num 61 Plan, Function Values: 21.00000   1741.91436   0.05000   
16.92   10.02   336.49   297.00   18.00   267.38   264.66   181.57   175.39   296.08   193.44   93.72   253.38   169.07   185.10   330.01   222.48   278.22   205.80   113.08   25.00   

Num 62 Plan, Function Values: 16.00000   1261.53543   0.07143   
246.47   340.92   336.49   297.00   18.00   263.63   292.70   166.27   235.07   285.95   225.79   136.72   252.70   187.43   182.73   7.60   232.71   328.53   197.77   116.52   25.00   

Num 63 Plan, Function Values: 17.00000   1301.12721   0.06250   
50.21   314.58   233.73   297.00   18.00   267.58   286.06   171.77   235.58   292.12   205.07   56.53   263.64   161.45   193.25   2.82   243.57   270.04   204.18   126.77   25.00   

Num 64 Plan, Function Values: 17.00000   1256.99926   0.06667   
253.49   340.92   233.73   297.00   18.00   258.42   295.70   184.32   209.70   312.12   194.04   76.92   251.95   175.96   153.08   10.89   231.60   275.61   212.51   116.13   25.00   

Num 65 Plan, Function Values: 18.00000   1285.93334   0.06667   
358.47   293.38   209.77   297.00   18.00   285.33   265.43   245.72   209.70   242.48   218.34   92.29   247.80   177.02   247.67   358.95   250.47   264.51   221.08   152.97   25.00   

Num 66 Plan, Function Values: 20.00000   1761.99904   0.05556   
8.68   345.59   233.73   297.00   18.00   285.30   281.33   212.84   280.64   243.72   190.40   181.55   266.48   183.75   200.36   356.09   227.03   257.84   205.81   126.09   25.00   

Num 67 Plan, Function Values: 17.00000   1569.36695   0.05882   
249.26   310.67   233.73   297.00   18.00   278.74   288.48   215.11   269.65   281.31   190.92   110.55   268.49   128.66   183.92   358.75   225.17   279.19   198.64   128.51   25.00   

Num 68 Plan, Function Values: 21.00000   1813.28452   0.04762   
349.58   299.85   206.63   297.00   18.00   274.37   290.08   192.39   264.27   280.01   189.10   106.55   266.44   158.61   188.45   0.52   231.21   272.30   203.24   131.74   25.00   

Num 69 Plan, Function Values: 19.00000   1303.18830   0.06250   
9.84   340.92   233.73   297.00   18.00   270.94   297.50   167.60   240.12   287.02   197.60   77.13   262.52   143.54   179.60   38.18   240.19   257.45   209.17   119.98   25.00   

Num 70 Plan, Function Values: 16.00000   1210.60906   0.07143   
55.15   340.92   336.49   297.00   18.00   288.51   291.89   163.88   192.66   288.18   226.86   77.09   250.28   94.28   287.48   24.87   253.48   281.72   200.31   118.90   25.00   

Num 71 Plan, Function Values: 22.00000   1662.27774   0.05000   
352.22   356.14   215.04   297.00   18.00   272.36   298.21   196.04   238.80   306.74   174.71   105.60   261.25   183.57   186.46   1.28   230.56   277.72   181.41   125.21   25.00   

Num 72 Plan, Function Values: 17.00000   1284.09143   0.07143   
323.43   314.58   233.73   297.00   18.00   254.57   282.03   165.80   178.45   287.01   225.67   62.53   252.44   150.30   189.51   9.17   247.20   271.87   231.33   115.04   25.00   

Num 73 Plan, Function Values: 17.00000   1810.66441   0.05000   
12.02   275.65   358.81   297.00   18.00   248.79   289.31   203.69   169.93   267.54   183.32   140.70   282.24   165.42   223.41   356.64   214.77   279.80   203.78   122.43   25.00   

Num 74 Plan, Function Values: 16.00000   1162.28519   0.07692   
55.15   340.92   336.77   297.00   18.00   253.96   291.27   160.48   257.67   290.29   225.85   60.21   252.10   162.51   188.70   41.44   212.06   278.82   215.63   139.18   25.00   

Num 75 Plan, Function Values: 19.00000   1185.86999   0.06667   
349.28   26.59   336.49   297.00   18.00   252.95   281.96   176.50   209.70   278.17   219.96   83.20   257.66   148.28   226.16   334.30   220.91   214.60   215.11   148.17   25.00   

Num 76 Plan, Function Values: 17.00000   1185.42601   0.07143   
323.43   314.58   336.49   297.00   18.00   254.76   275.92   190.74   235.07   309.02   211.51   134.65   279.44   175.98   232.97   12.22   235.31   271.01   214.08   98.82   25.00   

Num 77 Plan, Function Values: 18.00000   1059.53985   0.06667   
323.43   354.51   336.49   297.00   18.00   268.12   301.12   231.54   207.14   310.25   214.07   93.05   252.64   148.22   321.35   26.18   234.29   259.81   228.35   114.59   25.00   

Num 78 Plan, Function Values: 17.00000   1056.94362   0.07143   
323.43   313.23   336.49   297.00   18.00   258.41   289.31   167.85   235.07   274.77   220.87   72.28   258.12   194.81   232.96   3.10   250.21   266.18   208.43   132.28   25.00   

Num 79 Plan, Function Values: 21.00000   1812.25056   0.05000   
13.56   314.58   208.17   297.00   18.00   270.36   291.47   208.77   255.54   274.01   189.95   89.88   258.63   181.58   195.41   357.34   216.20   284.05   202.06   126.89   25.00   

Num 80 Plan, Function Values: 17.00000   996.43288   0.07143   
323.43   314.58   336.49   297.00   18.00   265.07   289.19   160.51   241.79   286.89   218.94   68.03   254.72   180.72   325.87   21.45   252.91   260.46   217.86   122.15   25.00   

Num 81 Plan, Function Values: 15.00000   898.24411   0.08333   
328.46   342.42   336.49   297.00   18.00   259.76   300.54   160.63   209.70   287.22   219.33   40.13   252.90   176.96   133.21   40.97   230.21   267.67   231.49   114.01   25.00   

Num 82 Plan, Function Values: 20.00000   1082.87743   0.06250   
333.55   345.05   336.49   297.00   18.00   265.76   305.23   181.05   241.63   309.46   221.64   186.53   254.17   164.63   163.32   29.95   220.84   276.07   224.03   117.14   25.00   

Num 83 Plan, Function Values: 20.00000   1734.82996   0.05000   
11.95   286.24   233.73   297.00   18.00   275.26   291.33   191.31   275.72   282.41   184.81   183.51   274.19   172.22   196.39   356.56   218.08   267.28   219.48   129.13   25.00   

Num 84 Plan, Function Values: 11.00000   706.01014   0.10000   
323.43   340.92   204.29   297.00   18.00   250.25   304.74   164.78   235.07   275.45   220.34   40.13   252.87   209.62   234.61   32.79   258.97   278.76   222.03   130.37   25.00   


Generation 30 Time: 7.52 sec
Size of Pareto Set: 90
Num 1 Plan, Function Values: 21.00000   1853.42402   0.04762   
352.88   298.70   212.32   297.00   18.00   282.14   293.15   198.38   258.34   293.45   190.72   93.72   261.96   154.92   190.81   0.18   227.89   278.72   181.79   124.47   25.00   

Num 2 Plan, Function Values: 11.00000   767.76757   0.12500   
323.43   341.72   336.49   297.00   18.00   255.55   293.79   160.48   209.70   313.21   225.77   52.44   250.22   164.14   248.45   40.58   236.19   278.90   242.19   110.33   25.00   

Num 3 Plan, Function Values: 17.00000   1318.83725   0.07143   
357.65   314.58   233.73   297.00   18.00   248.79   298.33   164.16   235.42   268.79   198.70   80.59   256.64   173.35   226.17   355.59   256.82   276.08   196.69   128.48   25.00   

Num 4 Plan, Function Values: 20.00000   1883.94190   0.05000   
11.25   278.97   336.49   297.00   18.00   273.81   288.03   202.28   265.56   283.70   184.81   158.13   266.79   174.59   184.39   5.01   224.86   260.64   206.56   133.26   25.00   

Num 5 Plan, Function Values: 19.00000   1030.06610   0.06667   
354.32   355.13   220.43   297.00   18.00   248.79   300.05   160.48   235.65   312.08   222.09   63.05   247.80   175.43   200.58   33.89   246.44   262.33   231.27   117.18   25.00   

Num 6 Plan, Function Values: 20.00000   1385.34239   0.05882   
332.27   344.02   233.73   297.00   18.00   281.69   291.46   215.02   235.07   290.56   219.18   83.55   255.68   174.95   187.10   32.05   239.84   277.87   221.03   110.52   25.00   

Num 7 Plan, Function Values: 15.00000   1059.15328   0.08333   
353.53   340.92   161.59   297.00   18.00   254.54   295.32   160.48   235.07   310.34   224.06   42.80   252.88   186.06   193.63   30.39   215.46   270.23   222.88   107.60   25.00   

Num 8 Plan, Function Values: 19.00000   1585.84229   0.05556   
340.23   311.00   233.73   297.00   18.00   276.31   283.29   204.92   269.80   262.81   206.65   89.96   259.98   175.06   231.69   11.66   229.99   281.69   196.04   120.65   25.00   

Num 9 Plan, Function Values: 21.00000   1649.17122   0.05000   
343.72   314.01   219.06   297.00   18.00   273.34   289.75   191.90   262.59   289.18   190.94   85.74   260.16   162.13   254.15   353.47   232.23   278.88   191.81   124.49   25.00   

Num 10 Plan, Function Values: 14.00000   1001.07262   0.08333   
23.76   314.58   336.49   297.00   18.00   256.17   289.25   163.41   242.23   313.96   226.86   42.18   250.95   158.17   218.15   32.27   243.68   255.27   217.35   126.96   25.00   

Num 11 Plan, Function Values: 11.00000   811.79507   0.11111   
55.15   340.92   233.73   297.00   18.00   248.79   305.75   160.48   258.30   314.50   220.11   56.31   247.80   176.14   234.61   7.51   258.97   278.33   243.22   131.12   25.00   

Num 12 Plan, Function Values: 20.00000   1361.15315   0.05556   
342.69   314.58   210.61   297.00   18.00   274.36   292.91   179.98   235.38   285.36   213.39   69.77   255.95   172.28   234.61   12.07   229.90   286.90   212.90   104.61   25.00   

Num 13 Plan, Function Values: 18.00000   1484.74397   0.05882   
323.43   310.12   233.73   297.00   18.00   266.24   287.07   176.97   151.69   259.25   207.08   86.73   250.09   179.94   291.67   17.26   224.61   276.85   201.94   125.38   25.00   

Num 14 Plan, Function Values: 20.00000   1410.22956   0.05882   
339.82   340.92   232.67   297.00   18.00   268.34   296.62   178.89   235.07   313.49   184.85   73.23   271.85   174.62   183.84   24.62   231.69   270.49   187.36   123.39   25.00   

Num 15 Plan, Function Values: 18.00000   1786.07314   0.05263   
1.88   269.72   233.73   297.00   18.00   270.72   284.27   199.91   265.01   295.07   175.00   142.34   263.73   156.98   234.61   9.23   224.50   270.53   186.58   132.31   25.00   

Num 16 Plan, Function Values: 22.00000   1781.27464   0.04762   
12.24   357.52   212.90   297.00   18.00   265.33   276.84   218.23   190.12   290.44   190.56   89.92   270.65   169.99   196.42   1.83   227.70   279.17   180.32   125.70   25.00   

Num 17 Plan, Function Values: 19.00000   1701.54290   0.05556   
323.43   283.22   42.36   297.00   18.00   277.56   284.17   186.88   265.47   287.22   179.57   156.39   257.68   177.74   176.49   4.09   243.99   278.54   201.14   146.65   25.00   

Num 18 Plan, Function Values: 16.00000   897.03193   0.08333   
328.86   314.58   233.73   297.00   18.00   255.68   307.23   161.16   235.54   295.69   223.61   135.25   248.73   196.05   251.18   1.53   230.46   254.75   229.99   124.04   25.00   

Num 19 Plan, Function Values: 20.00000   1460.37240   0.05882   
34.46   351.76   164.62   297.00   18.00   280.37   287.69   207.33   209.70   237.88   213.24   80.98   261.93   176.22   234.61   326.92   220.10   278.81   184.96   127.99   25.00   

Num 20 Plan, Function Values: 21.00000   1734.72167   0.05263   
1.67   313.50   212.00   297.00   18.00   275.33   276.92   179.64   235.07   269.82   180.85   81.57   267.58   178.80   182.77   8.10   219.92   295.25   198.34   143.37   25.00   

Num 21 Plan, Function Values: 15.00000   1137.82260   0.08333   
254.94   309.89   336.49   297.00   18.00   250.59   305.37   160.48   167.33   283.58   226.86   76.55   249.84   163.43   325.87   17.11   252.20   260.88   199.83   124.92   25.00   

Num 22 Plan, Function Values: 13.00000   795.49466   0.10000   
5.34   314.58   336.49   297.00   18.00   248.79   316.11   160.48   209.70   306.97   221.09   52.49   249.89   181.41   260.64   42.16   252.63   269.45   231.04   122.28   25.00   

Num 23 Plan, Function Values: 16.00000   866.67066   0.08333   
343.23   302.36   233.73   297.00   18.00   258.71   307.62   160.48   237.99   309.07   222.82   68.34   250.10   164.81   253.06   37.13   204.50   274.93   248.87   140.19   25.00   

Num 24 Plan, Function Values: 20.00000   1811.09197   0.05000   
11.68   302.81   233.73   297.00   18.00   276.33   286.04   201.82   260.00   286.19   159.06   102.96   264.29   171.91   191.83   6.00   226.33   261.30   194.62   124.80   25.00   

Num 25 Plan, Function Values: 20.00000   1867.40284   0.05000   
22.19   314.58   199.84   297.00   18.00   275.03   286.30   201.38   272.44   284.60   181.64   140.70   266.71   153.29   180.31   5.73   226.05   274.05   200.59   118.09   25.00   

Num 26 Plan, Function Values: 20.00000   1434.68479   0.06250   
323.43   9.14   336.49   297.00   18.00   297.88   277.67   225.22   297.97   238.92   221.33   134.17   257.74   172.75   158.74   44.71   227.07   270.27   215.99   127.73   25.00   

Num 27 Plan, Function Values: 12.00000   764.84741   0.11111   
253.36   343.81   336.49   297.00   18.00   251.26   284.13   162.90   236.07   303.40   224.85   40.13   251.63   157.09   249.98   42.23   245.53   279.21   241.39   119.08   25.00   

Num 28 Plan, Function Values: 21.00000   1698.85810   0.04762   
347.09   301.14   220.63   297.00   18.00   274.29   263.44   206.77   276.65   283.17   208.35   91.72   262.22   166.34   200.96   1.93   226.58   281.08   172.84   121.45   25.00   

Num 29 Plan, Function Values: 14.00000   776.74485   0.10000   
323.43   340.92   336.49   297.00   18.00   248.79   315.39   160.48   235.07   307.66   222.70   58.21   250.23   162.25   252.58   349.21   253.73   267.31   234.15   131.32   25.00   

Num 30 Plan, Function Values: 19.00000   1436.22457   0.06250   
355.79   314.58   336.49   297.00   18.00   275.99   292.60   213.07   209.70   270.21   220.29   80.95   254.66   172.40   247.40   355.52   213.86   248.82   200.66   114.52   25.00   

Num 31 Plan, Function Values: 21.00000   1741.91436   0.05000   
16.92   10.02   336.49   297.00   18.00   267.38   264.66   181.57   175.39   296.08   193.44   93.72   253.38   169.07   185.10   330.01   222.48   278.22   205.80   113.08   25.00   

Num 32 Plan, Function Values: 13.00000   994.59982   0.09091   
323.43   340.92   36.99   297.00   18.00   252.11   292.01   160.48   186.34   314.50   222.06   40.13   249.73   177.20   187.14   44.71   242.01   284.12   233.44   105.11   25.00   

Num 33 Plan, Function Values: 18.00000   1236.89746   0.07143   
323.43   340.92   215.68   297.00   18.00   256.42   275.26   160.48   235.07   296.58   224.15   89.33   250.18   172.88   182.87   19.31   245.66   277.28   227.33   101.66   25.00   

Num 34 Plan, Function Values: 13.00000   748.28542   0.10000   
336.98   314.58   42.42   297.00   18.00   248.79   304.93   160.48   235.07   297.87   220.77   40.13   247.80   174.96   253.11   38.35   227.88   263.04   249.34   86.72   25.00   

Num 35 Plan, Function Values: 18.00000   1482.70613   0.06667   
254.94   310.89   338.44   297.00   18.00   253.02   294.81   160.48   171.25   289.03   222.98   81.91   256.05   164.74   272.41   6.28   227.49   259.21   195.51   118.14   25.00   

Num 36 Plan, Function Values: 17.00000   959.77504   0.07143   
0.03   3.11   233.73   297.00   18.00   253.31   309.38   160.48   205.61   306.44   226.86   56.19   249.40   187.41   280.58   35.09   235.18   272.69   222.05   104.82   25.00   

Num 37 Plan, Function Values: 18.00000   1512.15641   0.05882   
15.85   291.53   336.49   297.00   18.00   274.30   296.59   164.70   271.61   291.74   222.30   57.05   258.49   166.22   315.36   1.03   236.49   265.41   199.31   127.21   25.00   

Num 38 Plan, Function Values: 21.00000   1439.43256   0.05556   
347.14   0.06   225.03   297.00   18.00   252.79   301.79   192.67   238.31   314.50   206.32   100.81   254.17   174.86   182.75   354.12   227.21   276.12   230.68   111.52   25.00   

Num 39 Plan, Function Values: 15.00000   1304.58273   0.07692   
254.94   313.11   233.73   297.00   18.00   253.48   289.01   167.71   208.37   289.63   224.30   107.96   247.80   159.93   207.47   353.17   225.25   208.19   186.90   121.15   25.00   

Num 40 Plan, Function Values: 16.00000   1489.49341   0.06250   
327.99   309.89   213.02   297.00   18.00   267.82   293.25   204.02   266.55   279.05   225.67   55.52   252.95   172.61   213.19   12.81   227.74   290.22   193.23   120.16   25.00   

Num 41 Plan, Function Values: 19.00000   1085.46241   0.06667   
334.05   309.53   336.49   297.00   18.00   286.06   312.68   160.48   209.70   276.62   222.83   64.26   249.49   163.43   258.70   24.55   240.51   252.43   199.19   137.35   25.00   

Num 42 Plan, Function Values: 20.00000   1835.85754   0.04762   
11.58   283.48   7.68   297.00   18.00   268.20   290.24   209.41   274.21   282.47   186.06   83.01   266.15   174.65   187.29   5.75   215.98   261.20   226.98   128.55   25.00   

Num 43 Plan, Function Values: 20.00000   1763.49960   0.05000   
16.14   307.74   336.49   297.00   18.00   283.11   291.42   199.08   253.70   274.35   191.37   101.30   264.37   179.14   180.10   357.90   236.23   258.17   194.42   136.67   25.00   

Num 44 Plan, Function Values: 20.00000   1574.55711   0.05556   
359.61   314.58   210.12   297.00   18.00   281.07   293.42   215.64   235.07   268.69   177.72   93.60   260.89   176.04   251.27   15.52   234.22   275.83   198.79   110.60   25.00   

Num 45 Plan, Function Values: 19.00000   1828.68626   0.05263   
324.12   291.83   190.43   297.00   18.00   255.77   290.08   194.94   267.81   282.83   184.52   107.38   261.66   170.98   187.31   8.90   222.70   268.13   189.79   117.07   25.00   

Num 46 Plan, Function Values: 20.00000   1761.99904   0.05556   
8.68   345.59   233.73   297.00   18.00   285.30   281.33   212.84   280.64   243.72   190.40   181.55   266.48   183.75   200.36   356.09   227.03   257.84   205.81   126.09   25.00   

Num 47 Plan, Function Values: 19.00000   1539.48014   0.05556   
340.74   340.92   336.49   297.00   18.00   275.46   286.14   208.28   267.14   273.63   209.75   89.56   253.47   179.19   247.40   7.02   240.24   284.04   202.20   129.58   25.00   

Num 48 Plan, Function Values: 15.00000   965.02928   0.09091   
254.94   314.42   233.73   297.00   18.00   254.24   295.86   166.07   209.70   310.95   221.34   73.17   253.60   167.97   226.43   7.06   199.36   242.27   218.03   115.20   25.00   

Num 49 Plan, Function Values: 15.00000   910.96899   0.08333   
341.90   312.15   233.73   297.00   18.00   255.75   295.88   174.30   238.55   303.30   222.34   67.80   252.10   181.36   172.36   36.93   253.64   287.43   241.52   119.17   25.00   

Num 50 Plan, Function Values: 15.00000   974.79776   0.08333   
347.39   314.58   233.73   297.00   18.00   270.32   311.24   167.16   235.72   314.50   226.86   40.13   250.36   171.03   234.61   34.40   216.09   277.47   214.93   124.47   25.00   

Num 51 Plan, Function Values: 19.00000   1185.86999   0.06667   
349.28   26.59   336.49   297.00   18.00   252.95   281.96   176.50   209.70   278.17   219.96   83.20   257.66   148.28   226.16   334.30   220.91   214.60   215.11   148.17   25.00   

Num 52 Plan, Function Values: 22.00000   1544.85270   0.05000   
334.90   354.20   201.70   297.00   18.00   284.67   272.04   206.61   240.63   294.14   212.33   65.91   263.46   182.39   184.92   10.86   240.95   279.80   189.42   124.69   25.00   

Num 53 Plan, Function Values: 21.00000   1289.09318   0.05882   
357.81   298.92   224.86   297.00   18.00   262.86   300.33   169.29   237.75   309.39   226.86   61.24   257.65   157.16   275.34   44.48   217.52   267.41   192.76   114.30   25.00   

Num 54 Plan, Function Values: 15.00000   863.88371   0.09091   
323.43   340.92   231.43   297.00   18.00   266.87   286.34   160.48   235.07   314.50   219.45   53.89   247.80   170.10   255.15   44.71   204.55   280.20   221.79   146.51   25.00   

Num 55 Plan, Function Values: 20.00000   1688.26766   0.05556   
13.25   314.58   233.73   297.00   18.00   279.39   265.61   220.58   197.01   239.35   181.25   154.30   264.18   150.17   201.10   325.67   223.29   268.59   204.07   128.68   25.00   

Num 56 Plan, Function Values: 20.00000   1764.37836   0.05263   
17.87   295.56   233.73   297.00   18.00   271.02   293.03   215.87   209.70   287.02   173.02   159.96   279.63   185.71   185.52   348.13   224.80   274.18   182.84   123.91   25.00   

Num 57 Plan, Function Values: 19.00000   1558.73282   0.05556   
330.38   345.87   172.24   297.00   18.00   283.43   289.83   221.72   266.32   277.11   190.87   87.04   264.09   174.27   179.21   2.22   220.39   326.91   173.45   119.30   25.00   

Num 58 Plan, Function Values: 21.00000   1812.25056   0.05000   
13.56   314.58   208.17   297.00   18.00   270.36   291.47   208.77   255.54   274.01   189.95   89.88   258.63   181.58   195.41   357.34   216.20   284.05   202.06   126.89   25.00   

Num 59 Plan, Function Values: 15.00000   921.30822   0.09091   
344.00   340.92   336.49   297.00   18.00   255.94   304.07   160.48   209.70   313.38   222.49   58.96   250.05   174.37   182.58   39.48   258.30   275.65   230.71   113.84   25.00   

Num 60 Plan, Function Values: 14.00000   1151.54831   0.08333   
254.94   344.24   336.49   297.00   18.00   256.27   284.06   178.91   248.16   310.62   221.90   40.13   250.63   158.48   192.23   41.80   229.65   284.05   201.56   107.24   25.00   

Num 61 Plan, Function Values: 14.00000   1086.22431   0.08333   
327.54   340.92   42.42   297.00   18.00   248.79   320.26   160.48   258.43   302.29   225.93   40.13   249.04   170.66   273.21   1.00   235.46   268.56   216.16   119.20   25.00   

Num 62 Plan, Function Values: 16.00000   1133.41252   0.07692   
323.43   314.58   336.49   297.00   18.00   268.63   299.16   163.45   183.75   312.83   225.47   78.81   250.72   178.03   135.56   37.44   235.71   275.45   207.30   123.80   25.00   

Num 63 Plan, Function Values: 20.00000   1524.93167   0.05882   
351.22   298.72   233.73   297.00   18.00   281.39   295.75   196.51   235.07   312.83   214.01   83.92   256.24   172.79   291.50   44.71   235.31   294.29   199.68   112.94   25.00   

Num 64 Plan, Function Values: 21.00000   1683.39981   0.05556   
20.28   12.36   182.29   297.00   18.00   279.03   266.49   205.99   168.91   239.84   222.09   83.21   257.34   147.73   234.61   321.03   230.76   271.51   195.55   127.35   25.00   

Num 65 Plan, Function Values: 20.00000   1538.97310   0.05882   
9.07   314.58   336.49   297.00   18.00   260.69   292.28   190.53   188.88   310.66   223.30   163.33   253.39   181.23   180.55   354.30   239.97   258.09   220.45   127.32   25.00   

Num 66 Plan, Function Values: 17.00000   1168.45039   0.07692   
354.19   354.15   233.73   297.00   18.00   252.40   313.29   160.49   235.44   295.85   221.73   96.67   250.45   167.02   247.54   7.31   239.96   261.44   231.14   125.52   25.00   

Num 67 Plan, Function Values: 22.00000   1662.27774   0.05000   
352.22   356.14   215.04   297.00   18.00   272.36   298.21   196.04   238.80   306.74   174.71   105.60   261.25   183.57   186.46   1.28   230.56   277.72   181.41   125.21   25.00   

Num 68 Plan, Function Values: 16.00000   1160.66312   0.07692   
323.43   340.92   233.73   297.00   18.00   255.30   284.98   168.90   239.43   313.70   226.86   73.39   249.69   146.83   203.95   11.26   230.21   262.71   220.69   104.08   25.00   

Num 69 Plan, Function Values: 21.00000   1657.53994   0.05000   
338.85   342.32   200.32   297.00   18.00   278.07   278.63   217.88   292.73   281.91   209.81   68.43   256.92   179.05   175.50   13.54   233.36   281.26   191.13   120.59   25.00   

Num 70 Plan, Function Values: 18.00000   1515.52789   0.06250   
254.94   272.59   336.49   297.00   18.00   282.67   261.73   213.58   235.07   243.74   208.80   86.39   273.13   274.54   173.07   41.97   201.25   170.92   194.48   120.76   25.00   

Num 71 Plan, Function Values: 18.00000   1350.08306   0.06250   
1.58   300.29   336.49   297.00   18.00   266.28   296.29   167.01   235.07   302.55   209.47   69.68   251.10   159.46   231.75   3.38   241.92   268.64   193.65   134.01   25.00   

Num 72 Plan, Function Values: 21.00000   1577.13398   0.05263   
254.94   355.77   179.52   297.00   18.00   274.99   299.83   214.98   205.57   278.88   194.22   86.16   277.15   170.89   190.49   328.75   223.44   273.26   186.02   125.54   25.00   

Num 73 Plan, Function Values: 17.00000   1569.36695   0.05882   
249.26   310.67   233.73   297.00   18.00   278.74   288.48   215.11   269.65   281.31   190.92   110.55   268.49   128.66   183.92   358.75   225.17   279.19   198.64   128.51   25.00   

Num 74 Plan, Function Values: 19.00000   1562.50348   0.05882   
357.92   311.15   163.65   297.00   18.00   280.71   292.23   164.84   179.77   273.10   187.54   100.12   265.62   166.82   234.61   12.45   239.57   268.72   201.51   120.77   25.00   

Num 75 Plan, Function Values: 20.00000   1082.87743   0.06250   
333.55   345.05   336.49   297.00   18.00   265.76   305.23   181.05   241.63   309.46   221.64   186.53   254.17   164.63   163.32   29.95   220.84   276.07   224.03   117.14   25.00   

Num 76 Plan, Function Values: 11.00000   918.04068   0.10000   
328.26   314.58   232.88   297.00   18.00   248.79   316.69   160.48   246.37   310.59   226.21   40.13   251.01   161.48   203.71   3.78   200.52   271.22   246.76   119.00   25.00   

Num 77 Plan, Function Values: 21.00000   1670.97631   0.05000   
12.38   352.39   233.73   297.00   18.00   267.72   289.62   191.59   263.92   271.10   206.93   83.36   267.41   180.97   187.29   9.55   222.08   266.74   210.48   122.96   25.00   

Num 78 Plan, Function Values: 16.00000   973.78074   0.08333   
323.43   340.92   339.87   297.00   18.00   248.79   293.94   160.48   209.70   308.39   226.86   66.82   247.80   147.75   176.55   28.54   240.99   282.76   238.44   102.74   25.00   

Num 79 Plan, Function Values: 21.00000   1523.62867   0.05263   
41.27   351.19   208.13   297.00   18.00   275.77   275.61   180.36   249.24   292.12   223.60   103.22   267.59   174.19   184.97   338.39   238.45   242.21   191.72   122.75   25.00   

Num 80 Plan, Function Values: 20.00000   1154.82256   0.06250   
343.17   348.57   233.73   297.00   18.00   259.13   296.61   172.50   205.94   314.50   226.86   74.08   253.16   181.69   188.83   19.32   238.40   259.55   228.75   112.36   25.00   

Num 81 Plan, Function Values: 14.00000   966.20542   0.08333   
359.47   342.03   226.83   297.00   18.00   248.79   306.48   160.48   260.52   314.36   226.70   40.13   248.13   171.06   247.40   8.07   247.22   260.18   248.53   101.18   25.00   

Num 82 Plan, Function Values: 21.00000   1670.58999   0.05000   
17.62   309.12   220.70   297.00   18.00   271.53   306.13   196.60   252.44   301.77   186.47   96.17   268.04   174.47   184.96   5.29   229.73   262.38   205.50   128.73   25.00   

Num 83 Plan, Function Values: 14.00000   941.71311   0.09091   
323.43   350.49   233.73   297.00   18.00   255.60   287.76   175.41   235.07   311.87   226.08   49.30   253.01   166.25   227.50   27.72   258.97   278.32   200.18   114.02   25.00   

Num 84 Plan, Function Values: 17.00000   1487.08548   0.06667   
5.66   354.11   336.49   297.00   18.00   285.13   277.69   205.90   209.70   243.79   196.03   142.63   251.52   127.96   197.09   316.64   206.44   264.93   195.37   122.64   25.00   

Num 85 Plan, Function Values: 22.00000   1574.47759   0.05000   
343.08   1.42   188.18   297.00   18.00   271.65   280.34   222.63   121.93   247.24   165.38   88.43   275.98   172.94   260.45   327.32   220.89   283.37   180.74   127.31   25.00   

Num 86 Plan, Function Values: 18.00000   1205.74541   0.07143   
330.71   342.94   336.49   297.00   18.00   268.71   290.15   172.75   235.07   287.19   224.48   72.33   251.00   171.58   198.51   44.71   234.24   255.42   207.09   118.28   25.00   

Num 87 Plan, Function Values: 17.00000   1276.81314   0.06667   
348.90   313.18   230.74   297.00   18.00   256.88   294.25   180.67   239.15   293.02   198.19   79.17   249.57   161.81   247.57   8.34   243.95   257.15   211.97   127.74   25.00   

Num 88 Plan, Function Values: 20.00000   1478.57299   0.05556   
346.11   341.98   221.45   297.00   18.00   258.29   283.30   207.37   235.07   277.82   219.72   62.78   256.18   172.01   182.16   17.95   223.56   282.14   185.93   128.83   25.00   

Num 89 Plan, Function Values: 16.00000   848.62350   0.08333   
323.43   340.92   336.49   297.00   18.00   260.53   296.31   160.48   209.70   311.89   221.01   59.60   247.80   164.23   252.70   31.87   219.44   281.98   237.24   125.58   25.00   

Num 90 Plan, Function Values: 21.00000   1630.46814   0.05000   
347.69   299.17   212.42   297.00   18.00   276.36   297.61   196.07   237.25   290.65   205.47   83.10   256.28   167.02   185.56   359.81   231.25   275.91   180.76   125.11   25.00   


Generation 40 Time: 10.13 sec
Size of Pareto Set: 91
Num 1 Plan, Function Values: 21.00000   1938.59611   0.04762   
351.64   289.87   187.54   297.00   18.00   263.40   287.53   203.37   272.73   284.28   188.54   92.62   262.65   164.98   175.98   354.01   222.18   267.83   204.00   117.58   25.00   

Num 2 Plan, Function Values: 11.00000   795.80390   0.12500   
325.82   314.58   233.73   297.00   18.00   249.83   279.69   160.48   206.28   311.80   226.86   40.13   247.80   168.26   247.40   0.51   255.15   255.60   246.36   125.85   25.00   

Num 3 Plan, Function Values: 13.00000   601.40421   0.11111   
331.08   342.61   336.49   297.00   18.00   249.97   315.20   160.48   235.07   303.80   226.86   65.59   247.80   182.49   247.40   39.12   238.43   241.69   249.50   121.60   25.00   

Num 4 Plan, Function Values: 17.00000   1168.45039   0.07692   
354.19   354.15   233.73   297.00   18.00   252.40   313.29   160.49   235.44   295.85   221.73   96.67   250.45   167.02   247.54   7.31   239.96   261.44   231.14   125.52   25.00   

Num 5 Plan, Function Values: 12.00000   764.84741   0.11111   
253.36   343.81   336.49   297.00   18.00   251.26   284.13   162.90   236.07   303.40   224.85   40.13   251.63   157.09   249.98   42.23   245.53   279.21   241.39   119.08   25.00   

Num 6 Plan, Function Values: 17.00000   1069.37485   0.07692   
350.27   354.38   214.85   297.00   18.00   250.95   297.68   160.48   204.85   310.02   222.76   69.91   250.23   175.88   268.83   42.52   238.03   276.42   245.64   116.31   25.00   

Num 7 Plan, Function Values: 18.00000   1375.40899   0.06667   
340.00   340.92   336.49   297.00   18.00   262.24   291.78   162.68   209.70   302.50   192.20   81.58   252.20   167.03   247.40   13.00   231.71   277.76   196.48   143.80   25.00   

Num 8 Plan, Function Values: 16.00000   1038.99872   0.08333   
341.76   348.10   336.49   297.00   18.00   255.09   296.54   160.48   207.01   314.50   220.98   74.77   252.71   176.90   249.51   44.71   236.52   252.53   204.37   119.01   25.00   

Num 9 Plan, Function Values: 19.00000   1197.07240   0.06250   
355.78   309.86   233.73   297.00   18.00   265.26   292.45   174.42   186.19   306.22   220.41   65.73   264.54   172.92   234.61   38.91   230.05   265.24   226.54   120.51   25.00   

Num 10 Plan, Function Values: 19.00000   1430.91035   0.06667   
357.18   356.83   233.73   297.00   18.00   255.00   291.46   166.62   238.59   300.43   226.86   76.04   251.36   164.20   191.94   19.72   237.19   274.62   199.00   127.88   25.00   

Num 11 Plan, Function Values: 21.00000   1874.20013   0.05000   
9.53   314.58   168.95   297.00   18.00   265.89   287.48   198.29   288.32   290.19   187.01   87.88   267.86   168.66   191.33   1.76   227.81   272.11   200.07   119.22   25.00   

Num 12 Plan, Function Values: 16.00000   1107.31928   0.08333   
323.43   0.52   233.73   297.00   18.00   248.79   296.49   164.21   235.35   308.94   221.54   87.65   251.18   167.08   186.36   44.71   246.75   267.25   208.61   103.61   25.00   

Num 13 Plan, Function Values: 21.00000   1901.02999   0.05000   
9.39   312.67   210.40   297.00   18.00   266.63   287.85   214.03   278.98   297.52   192.02   77.29   260.38   161.53   178.51   359.57   229.48   273.21   188.78   111.83   25.00   

Num 14 Plan, Function Values: 16.00000   778.47549   0.08333   
340.61   348.01   336.49   297.00   18.00   248.84   309.14   160.48   235.07   306.05   224.18   65.06   249.57   181.83   253.20   40.06   238.09   256.37   249.62   121.75   25.00   

Num 15 Plan, Function Values: 20.00000   1560.82578   0.05556   
347.80   313.62   222.73   297.00   18.00   266.89   286.51   215.77   235.07   289.17   188.64   102.02   265.51   154.36   233.98   15.67   221.51   269.27   200.31   119.64   25.00   

Num 16 Plan, Function Values: 22.00000   1641.01554   0.05556   
354.15   357.99   188.97   297.00   18.00   259.17   288.26   199.02   238.24   310.15   191.03   94.48   268.51   173.77   179.92   41.67   235.59   279.07   191.11   119.17   25.00   

Num 17 Plan, Function Values: 20.00000   1524.93167   0.05882   
351.22   298.72   233.73   297.00   18.00   281.39   295.75   196.51   235.07   312.83   214.01   83.92   256.24   172.79   291.50   44.71   235.31   294.29   199.68   112.94   25.00   

Num 18 Plan, Function Values: 20.00000   1240.91144   0.05882   
336.60   345.96   336.49   297.00   18.00   260.45   276.43   160.48   266.17   300.10   219.66   62.90   255.17   174.21   200.94   32.90   234.85   259.15   212.11   103.64   25.00   

Num 19 Plan, Function Values: 21.00000   1842.10612   0.04762   
12.86   275.17   226.08   297.00   18.00   262.83   275.77   210.52   288.23   294.35   174.68   101.18   270.18   165.37   166.02   352.90   223.84   271.71   204.68   110.98   25.00   

Num 20 Plan, Function Values: 20.00000   1449.64542   0.06250   
350.15   311.75   338.09   297.00   18.00   264.66   304.20   190.66   209.70   308.63   226.86   104.97   257.80   175.80   188.78   11.98   235.42   263.51   209.55   125.73   25.00   

Num 21 Plan, Function Values: 19.00000   1600.49992   0.05882   
352.58   340.92   336.49   297.00   18.00   264.73   290.38   165.20   250.91   293.37   196.01   93.32   250.76   175.05   190.91   7.65   231.17   266.53   206.12   127.78   25.00   

Num 22 Plan, Function Values: 17.00000   1487.08548   0.06667   
5.66   354.11   336.49   297.00   18.00   285.13   277.69   205.90   209.70   243.79   196.03   142.63   251.52   127.96   197.09   316.64   206.44   264.93   195.37   122.64   25.00   

Num 23 Plan, Function Values: 21.00000   1210.86465   0.06250   
353.92   340.92   224.04   297.00   18.00   261.32   299.84   165.89   209.70   306.67   226.37   78.55   257.43   165.71   293.91   40.72   231.67   271.33   224.98   102.31   25.00   

Num 24 Plan, Function Values: 12.00000   631.46863   0.12500   
329.54   310.82   336.49   297.00   18.00   248.79   313.77   160.48   209.70   302.47   221.08   68.91   252.37   181.71   230.76   43.06   238.21   240.75   244.89   121.73   25.00   

Num 25 Plan, Function Values: 13.00000   833.20761   0.10000   
323.95   340.92   336.49   297.00   18.00   248.79   314.80   212.59   235.07   278.38   222.81   68.07   252.03   177.94   234.61   38.35   238.72   254.88   240.86   116.74   25.00   

Num 26 Plan, Function Values: 16.00000   890.49241   0.09091   
323.43   340.92   336.49   297.00   18.00   277.73   308.75   162.98   209.60   310.02   225.81   75.66   252.66   167.69   228.13   41.13   236.28   277.60   240.06   113.67   25.00   

Num 27 Plan, Function Values: 20.00000   1673.07191   0.05556   
7.48   340.92   162.91   297.00   18.00   270.27   283.13   223.62   241.00   284.32   207.24   107.68   267.44   172.22   174.37   2.89   226.82   278.05   191.98   121.26   25.00   

Num 28 Plan, Function Values: 19.00000   1179.66503   0.06667   
350.87   314.58   217.66   297.00   18.00   261.50   292.67   160.48   209.70   305.42   212.34   71.34   252.22   159.87   263.27   44.71   218.09   234.62   193.17   121.00   25.00   

Num 29 Plan, Function Values: 16.00000   1123.17738   0.07692   
339.43   340.92   42.42   297.00   18.00   256.92   288.18   160.48   243.68   314.50   219.58   71.47   254.66   170.62   234.40   44.71   233.77   259.80   188.74   120.42   25.00   

Num 30 Plan, Function Values: 15.00000   1363.30470   0.07143   
323.43   314.58   233.73   297.00   18.00   255.14   290.58   225.55   275.67   309.28   224.68   56.79   280.55   161.88   203.40   11.05   236.47   276.58   182.88   114.06   25.00   

Num 31 Plan, Function Values: 12.00000   674.55362   0.10000   
323.43   295.36   336.49   297.00   18.00   248.79   317.41   160.48   209.70   301.13   218.92   68.71   252.84   182.39   231.77   38.30   239.97   238.89   249.62   129.04   25.00   

Num 32 Plan, Function Values: 19.00000   1614.72510   0.05882   
10.40   340.92   233.73   297.00   18.00   267.41   290.88   219.78   239.52   295.82   187.40   96.34   264.89   147.71   248.12   4.62   228.93   264.09   194.12   121.08   25.00   

Num 33 Plan, Function Values: 20.00000   1928.82608   0.05000   
21.04   286.19   42.42   297.00   18.00   271.96   288.13   210.67   288.31   276.14   180.19   86.76   267.97   167.14   178.38   350.87   228.42   268.91   190.01   109.60   25.00   

Num 34 Plan, Function Values: 16.00000   1304.47468   0.07143   
323.43   341.19   194.92   297.00   18.00   249.97   283.81   162.71   263.39   310.70   192.69   77.56   251.47   174.39   182.69   42.98   233.44   277.18   227.16   118.34   25.00   

Num 35 Plan, Function Values: 15.00000   965.02928   0.09091   
254.94   314.42   233.73   297.00   18.00   254.24   295.86   166.07   209.70   310.95   221.34   73.17   253.60   167.97   226.43   7.06   199.36   242.27   218.03   115.20   25.00   

Num 36 Plan, Function Values: 20.00000   1515.44142   0.05556   
350.97   310.16   214.24   297.00   18.00   263.18   297.75   164.50   247.58   288.14   198.44   87.09   248.24   174.42   180.14   356.75   230.60   265.42   218.75   117.09   25.00   

Num 37 Plan, Function Values: 22.00000   1731.60220   0.05000   
353.98   354.28   202.70   297.00   18.00   268.67   279.26   194.88   235.07   297.21   190.41   82.49   271.28   167.76   190.23   16.98   231.42   273.13   188.70   113.85   25.00   

Num 38 Plan, Function Values: 18.00000   1324.50527   0.07143   
356.45   2.93   233.35   297.00   18.00   251.74   294.76   165.64   209.70   299.02   221.54   76.88   251.51   163.61   196.68   39.34   232.59   274.84   203.63   107.56   25.00   

Num 39 Plan, Function Values: 20.00000   1481.36558   0.05882   
356.37   340.92   336.49   297.00   18.00   262.45   290.73   198.39   241.03   285.67   222.00   150.68   255.96   180.12   172.78   3.93   238.84   264.30   228.95   118.27   25.00   

Num 40 Plan, Function Values: 13.00000   853.23955   0.10000   
323.43   340.92   336.49   297.00   18.00   250.85   285.52   160.48   235.07   311.05   223.22   46.72   251.88   158.94   166.75   40.09   233.38   278.29   239.95   105.32   25.00   

Num 41 Plan, Function Values: 18.00000   1750.14727   0.05556   
326.50   292.28   233.73   297.00   18.00   254.95   289.87   212.46   185.14   289.25   179.57   104.29   264.23   172.79   179.75   5.81   224.38   271.91   196.64   117.72   25.00   

Num 42 Plan, Function Values: 18.00000   1450.95318   0.06250   
337.84   340.92   217.07   297.00   18.00   253.70   292.71   195.01   206.04   302.39   202.84   71.25   252.07   155.60   252.62   8.36   228.79   270.43   195.53   124.44   25.00   

Num 43 Plan, Function Values: 17.00000   1222.47766   0.07143   
341.87   314.58   336.49   297.00   18.00   248.79   292.38   194.70   241.45   298.95   219.59   65.08   255.68   162.72   247.40   40.88   232.12   267.90   184.65   118.40   25.00   

Num 44 Plan, Function Values: 17.00000   977.56051   0.07692   
323.43   314.58   336.49   297.00   18.00   263.85   296.74   160.48   209.70   313.75   226.86   82.60   261.60   175.02   221.12   44.37   240.65   244.24   216.91   119.13   25.00   

Num 45 Plan, Function Values: 22.00000   1632.94130   0.04762   
27.88   348.45   224.20   297.00   18.00   266.23   285.47   210.10   245.60   280.22   200.68   90.86   258.02   160.79   183.73   351.67   232.70   253.58   190.52   115.87   25.00   

Num 46 Plan, Function Values: 20.00000   1688.26766   0.05556   
13.25   314.58   233.73   297.00   18.00   279.39   265.61   220.58   197.01   239.35   181.25   154.30   264.18   150.17   201.10   325.67   223.29   268.59   204.07   128.68   25.00   

Num 47 Plan, Function Values: 19.00000   1712.11350   0.05556   
358.12   314.58   161.59   297.00   18.00   266.80   289.54   211.64   153.21   285.01   190.00   102.24   267.47   163.10   249.75   8.27   224.89   274.31   183.96   118.41   25.00   

Num 48 Plan, Function Values: 19.00000   1496.93413   0.06250   
9.09   340.92   233.73   297.00   18.00   269.03   291.15   165.51   209.70   290.75   187.13   86.43   264.98   157.99   251.66   336.70   232.68   272.61   209.83   118.09   25.00   

Num 49 Plan, Function Values: 11.00000   811.79507   0.11111   
55.15   340.92   233.73   297.00   18.00   248.79   305.75   160.48   258.30   314.50   220.11   56.31   247.80   176.14   234.61   7.51   258.97   278.33   243.22   131.12   25.00   

Num 50 Plan, Function Values: 17.00000   907.21845   0.07692   
343.96   344.02   336.49   297.00   18.00   254.88   300.93   162.02   235.07   304.85   223.77   67.47   247.80   176.34   256.40   44.71   238.72   257.83   234.82   116.54   25.00   

Num 51 Plan, Function Values: 15.00000   1137.82260   0.08333   
254.94   309.89   336.49   297.00   18.00   250.59   305.37   160.48   167.33   283.58   226.86   76.55   249.84   163.43   325.87   17.11   252.20   260.88   199.83   124.92   25.00   

Num 52 Plan, Function Values: 20.00000   1538.97310   0.05882   
9.07   314.58   336.49   297.00   18.00   260.69   292.28   190.53   188.88   310.66   223.30   163.33   253.39   181.23   180.55   354.30   239.97   258.09   220.45   127.32   25.00   

Num 53 Plan, Function Values: 19.00000   1626.41044   0.05556   
352.46   314.58   336.49   297.00   18.00   262.97   286.77   228.55   240.04   262.84   178.89   95.88   266.62   149.66   223.10   355.39   223.74   270.67   188.75   120.73   25.00   

Num 54 Plan, Function Values: 13.00000   866.94932   0.10000   
323.98   346.28   209.53   297.00   18.00   253.66   291.37   165.53   235.07   311.83   225.54   51.41   250.54   159.28   248.49   38.27   247.26   277.75   225.82   113.14   25.00   

Num 55 Plan, Function Values: 13.00000   994.59982   0.09091   
323.43   340.92   36.99   297.00   18.00   252.11   292.01   160.48   186.34   314.50   222.06   40.13   249.73   177.20   187.14   44.71   242.01   284.12   233.44   105.11   25.00   

Num 56 Plan, Function Values: 14.00000   941.71311   0.09091   
323.43   350.49   233.73   297.00   18.00   255.60   287.76   175.41   235.07   311.87   226.08   49.30   253.01   166.25   227.50   27.72   258.97   278.32   200.18   114.02   25.00   

Num 57 Plan, Function Values: 14.00000   1151.54831   0.08333   
254.94   344.24   336.49   297.00   18.00   256.27   284.06   178.91   248.16   310.62   221.90   40.13   250.63   158.48   192.23   41.80   229.65   284.05   201.56   107.24   25.00   

Num 58 Plan, Function Values: 15.00000   1304.58273   0.07692   
254.94   313.11   233.73   297.00   18.00   253.48   289.01   167.71   208.37   289.63   224.30   107.96   247.80   159.93   207.47   353.17   225.25   208.19   186.90   121.15   25.00   

Num 59 Plan, Function Values: 14.00000   776.74485   0.10000   
323.43   340.92   336.49   297.00   18.00   248.79   315.39   160.48   235.07   307.66   222.70   58.21   250.23   162.25   252.58   349.21   253.73   267.31   234.15   131.32   25.00   

Num 60 Plan, Function Values: 21.00000   1782.22140   0.05263   
355.47   312.26   187.81   297.00   18.00   266.55   288.52   212.95   235.07   285.21   186.17   97.02   265.72   168.64   197.24   7.64   224.08   270.47   191.83   118.05   25.00   

Num 61 Plan, Function Values: 19.00000   1275.67268   0.06250   
339.53   314.58   209.73   297.00   18.00   256.51   291.36   163.91   235.07   296.70   180.58   69.60   253.18   177.45   177.19   30.26   234.68   268.01   234.53   113.22   25.00   

Num 62 Plan, Function Values: 19.00000   1716.83524   0.05556   
325.38   308.56   233.73   297.00   18.00   273.02   288.12   214.24   277.29   288.57   187.27   86.84   257.32   166.25   176.87   359.98   235.74   275.85   195.81   111.84   25.00   

Num 63 Plan, Function Values: 21.00000   1306.64870   0.05556   
332.42   4.65   20.20   297.00   18.00   260.63   298.79   178.94   209.70   314.50   214.83   87.98   260.02   173.14   191.48   44.29   230.52   268.52   200.71   106.05   25.00   

Num 64 Plan, Function Values: 14.00000   788.99615   0.09091   
323.43   340.92   233.73   297.00   18.00   248.79   294.84   160.48   209.70   301.22   225.17   67.94   250.79   167.48   224.07   36.13   231.94   241.87   249.62   110.40   25.00   

Num 65 Plan, Function Values: 21.00000   1436.65207   0.05882   
351.35   314.58   208.11   297.00   18.00   261.88   300.15   219.81   209.70   311.08   205.18   77.94   268.97   160.72   272.30   39.04   216.86   271.53   186.75   120.77   25.00   

Num 66 Plan, Function Values: 21.00000   1814.93153   0.04762   
353.38   300.58   184.18   297.00   18.00   258.74   290.47   194.63   266.12   294.10   191.73   78.49   258.63   166.08   197.40   346.20   227.64   264.42   185.60   112.35   25.00   

Num 67 Plan, Function Values: 13.00000   941.09684   0.10000   
55.15   309.68   336.49   297.00   18.00   248.79   301.55   163.41   235.46   314.50   226.86   41.38   247.80   169.08   174.36   357.28   239.93   280.00   242.42   106.09   25.00   

Num 68 Plan, Function Values: 13.00000   806.60934   0.10000   
324.05   340.92   233.73   297.00   18.00   248.79   303.92   162.22   235.07   309.17   216.37   86.77   248.51   177.83   247.40   41.58   237.30   259.32   249.01   111.71   25.00   

Num 69 Plan, Function Values: 17.00000   1158.95697   0.07692   
329.28   344.14   42.42   297.00   18.00   280.57   295.39   171.43   235.07   303.03   223.63   80.26   251.54   178.76   232.19   40.89   212.90   289.51   209.81   103.89   25.00   

Num 70 Plan, Function Values: 14.00000   917.76181   0.09091   
18.88   340.92   219.00   297.00   18.00   250.34   300.79   160.48   235.07   311.79   226.86   41.59   260.59   180.05   249.52   44.46   236.58   284.07   249.62   127.66   25.00   

Num 71 Plan, Function Values: 20.00000   1761.99904   0.05556   
8.68   345.59   233.73   297.00   18.00   285.30   281.33   212.84   280.64   243.72   190.40   181.55   266.48   183.75   200.36   356.09   227.03   257.84   205.81   126.09   25.00   

Num 72 Plan, Function Values: 19.00000   1533.97882   0.06250   
1.62   314.58   336.49   297.00   18.00   259.40   299.59   191.57   209.70   314.50   208.35   153.01   250.50   166.66   191.67   9.50   239.90   269.47   200.84   113.94   25.00   

Num 73 Plan, Function Values: 16.00000   864.95200   0.08333   
323.96   314.58   226.22   297.00   18.00   263.52   313.32   160.48   201.36   311.34   221.68   69.98   251.80   180.32   234.61   41.39   241.61   263.44   222.92   114.86   25.00   

Num 74 Plan, Function Values: 21.00000   1811.24006   0.05000   
351.24   340.92   206.50   297.00   18.00   274.58   285.01   201.23   259.13   284.65   182.39   96.64   264.45   167.09   178.29   357.43   226.05   269.51   186.76   136.47   25.00   

Num 75 Plan, Function Values: 22.00000   1781.27464   0.04762   
12.24   357.52   212.90   297.00   18.00   265.33   276.84   218.23   190.12   290.44   190.56   89.92   270.65   169.99   196.42   1.83   227.70   279.17   180.32   125.70   25.00   

Num 76 Plan, Function Values: 15.00000   768.66837   0.09091   
329.77   311.76   12.47   297.00   18.00   248.79   311.52   160.48   209.20   304.29   220.11   70.25   252.25   180.49   226.29   39.96   238.52   241.93   220.08   123.13   25.00   

Num 77 Plan, Function Values: 11.00000   791.34344   0.10000   
215.19   314.58   336.49   297.00   18.00   250.04   304.55   160.48   186.99   308.32   223.76   40.13   250.49   164.56   234.61   42.54   245.42   261.47   247.54   115.89   25.00   

Num 78 Plan, Function Values: 22.00000   1680.80772   0.04762   
356.41   352.04   192.70   297.00   18.00   260.58   283.96   210.01   258.36   284.13   178.04   98.26   266.80   169.99   178.20   29.69   228.58   271.91   180.82   137.35   25.00   

Num 79 Plan, Function Values: 20.00000   1828.78551   0.05263   
352.81   340.92   336.49   297.00   18.00   266.49   296.44   206.20   271.55   292.30   188.48   89.20   262.90   149.81   183.05   357.63   222.96   289.80   191.41   119.34   25.00   

Num 80 Plan, Function Values: 14.00000   667.88193   0.10000   
325.35   313.03   233.73   297.00   18.00   249.27   317.22   165.48   206.71   306.86   226.86   79.69   254.85   179.18   234.61   43.52   245.16   245.20   240.89   102.08   25.00   

Num 81 Plan, Function Values: 21.00000   1683.39981   0.05556   
20.28   12.36   182.29   297.00   18.00   279.03   266.49   205.99   168.91   239.84   222.09   83.21   257.34   147.73   234.61   321.03   230.76   271.51   195.55   127.35   25.00   

Num 82 Plan, Function Values: 18.00000   1482.70613   0.06667   
254.94   310.89   338.44   297.00   18.00   253.02   294.81   160.48   171.25   289.03   222.98   81.91   256.05   164.74   272.41   6.28   227.49   259.21   195.51   118.14   25.00   

Num 83 Plan, Function Values: 16.00000   1169.70241   0.07692   
347.15   311.72   336.49   297.00   18.00   250.40   295.13   171.38   236.33   298.43   219.62   66.11   253.00   165.65   234.55   40.64   236.34   268.06   194.20   118.88   25.00   

Num 84 Plan, Function Values: 19.00000   920.88135   0.06667   
345.09   314.58   233.73   297.00   18.00   258.74   301.92   160.48   237.41   303.38   213.41   85.11   252.82   169.97   259.22   43.01   237.95   246.89   234.78   108.89   25.00   

Num 85 Plan, Function Values: 15.00000   921.30822   0.09091   
344.00   340.92   336.49   297.00   18.00   255.94   304.07   160.48   209.70   313.38   222.49   58.96   250.05   174.37   182.58   39.48   258.30   275.65   230.71   113.84   25.00   

Num 86 Plan, Function Values: 18.00000   1219.82917   0.07143   
342.32   340.92   336.49   297.00   18.00   254.55   306.56   170.73   209.70   314.50   225.86   75.70   253.72   176.33   232.33   0.27   235.51   277.88   187.69   119.45   25.00   

Num 87 Plan, Function Values: 17.00000   1098.35041   0.07143   
344.35   340.92   233.73   297.00   18.00   248.79   302.96   160.48   200.47   305.56   220.50   75.02   247.80   170.58   270.13   38.26   240.22   250.06   200.60   118.38   25.00   

Num 88 Plan, Function Values: 21.00000   1199.87327   0.05556   
335.60   304.03   214.12   297.00   18.00   259.10   278.55   166.18   209.70   300.55   225.49   58.07   253.35   168.30   198.98   14.44   224.06   260.52   219.85   122.59   25.00   

Num 89 Plan, Function Values: 16.00000   916.05287   0.07692   
323.43   314.58   336.49   297.00   18.00   248.79   316.30   165.85   235.07   309.44   214.42   78.50   255.36   177.92   199.11   22.03   234.79   251.15   233.35   123.08   25.00   

Num 90 Plan, Function Values: 20.00000   1746.80741   0.05263   
348.53   340.92   336.49   297.00   18.00   268.38   286.39   212.44   284.74   286.80   193.79   61.64   263.29   149.10   177.70   7.65   224.88   276.64   191.92   120.62   25.00   

Num 91 Plan, Function Values: 20.00000   1455.52817   0.05556   
351.08   349.23   337.96   297.00   18.00   262.33   263.57   193.36   241.59   295.97   198.45   81.63   258.90   165.18   227.00   358.49   230.65   280.95   203.01   144.26   25.00   


Generation 50 Time: 12.47 sec
Size of Pareto Set: 132
Num 1 Plan, Function Values: 11.00000   566.39285   0.12500   
323.43   313.38   233.73   297.00   18.00   251.77   279.89   160.48   209.70   312.61   224.41   49.16   249.19   175.76   229.81   29.10   254.05   248.50   240.65   144.33   25.00   

Num 2 Plan, Function Values: 21.00000   1909.84470   0.04762   
12.93   305.48   191.08   297.00   18.00   267.09   281.50   221.68   272.59   301.29   191.83   94.29   266.32   158.06   185.31   357.23   234.97   266.42   192.62   109.56   25.00   

Num 3 Plan, Function Values: 12.00000   631.46863   0.12500   
329.54   310.82   336.49   297.00   18.00   248.79   313.77   160.48   209.70   302.47   221.08   68.91   252.37   181.71   230.76   43.06   238.21   240.75   244.89   121.73   25.00   

Num 4 Plan, Function Values: 21.00000   1938.59611   0.04762   
351.64   289.87   187.54   297.00   18.00   263.40   287.53   203.37   272.73   284.28   188.54   92.62   262.65   164.98   175.98   354.01   222.18   267.83   204.00   117.58   25.00   

Num 5 Plan, Function Values: 16.00000   832.84789   0.08333   
323.43   340.94   336.49   297.00   18.00   250.94   287.23   162.19   209.70   304.73   224.21   78.25   248.16   184.88   262.81   31.34   235.37   234.10   234.77   118.34   25.00   

Num 6 Plan, Function Values: 20.00000   1705.54741   0.05263   
353.75   313.43   233.73   297.00   18.00   259.76   289.26   196.64   269.51   292.14   195.71   87.45   261.61   164.98   177.73   340.37   230.86   266.58   213.32   117.01   25.00   

Num 7 Plan, Function Values: 13.00000   652.24409   0.11111   
329.09   314.58   336.49   297.00   18.00   249.41   296.55   166.27   209.70   299.23   224.87   69.43   248.02   187.13   248.23   41.41   243.69   242.35   247.35   107.24   25.00   

Num 8 Plan, Function Values: 11.00000   743.77515   0.12500   
323.43   314.58   233.73   297.00   18.00   249.80   278.20   160.48   203.57   314.01   219.30   40.13   247.80   174.55   253.38   6.44   249.17   258.76   240.59   149.87   25.00   

Num 9 Plan, Function Values: 19.00000   1616.14207   0.05556   
334.71   310.89   233.73   297.00   18.00   262.47   281.96   212.07   235.07   293.52   181.23   92.52   262.87   168.59   211.69   359.21   224.68   269.87   195.17   114.98   25.00   

Num 10 Plan, Function Values: 20.00000   1489.32787   0.05556   
349.93   298.78   336.49   297.00   18.00   260.11   297.08   186.27   243.36   308.51   192.06   84.88   260.41   179.85   178.39   44.71   231.52   278.34   202.76   119.19   25.00   

Num 11 Plan, Function Values: 22.00000   1641.01554   0.05556   
354.15   357.99   188.97   297.00   18.00   259.17   288.26   199.02   238.24   310.15   191.03   94.48   268.51   173.77   179.92   41.67   235.59   279.07   191.11   119.17   25.00   

Num 12 Plan, Function Values: 16.00000   1021.21784   0.07692   
4.69   314.58   336.49   297.00   18.00   249.19   282.68   160.48   208.43   313.07   218.11   88.58   249.01   174.48   247.40   21.49   248.27   262.93   232.46   140.21   25.00   

Num 13 Plan, Function Values: 16.00000   1169.70241   0.07692   
347.15   311.72   336.49   297.00   18.00   250.40   295.13   171.38   236.33   298.43   219.62   66.11   253.00   165.65   234.55   40.64   236.34   268.06   194.20   118.88   25.00   

Num 14 Plan, Function Values: 17.00000   1237.14846   0.07143   
324.60   343.70   336.49   297.00   18.00   263.16   313.54   162.55   239.16   291.69   209.86   97.49   250.20   178.41   200.97   344.74   234.91   282.89   215.75   122.86   25.00   

Num 15 Plan, Function Values: 19.00000   1281.77677   0.06667   
343.94   340.92   336.49   297.00   18.00   267.40   288.42   167.50   209.70   300.48   170.14   100.14   261.60   156.89   229.25   31.62   227.19   290.68   171.39   153.38   25.00   

Num 16 Plan, Function Values: 16.00000   1397.29593   0.07143   
337.65   340.92   336.49   297.00   18.00   251.96   291.32   160.48   259.37   310.07   226.86   81.96   251.74   173.12   207.92   9.13   227.65   269.49   209.78   117.88   25.00   

Num 17 Plan, Function Values: 19.00000   1383.54343   0.06250   
0.27   314.58   336.49   297.00   18.00   266.52   291.86   165.25   235.07   293.70   216.75   76.29   263.67   162.00   232.60   359.53   226.83   276.76   224.17   134.67   25.00   

Num 18 Plan, Function Values: 21.00000   1210.86465   0.06250   
353.92   340.92   224.04   297.00   18.00   261.32   299.84   165.89   209.70   306.67   226.37   78.55   257.43   165.71   293.91   40.72   231.67   271.33   224.98   102.31   25.00   

Num 19 Plan, Function Values: 22.00000   1781.27464   0.04762   
12.24   357.52   212.90   297.00   18.00   265.33   276.84   218.23   190.12   290.44   190.56   89.92   270.65   169.99   196.42   1.83   227.70   279.17   180.32   125.70   25.00   

Num 20 Plan, Function Values: 20.00000   1406.80087   0.05882   
3.68   340.92   221.69   297.00   18.00   271.02   279.88   160.48   204.81   295.81   192.15   91.99   268.98   157.49   232.44   20.95   231.09   310.03   195.93   144.32   25.00   

Num 21 Plan, Function Values: 19.00000   1600.49992   0.05882   
352.58   340.92   336.49   297.00   18.00   264.73   290.38   165.20   250.91   293.37   196.01   93.32   250.76   175.05   190.91   7.65   231.17   266.53   206.12   127.78   25.00   

Num 22 Plan, Function Values: 18.00000   1677.38115   0.05882   
357.65   340.92   336.49   297.00   18.00   255.16   292.80   166.58   267.53   298.07   190.05   83.63   258.86   173.26   204.19   9.38   229.63   267.10   189.93   113.72   25.00   

Num 23 Plan, Function Values: 14.00000   871.16647   0.09091   
16.77   313.98   42.42   297.00   18.00   250.24   297.86   162.01   209.70   300.02   223.95   56.43   249.91   180.08   234.61   28.26   226.88   240.66   229.62   114.82   25.00   

Num 24 Plan, Function Values: 12.00000   780.19249   0.11111   
254.94   314.58   233.73   297.00   18.00   249.84   278.42   160.48   205.23   309.70   226.86   40.13   247.80   161.80   247.40   15.01   251.35   276.45   244.38   121.61   25.00   

Num 25 Plan, Function Values: 12.00000   745.43699   0.11111   
323.43   340.92   336.49   297.00   18.00   249.55   292.55   161.48   204.02   303.73   224.32   53.09   249.74   171.68   231.06   8.91   254.01   246.11   245.94   107.99   25.00   

Num 26 Plan, Function Values: 20.00000   1524.93167   0.05882   
351.22   298.72   233.73   297.00   18.00   281.39   295.75   196.51   235.07   312.83   214.01   83.92   256.24   172.79   291.50   44.71   235.31   294.29   199.68   112.94   25.00   

Num 27 Plan, Function Values: 11.00000   811.79507   0.11111   
55.15   340.92   233.73   297.00   18.00   248.79   305.75   160.48   258.30   314.50   220.11   56.31   247.80   176.14   234.61   7.51   258.97   278.33   243.22   131.12   25.00   

Num 28 Plan, Function Values: 13.00000   686.56390   0.10000   
323.43   312.77   336.49   297.00   18.00   248.79   301.86   160.48   235.77   299.23   220.47   47.85   247.80   177.01   281.55   44.71   241.06   245.93   249.62   136.22   25.00   

Num 29 Plan, Function Values: 19.00000   1552.40042   0.05882   
8.76   314.58   233.73   297.00   18.00   251.54   285.80   204.42   235.07   304.03   213.88   74.04   260.79   158.92   196.36   7.43   220.66   259.02   203.18   113.30   25.00   

Num 30 Plan, Function Values: 19.00000   1573.52191   0.05882   
3.74   310.78   336.49   297.00   18.00   256.85   283.96   165.95   262.21   283.61   206.96   70.37   258.60   165.44   189.52   354.92   223.14   257.17   205.82   121.27   25.00   

Num 31 Plan, Function Values: 20.00000   1538.97310   0.05882   
9.07   314.58   336.49   297.00   18.00   260.69   292.28   190.53   188.88   310.66   223.30   163.33   253.39   181.23   180.55   354.30   239.97   258.09   220.45   127.32   25.00   

Num 32 Plan, Function Values: 22.00000   1731.60220   0.05000   
353.98   354.28   202.70   297.00   18.00   268.67   279.26   194.88   235.07   297.21   190.41   82.49   271.28   167.76   190.23   16.98   231.42   273.13   188.70   113.85   25.00   

Num 33 Plan, Function Values: 19.00000   1496.93413   0.06250   
9.09   340.92   233.73   297.00   18.00   269.03   291.15   165.51   209.70   290.75   187.13   86.43   264.98   157.99   251.66   336.70   232.68   272.61   209.83   118.09   25.00   

Num 34 Plan, Function Values: 22.00000   1477.73164   0.05000   
345.33   358.93   227.00   297.00   18.00   260.68   288.15   191.26   209.70   288.72   181.69   88.48   262.01   162.33   200.91   30.05   228.96   295.19   195.14   122.26   25.00   

Num 35 Plan, Function Values: 21.00000   1098.99120   0.05882   
335.02   359.16   233.73   297.00   18.00   283.99   307.58   167.42   235.07   302.05   217.61   80.90   254.93   183.61   264.63   44.71   236.13   257.81   220.69   121.02   25.00   

Num 36 Plan, Function Values: 21.00000   1802.64613   0.05263   
11.50   308.82   204.36   297.00   18.00   262.59   285.96   213.95   263.55   305.94   224.75   78.62   262.20   163.45   175.86   345.84   224.45   276.16   186.43   115.30   25.00   

Num 37 Plan, Function Values: 20.00000   1928.82608   0.05000   
21.04   286.19   42.42   297.00   18.00   271.96   288.13   210.67   288.31   276.14   180.19   86.76   267.97   167.14   178.38   350.87   228.42   268.91   190.01   109.60   25.00   

Num 38 Plan, Function Values: 11.00000   795.80390   0.12500   
325.82   314.58   233.73   297.00   18.00   249.83   279.69   160.48   206.28   311.80   226.86   40.13   247.80   168.26   247.40   0.51   255.15   255.60   246.36   125.85   25.00   

Num 39 Plan, Function Values: 18.00000   1450.95318   0.06250   
337.84   340.92   217.07   297.00   18.00   253.70   292.71   195.01   206.04   302.39   202.84   71.25   252.07   155.60   252.62   8.36   228.79   270.43   195.53   124.44   25.00   

Num 40 Plan, Function Values: 16.00000   915.61419   0.08333   
24.83   311.69   233.73   297.00   18.00   248.79   289.38   161.56   209.70   306.59   226.39   65.07   255.31   170.13   234.61   5.19   246.82   240.48   249.62   119.97   25.00   

Num 41 Plan, Function Values: 20.00000   1751.40861   0.05556   
344.67   312.51   206.06   297.00   18.00   249.65   290.33   229.85   291.64   298.96   220.83   76.53   268.53   156.62   179.58   0.75   216.26   280.60   193.54   115.05   25.00   

Num 42 Plan, Function Values: 18.00000   1324.50527   0.07143   
356.45   2.93   233.35   297.00   18.00   251.74   294.76   165.64   209.70   299.02   221.54   76.88   251.51   163.61   196.68   39.34   232.59   274.84   203.63   107.56   25.00   

Num 43 Plan, Function Values: 12.00000   623.26470   0.11111   
323.43   312.68   233.73   297.00   18.00   248.85   296.39   160.60   235.07   304.79   220.79   56.68   249.05   181.02   247.40   37.26   241.85   247.78   242.28   93.96   25.00   

Num 44 Plan, Function Values: 20.00000   1338.35294   0.05882   
357.12   314.58   210.61   297.00   18.00   262.61   289.06   184.19   235.07   311.20   198.29   75.24   256.19   161.50   232.56   354.48   251.53   270.07   211.60   115.54   25.00   

Num 45 Plan, Function Values: 19.00000   1614.72510   0.05882   
10.40   340.92   233.73   297.00   18.00   267.41   290.88   219.78   239.52   295.82   187.40   96.34   264.89   147.71   248.12   4.62   228.93   264.09   194.12   121.08   25.00   

Num 46 Plan, Function Values: 18.00000   1261.47335   0.07143   
254.94   340.92   233.73   297.00   18.00   269.55   286.19   160.48   206.63   302.90   184.99   96.60   267.61   156.55   234.61   26.92   237.08   289.60   200.64   150.71   25.00   

Num 47 Plan, Function Values: 20.00000   1719.61609   0.05263   
353.59   340.93   233.73   297.00   18.00   260.61   288.33   193.91   267.01   300.19   199.23   88.13   261.29   161.36   176.78   346.34   230.88   265.19   206.68   112.33   25.00   

Num 48 Plan, Function Values: 19.00000   1706.09358   0.05556   
50.58   340.92   161.59   297.00   18.00   267.21   286.84   213.04   292.91   284.92   182.86   97.22   271.67   165.41   178.99   349.85   224.13   267.78   205.40   117.95   25.00   

Num 49 Plan, Function Values: 18.00000   1078.17016   0.07143   
326.88   359.31   231.65   297.00   18.00   249.47   285.57   163.15   209.70   299.75   226.86   82.12   248.70   166.73   260.78   28.70   244.37   260.28   210.17   108.77   25.00   

Num 50 Plan, Function Values: 15.00000   987.40854   0.08333   
337.94   311.79   190.29   297.00   18.00   250.29   295.29   194.10   209.70   313.89   226.86   40.13   252.23   154.06   234.61   19.82   258.97   250.87   215.69   113.54   25.00   

Num 51 Plan, Function Values: 18.00000   971.39396   0.07143   
2.95   348.23   34.36   297.00   18.00   250.66   305.97   162.27   235.07   304.01   223.63   63.52   249.17   178.91   247.40   41.00   224.42   260.38   231.94   114.80   25.00   

Num 52 Plan, Function Values: 16.00000   891.53167   0.07692   
334.37   314.58   233.73   297.00   18.00   254.98   303.57   170.53   247.40   310.17   226.86   63.98   252.19   170.21   233.88   1.43   253.10   248.30   221.04   109.42   25.00   

Num 53 Plan, Function Values: 16.00000   1168.50721   0.07692   
1.39   300.72   161.59   297.00   18.00   248.79   296.51   162.47   209.70   296.42   221.93   69.13   250.52   158.69   180.97   44.71   235.09   267.28   244.22   112.71   25.00   

Num 54 Plan, Function Values: 14.00000   978.98862   0.08333   
332.71   311.05   336.49   297.00   18.00   248.79   297.39   195.73   235.07   304.28   225.22   53.46   247.80   172.04   228.02   43.90   238.44   265.44   214.66   122.60   25.00   

Num 55 Plan, Function Values: 19.00000   1218.88427   0.06667   
5.40   314.58   210.30   297.00   18.00   248.79   293.10   160.48   235.07   298.00   220.79   65.63   252.89   156.86   281.61   10.60   242.38   257.86   237.32   123.48   25.00   

Num 56 Plan, Function Values: 18.00000   1424.98720   0.06667   
343.90   284.63   339.70   297.00   18.00   255.47   284.74   167.74   235.07   294.79   219.41   68.87   250.45   174.23   198.01   16.84   224.00   273.41   205.21   116.49   25.00   

Num 57 Plan, Function Values: 15.00000   901.00030   0.09091   
341.86   340.92   336.49   297.00   18.00   249.02   298.12   160.48   209.70   311.75   222.74   81.53   252.56   180.99   234.61   33.41   235.86   256.79   247.39   121.80   25.00   

Num 58 Plan, Function Values: 15.00000   1304.58273   0.07692   
254.94   313.11   233.73   297.00   18.00   253.48   289.01   167.71   208.37   289.63   224.30   107.96   247.80   159.93   207.47   353.17   225.25   208.19   186.90   121.15   25.00   

Num 59 Plan, Function Values: 14.00000   1151.54831   0.08333   
254.94   344.24   336.49   297.00   18.00   256.27   284.06   178.91   248.16   310.62   221.90   40.13   250.63   158.48   192.23   41.80   229.65   284.05   201.56   107.24   25.00   

Num 60 Plan, Function Values: 15.00000   1137.82260   0.08333   
254.94   309.89   336.49   297.00   18.00   250.59   305.37   160.48   167.33   283.58   226.86   76.55   249.84   163.43   325.87   17.11   252.20   260.88   199.83   124.92   25.00   

Num 61 Plan, Function Values: 12.00000   891.00286   0.10000   
326.11   342.18   216.13   297.00   18.00   248.79   275.37   160.48   258.51   314.50   220.31   44.00   247.80   166.62   247.40   4.37   258.97   265.23   243.96   140.40   25.00   

Num 62 Plan, Function Values: 18.00000   1762.18514   0.05556   
1.51   286.59   161.59   297.00   18.00   256.17   315.98   211.77   271.61   282.76   193.92   93.58   264.96   162.57   179.90   0.03   224.17   258.63   195.12   113.25   25.00   

Num 63 Plan, Function Values: 20.00000   1364.73160   0.05882   
355.82   352.37   161.59   297.00   18.00   253.72   295.15   167.16   236.30   291.55   214.59   73.86   260.31   164.31   196.31   34.18   231.52   276.37   203.73   117.27   25.00   

Num 64 Plan, Function Values: 14.00000   888.87335   0.10000   
351.74   340.92   42.42   297.00   18.00   249.28   320.26   160.48   209.70   305.77   223.64   74.92   251.70   177.09   249.56   44.71   237.60   263.76   245.92   122.22   25.00   

Num 65 Plan, Function Values: 16.00000   1107.31928   0.08333   
323.43   0.52   233.73   297.00   18.00   248.79   296.49   164.21   235.35   308.94   221.54   87.65   251.18   167.08   186.36   44.71   246.75   267.25   208.61   103.61   25.00   

Num 66 Plan, Function Values: 22.00000   1626.74045   0.05000   
343.44   356.04   222.60   297.00   18.00   260.32   292.37   196.53   235.07   298.07   190.82   90.70   259.94   167.69   272.76   348.13   230.08   288.73   182.63   133.90   25.00   

Num 67 Plan, Function Values: 13.00000   871.31799   0.10000   
357.94   313.60   42.42   297.00   18.00   251.41   273.32   161.69   208.27   239.65   224.00   49.78   251.94   173.21   232.62   19.60   240.31   241.59   230.74   116.50   25.00   

Num 68 Plan, Function Values: 13.00000   994.59982   0.09091   
323.43   340.92   36.99   297.00   18.00   252.11   292.01   160.48   186.34   314.50   222.06   40.13   249.73   177.20   187.14   44.71   242.01   284.12   233.44   105.11   25.00   

Num 69 Plan, Function Values: 18.00000   1164.67269   0.06667   
9.14   345.39   233.73   297.00   18.00   261.03   285.25   166.43   209.70   312.60   209.90   96.41   248.66   176.25   260.05   22.69   236.71   263.54   230.51   128.80   25.00   

Num 70 Plan, Function Values: 17.00000   1023.21922   0.07143   
346.20   340.92   336.49   297.00   18.00   253.64   303.92   169.24   209.70   283.35   220.85   66.45   253.34   164.56   232.50   43.00   234.90   262.02   223.78   117.94   25.00   

Num 71 Plan, Function Values: 12.00000   1063.44637   0.09091   
329.33   314.58   233.73   297.00   18.00   251.28   279.85   166.56   194.34   314.50   221.07   53.42   248.78   173.89   132.84   357.72   252.00   277.20   190.34   121.96   25.00   

Num 72 Plan, Function Values: 14.00000   1010.05758   0.08333   
323.43   311.01   193.78   297.00   18.00   252.52   286.81   164.58   237.39   309.57   219.50   54.80   247.80   177.53   223.04   13.16   238.17   264.88   233.15   115.85   25.00   

Num 73 Plan, Function Values: 21.00000   1901.02999   0.05000   
9.39   312.67   210.40   297.00   18.00   266.63   287.85   214.03   278.98   297.52   192.02   77.29   260.38   161.53   178.51   359.57   229.48   273.21   188.78   111.83   25.00   

Num 74 Plan, Function Values: 13.00000   783.37822   0.10000   
323.43   313.33   233.73   297.00   18.00   248.79   282.99   160.48   209.70   314.50   223.59   40.13   248.64   178.88   247.40   23.72   241.86   258.41   237.36   130.35   25.00   

Num 75 Plan, Function Values: 21.00000   1266.64459   0.05556   
2.94   347.29   336.49   297.00   18.00   271.78   266.16   176.71   238.31   311.01   206.92   96.75   262.47   174.97   196.18   15.65   246.63   291.04   228.77   139.42   25.00   

Num 76 Plan, Function Values: 14.00000   1004.56023   0.08333   
254.94   309.68   359.32   297.00   18.00   251.45   274.51   181.97   235.07   264.62   225.22   79.07   249.58   185.24   234.61   9.01   235.13   230.23   245.71   117.26   25.00   

Num 77 Plan, Function Values: 16.00000   1117.77440   0.07692   
2.38   310.25   233.73   297.00   18.00   253.20   313.04   160.48   271.59   301.65   225.27   61.30   250.07   164.14   247.40   44.71   232.69   273.56   213.25   111.25   25.00   

Num 78 Plan, Function Values: 21.00000   1436.65207   0.05882   
351.35   314.58   208.11   297.00   18.00   261.88   300.15   219.81   209.70   311.08   205.18   77.94   268.97   160.72   272.30   39.04   216.86   271.53   186.75   120.77   25.00   

Num 79 Plan, Function Values: 15.00000   928.49537   0.09091   
327.87   309.62   336.49   297.00   18.00   249.16   289.20   160.48   206.77   297.87   224.25   67.96   251.13   170.92   251.05   4.14   244.74   247.76   245.31   100.83   25.00   

Num 80 Plan, Function Values: 20.00000   1449.64542   0.06250   
350.15   311.75   338.09   297.00   18.00   264.66   304.20   190.66   209.70   308.63   226.86   104.97   257.80   175.80   188.78   11.98   235.42   263.51   209.55   125.73   25.00   

Num 81 Plan, Function Values: 21.00000   1683.39981   0.05556   
20.28   12.36   182.29   297.00   18.00   279.03   266.49   205.99   168.91   239.84   222.09   83.21   257.34   147.73   234.61   321.03   230.76   271.51   195.55   127.35   25.00   

Num 82 Plan, Function Values: 22.00000   1632.94130   0.04762   
27.88   348.45   224.20   297.00   18.00   266.23   285.47   210.10   245.60   280.22   200.68   90.86   258.02   160.79   183.73   351.67   232.70   253.58   190.52   115.87   25.00   

Num 83 Plan, Function Values: 20.00000   1828.78551   0.05263   
352.81   340.92   336.49   297.00   18.00   266.49   296.44   206.20   271.55   292.30   188.48   89.20   262.90   149.81   183.05   357.63   222.96   289.80   191.41   119.34   25.00   

Num 84 Plan, Function Values: 17.00000   997.62354   0.07692   
350.27   314.24   233.73   297.00   18.00   248.79   289.07   177.39   235.07   314.11   221.32   82.57   247.80   173.96   228.04   27.91   248.28   252.69   228.60   136.00   25.00   

Num 85 Plan, Function Values: 16.00000   944.75031   0.08333   
323.43   340.92   216.70   297.00   18.00   248.79   292.36   163.33   209.70   294.02   220.05   79.32   261.90   156.57   254.98   38.35   258.97   265.86   249.62   101.17   25.00   

Num 86 Plan, Function Values: 17.00000   1487.08548   0.06667   
5.66   354.11   336.49   297.00   18.00   285.13   277.69   205.90   209.70   243.79   196.03   142.63   251.52   127.96   197.09   316.64   206.44   264.93   195.37   122.64   25.00   

Num 87 Plan, Function Values: 16.00000   1069.81456   0.07692   
328.39   308.72   26.83   297.00   18.00   249.66   275.52   160.58   235.07   270.64   226.86   64.65   250.26   177.79   248.90   17.07   227.54   200.64   225.44   116.34   25.00   

Num 88 Plan, Function Values: 15.00000   965.02928   0.09091   
254.94   314.42   233.73   297.00   18.00   254.24   295.86   166.07   209.70   310.95   221.34   73.17   253.60   167.97   226.43   7.06   199.36   242.27   218.03   115.20   25.00   

Num 89 Plan, Function Values: 17.00000   1112.96174   0.07143   
323.43   311.59   336.49   297.00   18.00   248.89   275.60   166.02   253.91   302.49   225.99   70.68   248.63   171.23   263.13   24.63   245.67   253.72   191.22   116.90   25.00   

Num 90 Plan, Function Values: 18.00000   1331.29138   0.06667   
7.99   308.34   336.87   297.00   18.00   248.79   287.26   160.48   238.40   293.97   215.57   94.74   248.19   172.31   256.24   353.63   240.47   277.39   223.44   128.94   25.00   

Num 91 Plan, Function Values: 18.00000   1208.68530   0.06667   
12.79   347.15   216.25   297.00   18.00   254.55   281.48   162.28   194.60   309.68   219.84   67.22   247.80   180.67   253.47   358.04   243.00   257.19   213.42   139.92   25.00   

Num 92 Plan, Function Values: 19.00000   1329.73826   0.06250   
2.63   311.58   336.49   297.00   18.00   259.48   285.24   164.53   209.70   305.08   187.19   78.19   252.45   170.46   161.47   5.76   245.21   257.60   215.25   129.18   25.00   

Num 93 Plan, Function Values: 18.00000   960.25897   0.07692   
328.15   314.58   233.73   297.00   18.00   261.12   312.36   167.06   235.07   301.97   219.27   78.26   251.91   169.77   191.15   44.71   244.78   276.73   232.06   91.63   25.00   

Num 94 Plan, Function Values: 16.00000   1166.84231   0.07692   
323.43   310.07   345.58   297.00   18.00   249.98   276.80   167.98   235.07   309.15   225.86   76.11   255.88   168.69   247.40   359.75   237.09   257.53   208.87   124.93   25.00   

Num 95 Plan, Function Values: 17.00000   1130.43784   0.07143   
6.55   340.92   233.73   297.00   18.00   257.69   309.40   164.62   208.85   301.95   226.86   72.72   250.91   177.77   228.82   13.05   238.73   264.28   213.61   125.40   25.00   

Num 96 Plan, Function Values: 14.00000   686.89968   0.10000   
254.94   340.92   336.49   297.00   18.00   252.14   312.13   160.48   235.07   299.98   226.86   85.05   248.75   184.25   234.61   33.05   236.57   240.83   249.52   116.69   25.00   

Num 97 Plan, Function Values: 20.00000   1827.36194   0.05263   
3.41   310.66   202.51   297.00   18.00   253.47   288.48   183.68   279.62   291.12   193.30   91.96   262.31   168.50   195.23   10.30   222.04   269.62   193.10   120.45   25.00   

Num 98 Plan, Function Values: 19.00000   1699.25891   0.05556   
8.07   340.92   336.49   297.00   18.00   256.67   294.28   215.40   288.13   291.01   182.80   87.14   265.50   167.35   169.96   0.41   221.61   271.72   183.73   111.18   25.00   

Num 99 Plan, Function Values: 20.00000   1907.56837   0.04762   
355.83   291.18   185.03   297.00   18.00   257.76   287.50   203.40   281.94   280.51   191.81   84.95   262.37   175.55   177.36   357.48   223.25   264.81   204.97   119.48   25.00   

Num 100 Plan, Function Values: 17.00000   1130.77058   0.07692   
354.36   11.13   336.49   297.00   18.00   249.37   289.17   160.48   209.70   308.27   219.68   72.40   251.03   162.64   233.79   352.67   244.93   250.33   226.28   114.53   25.00   

Num 101 Plan, Function Values: 16.00000   1074.64426   0.08333   
348.11   313.44   164.73   297.00   18.00   253.91   296.79   161.78   235.07   309.14   221.30   97.08   250.54   178.24   228.63   15.00   249.25   259.08   214.95   122.10   25.00   

Num 102 Plan, Function Values: 17.00000   1158.95697   0.07692   
329.28   344.14   42.42   297.00   18.00   280.57   295.39   171.43   235.07   303.03   223.63   80.26   251.54   178.76   232.19   40.89   212.90   289.51   209.81   103.89   25.00   

Num 103 Plan, Function Values: 20.00000   935.38964   0.06250   
340.39   356.69   16.08   297.00   18.00   268.93   310.31   160.77   209.07   301.00   223.71   65.39   255.78   177.97   194.85   43.84   240.36   245.33   249.62   125.82   25.00   

Num 104 Plan, Function Values: 18.00000   1214.90030   0.07143   
338.15   350.26   38.70   297.00   18.00   255.91   314.75   190.47   235.07   310.47   225.99   99.67   253.73   177.87   234.61   11.07   235.77   263.02   207.98   118.61   25.00   

Num 105 Plan, Function Values: 20.00000   1158.77423   0.06250   
324.27   17.79   221.22   297.00   18.00   258.83   290.21   167.92   257.76   297.42   221.94   70.79   253.37   166.01   175.34   44.71   232.62   269.31   139.48   104.06   25.00   

Num 106 Plan, Function Values: 19.00000   1533.97882   0.06250   
1.62   314.58   336.49   297.00   18.00   259.40   299.59   191.57   209.70   314.50   208.35   153.01   250.50   166.66   191.67   9.50   239.90   269.47   200.84   113.94   25.00   

Num 107 Plan, Function Values: 13.00000   941.09684   0.10000   
55.15   309.68   336.49   297.00   18.00   248.79   301.55   163.41   235.46   314.50   226.86   41.38   247.80   169.08   174.36   357.28   239.93   280.00   242.42   106.09   25.00   

Num 108 Plan, Function Values: 22.00000   1680.80772   0.04762   
356.41   352.04   192.70   297.00   18.00   260.58   283.96   210.01   258.36   284.13   178.04   98.26   266.80   169.99   178.20   29.69   228.58   271.91   180.82   137.35   25.00   

Num 109 Plan, Function Values: 18.00000   1428.77121   0.06667   
6.64   340.92   336.49   297.00   18.00   251.99   292.32   164.31   235.07   292.57   219.98   84.28   258.73   157.89   206.93   32.71   224.75   270.19   192.96   116.73   25.00   

Num 110 Plan, Function Values: 18.00000   1482.70613   0.06667   
254.94   310.89   338.44   297.00   18.00   253.02   294.81   160.48   171.25   289.03   222.98   81.91   256.05   164.74   272.41   6.28   227.49   259.21   195.51   118.14   25.00   

Num 111 Plan, Function Values: 21.00000   1335.03329   0.05556   
355.82   314.58   198.22   297.00   18.00   263.54   289.21   167.08   206.33   298.82   193.64   62.14   254.60   167.40   175.06   14.13   246.64   258.06   215.47   112.37   25.00   

Num 112 Plan, Function Values: 14.00000   930.23086   0.09091   
323.43   289.24   354.91   297.00   18.00   251.23   316.43   161.46   209.70   310.94   220.25   69.89   251.37   177.18   234.61   43.73   232.58   261.01   228.35   119.03   25.00   

Num 113 Plan, Function Values: 16.00000   933.68044   0.08333   
253.89   346.42   233.73   297.00   18.00   253.01   280.20   162.02   235.07   303.80   223.54   73.74   253.99   167.18   249.60   40.07   221.84   291.77   242.07   125.26   25.00   

Num 114 Plan, Function Values: 20.00000   1481.36558   0.05882   
356.37   340.92   336.49   297.00   18.00   262.45   290.73   198.39   241.03   285.67   222.00   150.68   255.96   180.12   172.78   3.93   238.84   264.30   228.95   118.27   25.00   

Num 115 Plan, Function Values: 14.00000   892.14783   0.10000   
323.43   340.92   336.49   297.00   18.00   248.79   270.29   161.45   239.00   308.43   226.86   70.83   249.87   183.33   234.61   42.63   245.22   267.57   223.97   116.95   25.00   

Num 116 Plan, Function Values: 17.00000   1432.86375   0.06667   
351.94   314.58   336.49   297.00   18.00   255.92   289.15   163.47   238.41   299.61   204.51   91.92   252.49   176.33   217.00   357.13   226.13   272.66   209.86   121.06   25.00   

Num 117 Plan, Function Values: 19.00000   1430.91035   0.06667   
357.18   356.83   233.73   297.00   18.00   255.00   291.46   166.62   238.59   300.43   226.86   76.04   251.36   164.20   191.94   19.72   237.19   274.62   199.00   127.88   25.00   

Num 118 Plan, Function Values: 14.00000   1211.46854   0.07692   
324.85   340.92   356.72   297.00   18.00   248.79   285.97   160.48   167.31   296.90   224.54   49.07   247.80   167.05   190.45   1.22   256.30   255.81   219.73   123.20   25.00   

Num 119 Plan, Function Values: 20.00000   1435.02072   0.06250   
7.89   340.92   196.76   297.00   18.00   259.80   298.37   223.95   209.70   309.63   222.45   77.16   260.93   157.61   234.61   11.23   246.81   283.50   190.94   110.39   25.00   

Num 120 Plan, Function Values: 22.00000   1336.94546   0.05263   
337.93   351.56   209.65   297.00   18.00   260.23   268.42   180.69   235.17   299.90   201.86   79.25   267.56   189.20   193.55   44.71   239.77   261.65   193.73   116.23   25.00   

Num 121 Plan, Function Values: 20.00000   1761.99904   0.05556   
8.68   345.59   233.73   297.00   18.00   285.30   281.33   212.84   280.64   243.72   190.40   181.55   266.48   183.75   200.36   356.09   227.03   257.84   205.81   126.09   25.00   

Num 122 Plan, Function Values: 16.00000   944.10882   0.08333   
323.43   314.58   227.87   297.00   18.00   248.79   275.68   162.06   208.85   308.93   220.61   65.86   247.80   169.32   264.28   20.62   248.22   252.21   213.85   114.93   25.00   

Num 123 Plan, Function Values: 15.00000   943.09422   0.08333   
254.94   314.58   336.49   297.00   18.00   263.82   320.26   166.03   209.70   313.06   225.50   86.19   248.57   150.77   205.70   16.75   247.73   258.32   233.62   113.44   25.00   

Num 124 Plan, Function Values: 16.00000   890.49241   0.09091   
323.43   340.92   336.49   297.00   18.00   277.73   308.75   162.98   209.60   310.02   225.81   75.66   252.66   167.69   228.13   41.13   236.28   277.60   240.06   113.67   25.00   

Num 125 Plan, Function Values: 14.00000   941.71311   0.09091   
323.43   350.49   233.73   297.00   18.00   255.60   287.76   175.41   235.07   311.87   226.08   49.30   253.01   166.25   227.50   27.72   258.97   278.32   200.18   114.02   25.00   

Num 126 Plan, Function Values: 17.00000   1168.45039   0.07692   
354.19   354.15   233.73   297.00   18.00   252.40   313.29   160.49   235.44   295.85   221.73   96.67   250.45   167.02   247.54   7.31   239.96   261.44   231.14   125.52   25.00   

Num 127 Plan, Function Values: 20.00000   1703.61332   0.05556   
13.91   314.58   213.27   297.00   18.00   253.92   281.27   200.71   209.70   296.00   177.51   99.03   261.85   172.73   167.46   352.57   231.35   281.37   192.62   114.07   25.00   

Num 128 Plan, Function Values: 21.00000   1899.42230   0.05000   
354.30   308.99   187.81   297.00   18.00   265.89   278.21   207.66   270.75   300.71   191.14   91.08   267.77   163.18   189.20   1.03   234.68   266.53   192.75   112.57   25.00   

Num 129 Plan, Function Values: 15.00000   809.09514   0.09091   
323.43   313.84   336.49   297.00   18.00   248.79   312.98   160.48   209.13   288.67   219.95   64.55   251.26   179.57   276.08   42.23   238.44   235.00   230.24   119.92   25.00   

Num 130 Plan, Function Values: 17.00000   729.72803   0.07692   
329.30   310.10   223.86   297.00   18.00   256.27   282.23   163.04   207.21   314.50   221.21   61.51   254.38   174.45   254.12   29.95   253.14   250.38   231.31   140.25   25.00   

Num 131 Plan, Function Values: 20.00000   1855.63276   0.05000   
342.93   289.72   336.49   297.00   18.00   264.76   280.46   204.59   270.17   293.93   179.06   99.57   264.99   175.54   197.00   0.15   228.03   263.63   190.12   115.90   25.00   

Num 132 Plan, Function Values: 12.00000   736.07023   0.10000   
336.96   313.69   336.49   297.00   18.00   251.75   272.54   166.25   179.54   281.12   224.68   40.13   248.99   176.89   247.40   25.83   256.99   239.79   239.95   147.16   25.00   


Generation 60 Time: 14.79 sec
Size of Pareto Set: 128
Num 1 Plan, Function Values: 11.00000   604.72785   0.12500   
254.94   314.58   231.13   297.00   18.00   248.79   287.43   161.08   241.53   311.66   221.56   44.62   247.80   181.21   231.15   29.38   245.66   242.29   244.25   95.45   25.00   

Num 2 Plan, Function Values: 14.00000   816.06278   0.09091   
323.43   309.48   336.49   297.00   18.00   271.78   273.07   161.94   235.07   312.61   199.14   66.90   247.80   181.18   234.61   5.66   258.19   246.30   249.62   116.40   25.00   

Num 3 Plan, Function Values: 21.00000   1938.59611   0.04762   
351.64   289.87   187.54   297.00   18.00   263.40   287.53   203.37   272.73   284.28   188.54   92.62   262.65   164.98   175.98   354.01   222.18   267.83   204.00   117.58   25.00   

Num 4 Plan, Function Values: 19.00000   1432.73773   0.06250   
328.47   341.36   190.02   297.00   18.00   253.22   279.40   197.32   235.07   295.79   219.32   98.97   256.07   179.73   166.72   299.21   234.18   276.99   191.52   120.02   25.00   

Num 5 Plan, Function Values: 13.00000   652.24409   0.11111   
329.09   314.58   336.49   297.00   18.00   249.41   296.55   166.27   209.70   299.23   224.87   69.43   248.02   187.13   248.23   41.41   243.69   242.35   247.35   107.24   25.00   

Num 6 Plan, Function Values: 11.00000   795.80390   0.12500   
325.82   314.58   233.73   297.00   18.00   249.83   279.69   160.48   206.28   311.80   226.86   40.13   247.80   168.26   247.40   0.51   255.15   255.60   246.36   125.85   25.00   

Num 7 Plan, Function Values: 11.00000   780.08431   0.12500   
324.30   309.41   336.49   297.00   18.00   253.87   275.03   160.48   206.71   279.78   194.35   56.78   247.80   173.36   248.91   9.93   258.97   228.20   249.62   146.87   25.00   

Num 8 Plan, Function Values: 14.00000   946.72705   0.09091   
323.43   344.32   41.23   297.00   18.00   250.24   266.71   167.50   235.07   309.59   193.48   74.16   247.80   178.96   234.61   21.01   233.38   258.51   241.78   114.77   25.00   

Num 9 Plan, Function Values: 18.00000   1384.75883   0.06667   
341.77   314.58   183.39   297.00   18.00   249.15   280.92   183.09   235.07   300.91   221.58   66.51   248.83   165.08   187.49   358.97   252.27   252.64   193.53   129.53   25.00   

Num 10 Plan, Function Values: 22.00000   1336.94546   0.05263   
337.93   351.56   209.65   297.00   18.00   260.23   268.42   180.69   235.17   299.90   201.86   79.25   267.56   189.20   193.55   44.71   239.77   261.65   193.73   116.23   25.00   

Num 11 Plan, Function Values: 18.00000   1261.47335   0.07143   
254.94   340.92   233.73   297.00   18.00   269.55   286.19   160.48   206.63   302.90   184.99   96.60   267.61   156.55   234.61   26.92   237.08   289.60   200.64   150.71   25.00   

Num 12 Plan, Function Values: 12.00000   631.46863   0.12500   
329.54   310.82   336.49   297.00   18.00   248.79   313.77   160.48   209.70   302.47   221.08   68.91   252.37   181.71   230.76   43.06   238.21   240.75   244.89   121.73   25.00   

Num 13 Plan, Function Values: 21.00000   1859.96803   0.05000   
358.45   300.90   204.84   297.00   18.00   260.05   288.18   199.42   269.59   300.66   220.16   86.07   261.80   165.74   177.27   340.88   225.91   275.43   200.48   118.79   25.00   

Num 14 Plan, Function Values: 17.00000   1217.82574   0.07143   
254.94   310.01   233.73   297.00   18.00   252.24   278.42   177.19   209.70   308.36   226.86   90.42   257.30   176.39   208.43   4.77   248.03   271.53   222.93   128.39   25.00   

Num 15 Plan, Function Values: 12.00000   1063.44637   0.09091   
329.33   314.58   233.73   297.00   18.00   251.28   279.85   166.56   194.34   314.50   221.07   53.42   248.78   173.89   132.84   357.72   252.00   277.20   190.34   121.96   25.00   

Num 16 Plan, Function Values: 13.00000   1035.64478   0.09091   
353.04   314.58   350.66   297.00   18.00   250.81   294.52   160.83   209.70   311.76   225.18   44.16   252.13   178.92   231.26   6.31   256.37   268.24   224.26   109.88   25.00   

Num 17 Plan, Function Values: 17.00000   1174.93844   0.07143   
323.43   314.58   228.24   297.00   18.00   251.49   287.08   174.24   235.07   300.32   220.19   98.54   252.55   181.81   156.68   329.24   238.82   256.44   179.24   119.19   25.00   

Num 18 Plan, Function Values: 21.00000   1899.42230   0.05000   
354.30   308.99   187.81   297.00   18.00   265.89   278.21   207.66   270.75   300.71   191.14   91.08   267.77   163.18   189.20   1.03   234.68   266.53   192.75   112.57   25.00   

Num 19 Plan, Function Values: 22.00000   1781.27464   0.04762   
12.24   357.52   212.90   297.00   18.00   265.33   276.84   218.23   190.12   290.44   190.56   89.92   270.65   169.99   196.42   1.83   227.70   279.17   180.32   125.70   25.00   

Num 20 Plan, Function Values: 16.00000   1397.29593   0.07143   
337.65   340.92   336.49   297.00   18.00   251.96   291.32   160.48   259.37   310.07   226.86   81.96   251.74   173.12   207.92   9.13   227.65   269.49   209.78   117.88   25.00   

Num 21 Plan, Function Values: 21.00000   1210.86465   0.06250   
353.92   340.92   224.04   297.00   18.00   261.32   299.84   165.89   209.70   306.67   226.37   78.55   257.43   165.71   293.91   40.72   231.67   271.33   224.98   102.31   25.00   

Num 22 Plan, Function Values: 14.00000   1017.34586   0.09091   
323.43   311.87   230.92   297.00   18.00   249.88   294.61   177.20   238.05   309.95   222.76   51.21   247.80   180.11   234.61   9.00   214.80   257.94   216.29   115.43   25.00   

Num 23 Plan, Function Values: 19.00000   1661.38890   0.05556   
6.76   314.58   336.49   297.00   18.00   250.64   290.52   204.36   269.48   300.06   213.93   70.04   260.25   165.36   176.21   359.47   224.54   270.69   176.36   115.40   25.00   

Num 24 Plan, Function Values: 21.00000   1802.64613   0.05263   
11.50   308.82   204.36   297.00   18.00   262.59   285.96   213.95   263.55   305.94   224.75   78.62   262.20   163.45   175.86   345.84   224.45   276.16   186.43   115.30   25.00   

Num 25 Plan, Function Values: 21.00000   1098.99120   0.05882   
335.02   359.16   233.73   297.00   18.00   283.99   307.58   167.42   235.07   302.05   217.61   80.90   254.93   183.61   264.63   44.71   236.13   257.81   220.69   121.02   25.00   

Num 26 Plan, Function Values: 17.00000   1081.92186   0.07143   
323.43   340.92   336.49   297.00   18.00   248.79   283.79   161.36   209.70   297.36   222.83   59.12   255.48   170.57   206.00   0.45   250.24   263.94   223.99   124.02   25.00   

Num 27 Plan, Function Values: 17.00000   1124.55629   0.07143   
359.57   340.92   336.49   297.00   18.00   248.79   294.32   160.48   235.07   306.82   219.68   60.41   250.04   180.83   222.03   357.75   236.37   274.48   240.44   125.45   25.00   

Num 28 Plan, Function Values: 20.00000   1928.82608   0.05000   
21.04   286.19   42.42   297.00   18.00   271.96   288.13   210.67   288.31   276.14   180.19   86.76   267.97   167.14   178.38   350.87   228.42   268.91   190.01   109.60   25.00   

Num 29 Plan, Function Values: 20.00000   1458.71240   0.05882   
330.52   314.58   179.48   297.00   18.00   260.53   290.14   192.35   209.70   301.73   224.34   84.99   259.89   166.11   194.43   347.02   231.37   265.46   222.14   121.62   25.00   

Num 30 Plan, Function Values: 17.00000   1423.80101   0.06667   
337.50   309.93   202.40   297.00   18.00   251.16   285.74   204.97   235.07   314.50   215.95   41.92   248.89   171.74   183.75   3.40   238.30   278.18   205.12   124.93   25.00   

Num 31 Plan, Function Values: 16.00000   890.49241   0.09091   
323.43   340.92   336.49   297.00   18.00   277.73   308.75   162.98   209.60   310.02   225.81   75.66   252.66   167.69   228.13   41.13   236.28   277.60   240.06   113.67   25.00   

Num 32 Plan, Function Values: 15.00000   1307.13957   0.07143   
327.29   305.09   161.59   297.00   18.00   254.21   284.62   178.77   209.70   289.80   221.19   115.21   249.57   164.68   190.47   358.02   252.20   268.41   202.87   120.42   25.00   

Num 33 Plan, Function Values: 19.00000   1614.72510   0.05882   
10.40   340.92   233.73   297.00   18.00   267.41   290.88   219.78   239.52   295.82   187.40   96.34   264.89   147.71   248.12   4.62   228.93   264.09   194.12   121.08   25.00   

Num 34 Plan, Function Values: 16.00000   1284.43473   0.07692   
357.56   314.49   233.73   297.00   18.00   251.86   287.93   178.23   239.97   292.79   222.14   96.00   252.92   172.49   234.24   40.16   229.16   278.58   213.17   106.88   25.00   

Num 35 Plan, Function Values: 21.00000   1594.47098   0.05556   
359.15   354.01   227.56   297.00   18.00   254.98   283.34   186.74   262.48   312.79   225.71   83.52   255.79   170.11   181.28   6.08   226.09   292.27   225.43   116.74   25.00   

Num 36 Plan, Function Values: 20.00000   1843.09435   0.05263   
5.57   294.84   161.59   297.00   18.00   258.67   284.89   196.95   298.11   298.69   224.10   89.58   260.21   170.22   177.36   355.29   227.90   272.59   197.78   117.60   25.00   

Num 37 Plan, Function Values: 20.00000   1851.24341   0.05000   
7.97   293.26   161.59   297.00   18.00   259.44   283.80   197.40   257.27   299.12   182.67   96.68   261.50   170.64   175.64   357.79   227.23   273.02   199.62   113.77   25.00   

Num 38 Plan, Function Values: 12.00000   891.00286   0.10000   
326.11   342.18   216.13   297.00   18.00   248.79   275.37   160.48   258.51   314.50   220.31   44.00   247.80   166.62   247.40   4.37   258.97   265.23   243.96   140.40   25.00   

Num 39 Plan, Function Values: 19.00000   1512.82272   0.06250   
348.31   310.98   212.87   297.00   18.00   255.03   277.51   188.15   202.40   314.50   185.95   96.85   276.92   171.74   229.52   2.56   237.47   260.97   200.77   122.98   25.00   

Num 40 Plan, Function Values: 22.00000   1267.40119   0.05000   
353.12   25.89   206.61   297.00   18.00   259.48   287.94   168.20   209.70   300.85   206.55   69.96   255.52   168.96   199.04   26.98   239.77   263.83   224.05   130.42   25.00   

Num 41 Plan, Function Values: 22.00000   1477.73164   0.05000   
345.33   358.93   227.00   297.00   18.00   260.68   288.15   191.26   209.70   288.72   181.69   88.48   262.01   162.33   200.91   30.05   228.96   295.19   195.14   122.26   25.00   

Num 42 Plan, Function Values: 15.00000   901.00030   0.09091   
341.86   340.92   336.49   297.00   18.00   249.02   298.12   160.48   209.70   311.75   222.74   81.53   252.56   180.99   234.61   33.41   235.86   256.79   247.39   121.80   25.00   

Num 43 Plan, Function Values: 14.00000   984.06196   0.09091   
323.43   309.79   233.73   297.00   18.00   253.43   290.10   197.70   236.80   291.46   220.44   70.94   248.39   173.67   232.39   38.99   235.94   261.31   246.67   110.13   25.00   

Num 44 Plan, Function Values: 20.00000   1449.64542   0.06250   
350.15   311.75   338.09   297.00   18.00   264.66   304.20   190.66   209.70   308.63   226.86   104.97   257.80   175.80   188.78   11.98   235.42   263.51   209.55   125.73   25.00   

Num 45 Plan, Function Values: 18.00000   1324.50527   0.07143   
356.45   2.93   233.35   297.00   18.00   251.74   294.76   165.64   209.70   299.02   221.54   76.88   251.51   163.61   196.68   39.34   232.59   274.84   203.63   107.56   25.00   

Num 46 Plan, Function Values: 22.00000   1641.01554   0.05556   
354.15   357.99   188.97   297.00   18.00   259.17   288.26   199.02   238.24   310.15   191.03   94.48   268.51   173.77   179.92   41.67   235.59   279.07   191.11   119.17   25.00   

Num 47 Plan, Function Values: 15.00000   1304.58273   0.07692   
254.94   313.11   233.73   297.00   18.00   253.48   289.01   167.71   208.37   289.63   224.30   107.96   247.80   159.93   207.47   353.17   225.25   208.19   186.90   121.15   25.00   

Num 48 Plan, Function Values: 16.00000   786.47075   0.07692   
323.43   340.92   336.49   297.00   18.00   254.23   294.41   169.92   237.98   300.80   221.10   66.25   250.13   182.02   234.61   36.88   248.06   207.70   227.72   109.40   25.00   

Num 49 Plan, Function Values: 20.00000   1524.93167   0.05882   
351.22   298.72   233.73   297.00   18.00   281.39   295.75   196.51   235.07   312.83   214.01   83.92   256.24   172.79   291.50   44.71   235.31   294.29   199.68   112.94   25.00   

Num 50 Plan, Function Values: 18.00000   1565.99440   0.05882   
342.48   314.58   336.49   297.00   18.00   255.72   298.11   191.85   269.36   299.33   226.86   72.20   262.85   166.56   214.65   5.16   229.24   266.70   200.06   118.74   25.00   

Num 51 Plan, Function Values: 20.00000   1575.72047   0.05556   
8.74   308.98   161.59   297.00   18.00   262.44   289.03   204.44   235.07   287.50   196.52   88.21   262.24   169.92   168.17   5.72   233.48   273.84   208.26   116.76   25.00   

Num 52 Plan, Function Values: 19.00000   1699.25891   0.05556   
8.07   340.92   336.49   297.00   18.00   256.67   294.28   215.40   288.13   291.01   182.80   87.14   265.50   167.35   169.96   0.41   221.61   271.72   183.73   111.18   25.00   

Num 53 Plan, Function Values: 16.00000   995.40042   0.08333   
341.63   3.36   336.49   297.00   18.00   250.69   292.34   161.37   238.05   310.96   220.78   73.05   250.50   168.90   233.70   15.19   235.33   253.98   240.61   122.43   25.00   

Num 54 Plan, Function Values: 18.00000   1677.38115   0.05882   
357.65   340.92   336.49   297.00   18.00   255.16   292.80   166.58   267.53   298.07   190.05   83.63   258.86   173.26   204.19   9.38   229.63   267.10   189.93   113.72   25.00   

Num 55 Plan, Function Values: 18.00000   1762.18514   0.05556   
1.51   286.59   161.59   297.00   18.00   256.17   315.98   211.77   271.61   282.76   193.92   93.58   264.96   162.57   179.90   0.03   224.17   258.63   195.12   113.25   25.00   

Num 56 Plan, Function Values: 22.00000   1626.74045   0.05000   
343.44   356.04   222.60   297.00   18.00   260.32   292.37   196.53   235.07   298.07   190.82   90.70   259.94   167.69   272.76   348.13   230.08   288.73   182.63   133.90   25.00   

Num 57 Plan, Function Values: 17.00000   972.64921   0.07692   
327.59   348.68   218.05   297.00   18.00   256.67   282.20   160.48   235.07   304.98   219.19   71.17   251.07   180.59   273.03   38.95   237.61   256.14   249.15   119.43   25.00   

Num 58 Plan, Function Values: 21.00000   1293.40500   0.05556   
345.05   349.89   194.00   297.00   18.00   252.75   292.10   167.30   235.07   296.38   217.92   57.89   258.14   168.96   164.90   23.56   236.33   288.91   192.05   123.46   25.00   

Num 59 Plan, Function Values: 18.00000   960.25897   0.07692   
328.15   314.58   233.73   297.00   18.00   261.12   312.36   167.06   235.07   301.97   219.27   78.26   251.91   169.77   191.15   44.71   244.78   276.73   232.06   91.63   25.00   

Num 60 Plan, Function Values: 21.00000   1683.39981   0.05556   
20.28   12.36   182.29   297.00   18.00   279.03   266.49   205.99   168.91   239.84   222.09   83.21   257.34   147.73   234.61   321.03   230.76   271.51   195.55   127.35   25.00   

Num 61 Plan, Function Values: 20.00000   1751.40861   0.05556   
344.67   312.51   206.06   297.00   18.00   249.65   290.33   229.85   291.64   298.96   220.83   76.53   268.53   156.62   179.58   0.75   216.26   280.60   193.54   115.05   25.00   

Num 62 Plan, Function Values: 18.00000   1501.18775   0.06250   
4.82   308.31   233.73   297.00   18.00   253.65   274.63   160.55   249.53   294.91   210.91   75.26   252.70   165.49   186.01   7.78   230.45   270.05   213.54   119.78   25.00   

Num 63 Plan, Function Values: 21.00000   1716.62148   0.05263   
334.53   345.61   196.67   297.00   18.00   263.00   287.20   194.65   263.96   302.94   219.88   82.02   264.86   166.47   199.12   348.08   224.04   280.08   192.70   124.61   25.00   

Num 64 Plan, Function Values: 17.00000   1432.86375   0.06667   
351.94   314.58   336.49   297.00   18.00   255.92   289.15   163.47   238.41   299.61   204.51   91.92   252.49   176.33   217.00   357.13   226.13   272.66   209.86   121.06   25.00   

Num 65 Plan, Function Values: 15.00000   781.44071   0.09091   
336.39   314.04   339.70   297.00   18.00   249.15   298.63   166.64   209.70   299.77   220.35   80.02   267.04   183.27   247.40   44.71   240.57   241.80   243.71   107.01   25.00   

Num 66 Plan, Function Values: 19.00000   859.60802   0.07143   
323.43   340.92   211.99   297.00   18.00   278.67   298.74   164.82   235.07   303.17   223.26   61.77   254.46   177.88   249.60   37.30   247.81   247.92   231.23   124.26   25.00   

Num 67 Plan, Function Values: 14.00000   870.63420   0.10000   
323.43   314.58   336.49   297.00   18.00   249.32   256.85   160.48   209.70   295.59   222.04   87.07   250.49   178.22   250.96   40.19   244.70   256.29   249.62   94.76   25.00   

Num 68 Plan, Function Values: 19.00000   1229.49966   0.06667   
254.94   345.29   221.80   297.00   18.00   269.67   293.69   160.48   235.07   303.21   184.82   83.66   260.90   156.27   231.19   39.57   225.21   269.43   206.41   137.01   25.00   

Num 69 Plan, Function Values: 21.00000   1436.65207   0.05882   
351.35   314.58   208.11   297.00   18.00   261.88   300.15   219.81   209.70   311.08   205.18   77.94   268.97   160.72   272.30   39.04   216.86   271.53   186.75   120.77   25.00   

Num 70 Plan, Function Values: 20.00000   1600.52692   0.05556   
10.00   314.58   336.49   297.00   18.00   259.98   288.09   206.11   282.02   301.77   226.86   71.03   262.36   165.87   148.72   334.91   224.69   273.68   182.87   117.95   25.00   

Num 71 Plan, Function Values: 15.00000   928.49537   0.09091   
327.87   309.62   336.49   297.00   18.00   249.16   289.20   160.48   206.77   297.87   224.25   67.96   251.13   170.92   251.05   4.14   244.74   247.76   245.31   100.83   25.00   

Num 72 Plan, Function Values: 19.00000   1533.97882   0.06250   
1.62   314.58   336.49   297.00   18.00   259.40   299.59   191.57   209.70   314.50   208.35   153.01   250.50   166.66   191.67   9.50   239.90   269.47   200.84   113.94   25.00   

Num 73 Plan, Function Values: 22.00000   1632.94130   0.04762   
27.88   348.45   224.20   297.00   18.00   266.23   285.47   210.10   245.60   280.22   200.68   90.86   258.02   160.79   183.73   351.67   232.70   253.58   190.52   115.87   25.00   

Num 74 Plan, Function Values: 17.00000   1145.65532   0.07692   
328.30   311.15   233.73   297.00   18.00   248.79   296.11   160.48   209.70   313.15   219.29   68.41   254.42   172.06   175.22   3.43   236.74   270.39   229.92   95.89   25.00   

Num 75 Plan, Function Values: 12.00000   877.21614   0.11111   
8.25   314.58   230.62   297.00   18.00   249.69   300.54   160.54   240.33   314.50   226.86   40.13   247.80   173.04   234.61   8.62   258.05   259.81   246.64   124.09   25.00   

Num 76 Plan, Function Values: 21.00000   1928.26555   0.04762   
10.13   293.36   188.34   297.00   18.00   272.48   286.48   216.64   281.64   285.20   189.34   107.34   262.62   168.97   181.74   3.79   231.32   254.58   197.73   90.54   25.00   

Num 77 Plan, Function Values: 14.00000   888.87335   0.10000   
351.74   340.92   42.42   297.00   18.00   249.28   320.26   160.48   209.70   305.77   223.64   74.92   251.70   177.09   249.56   44.71   237.60   263.76   245.92   122.22   25.00   

Num 78 Plan, Function Values: 16.00000   1494.68691   0.06250   
15.70   292.70   233.73   297.00   18.00   251.10   289.74   168.11   185.88   313.16   195.26   83.12   248.32   175.76   137.82   0.52   246.56   280.40   198.58   111.43   25.00   

Num 79 Plan, Function Values: 15.00000   1137.82260   0.08333   
254.94   309.89   336.49   297.00   18.00   250.59   305.37   160.48   167.33   283.58   226.86   76.55   249.84   163.43   325.87   17.11   252.20   260.88   199.83   124.92   25.00   

Num 80 Plan, Function Values: 19.00000   1706.09358   0.05556   
50.58   340.92   161.59   297.00   18.00   267.21   286.84   213.04   292.91   284.92   182.86   97.22   271.67   165.41   178.99   349.85   224.13   267.78   205.40   117.95   25.00   

Num 81 Plan, Function Values: 15.00000   965.02928   0.09091   
254.94   314.42   233.73   297.00   18.00   254.24   295.86   166.07   209.70   310.95   221.34   73.17   253.60   167.97   226.43   7.06   199.36   242.27   218.03   115.20   25.00   

Num 82 Plan, Function Values: 20.00000   935.38964   0.06250   
340.39   356.69   16.08   297.00   18.00   268.93   310.31   160.77   209.07   301.00   223.71   65.39   255.78   177.97   194.85   43.84   240.36   245.33   249.62   125.82   25.00   

Num 83 Plan, Function Values: 17.00000   1303.05357   0.07143   
323.43   308.15   221.82   297.00   18.00   256.46   285.64   163.95   237.95   288.43   212.08   104.77   252.95   161.31   192.94   353.95   212.57   241.95   183.14   104.81   25.00   

Num 84 Plan, Function Values: 14.00000   994.94996   0.09091   
21.94   314.58   233.73   297.00   18.00   248.79   303.27   160.48   276.00   309.18   226.86   69.95   247.80   164.73   247.40   16.27   258.81   263.28   249.62   121.06   25.00   

Num 85 Plan, Function Values: 17.00000   1168.45039   0.07692   
354.19   354.15   233.73   297.00   18.00   252.40   313.29   160.49   235.44   295.85   221.73   96.67   250.45   167.02   247.54   7.31   239.96   261.44   231.14   125.52   25.00   

Num 86 Plan, Function Values: 20.00000   1761.99904   0.05556   
8.68   345.59   233.73   297.00   18.00   285.30   281.33   212.84   280.64   243.72   190.40   181.55   266.48   183.75   200.36   356.09   227.03   257.84   205.81   126.09   25.00   

Num 87 Plan, Function Values: 15.00000   996.16671   0.08333   
323.43   357.16   336.49   297.00   18.00   248.97   294.75   194.45   207.63   300.79   220.48   63.80   250.44   175.79   234.51   6.28   255.44   264.52   241.56   114.13   25.00   

Num 88 Plan, Function Values: 21.00000   1901.02999   0.05000   
9.39   312.67   210.40   297.00   18.00   266.63   287.85   214.03   278.98   297.52   192.02   77.29   260.38   161.53   178.51   359.57   229.48   273.21   188.78   111.83   25.00   

Num 89 Plan, Function Values: 22.00000   1731.60220   0.05000   
353.98   354.28   202.70   297.00   18.00   268.67   279.26   194.88   235.07   297.21   190.41   82.49   271.28   167.76   190.23   16.98   231.42   273.13   188.70   113.85   25.00   

Num 90 Plan, Function Values: 19.00000   1328.97387   0.06250   
340.32   314.58   337.53   297.00   18.00   252.45   295.36   201.11   209.70   311.87   203.80   61.26   257.14   176.97   170.87   9.36   241.00   287.03   204.74   114.88   25.00   

Num 91 Plan, Function Values: 19.00000   1573.52191   0.05882   
3.74   310.78   336.49   297.00   18.00   256.85   283.96   165.95   262.21   283.61   206.96   70.37   258.60   165.44   189.52   354.92   223.14   257.17   205.82   121.27   25.00   

Num 92 Plan, Function Values: 13.00000   1164.12796   0.08333   
323.43   340.92   233.46   297.00   18.00   252.65   281.43   160.48   193.32   310.68   222.99   50.84   250.17   175.16   220.42   15.18   230.11   262.99   194.13   118.00   25.00   

Num 93 Plan, Function Values: 21.00000   1743.85003   0.05000   
22.86   309.55   205.71   297.00   18.00   264.27   288.24   201.44   274.52   249.13   192.09   65.58   261.71   162.46   197.38   8.92   220.60   281.94   209.54   113.79   25.00   

Num 94 Plan, Function Values: 19.00000   1557.88273   0.05882   
344.20   313.10   336.49   297.00   18.00   256.72   295.65   193.49   273.25   298.21   221.95   69.82   261.41   173.92   190.46   19.16   229.82   285.79   201.15   110.13   25.00   

Num 95 Plan, Function Values: 15.00000   898.74913   0.09091   
351.36   340.92   336.49   297.00   18.00   268.44   289.52   164.05   209.37   308.57   220.57   42.95   251.59   180.85   247.40   38.35   239.03   248.99   232.20   110.13   25.00   

Num 96 Plan, Function Values: 14.00000   892.14783   0.10000   
323.43   340.92   336.49   297.00   18.00   248.79   270.29   161.45   239.00   308.43   226.86   70.83   249.87   183.33   234.61   42.63   245.22   267.57   223.97   116.95   25.00   

Num 97 Plan, Function Values: 13.00000   941.09684   0.10000   
55.15   309.68   336.49   297.00   18.00   248.79   301.55   163.41   235.46   314.50   226.86   41.38   247.80   169.08   174.36   357.28   239.93   280.00   242.42   106.09   25.00   

Num 98 Plan, Function Values: 20.00000   1852.11935   0.05000   
358.22   313.90   209.08   297.00   18.00   295.99   292.09   196.83   274.29   301.48   195.23   88.98   263.72   159.47   203.51   8.66   226.59   268.03   196.87   102.32   25.00   

Num 99 Plan, Function Values: 14.00000   1151.54831   0.08333   
254.94   344.24   336.49   297.00   18.00   256.27   284.06   178.91   248.16   310.62   221.90   40.13   250.63   158.48   192.23   41.80   229.65   284.05   201.56   107.24   25.00   

Num 100 Plan, Function Values: 19.00000   1640.56249   0.05556   
327.81   309.35   219.88   297.00   18.00   263.57   285.23   200.43   270.96   300.76   196.69   85.72   249.83   168.64   188.59   350.75   240.79   254.97   195.78   105.25   25.00   

Num 101 Plan, Function Values: 16.00000   1132.15936   0.08333   
348.65   314.58   233.73   297.00   18.00   249.96   289.32   167.82   235.07   312.93   222.40   71.97   250.80   178.12   179.89   13.86   247.75   265.56   249.62   102.54   25.00   

Num 102 Plan, Function Values: 19.00000   1488.91897   0.06250   
254.94   314.58   178.96   297.00   18.00   255.61   291.27   193.47   238.08   299.02   222.98   80.74   256.72   171.63   189.72   351.45   238.84   282.02   208.79   103.05   25.00   

Num 103 Plan, Function Values: 13.00000   875.30519   0.10000   
323.43   345.43   233.73   297.00   18.00   252.84   287.23   160.48   209.70   311.58   224.31   40.13   247.80   176.69   247.40   336.80   251.25   256.77   222.63   127.22   25.00   

Num 104 Plan, Function Values: 17.00000   1153.22646   0.07692   
326.63   314.58   233.73   297.00   18.00   249.22   290.71   183.32   235.07   310.69   221.75   76.29   252.50   167.48   190.14   10.34   237.33   249.73   235.72   97.88   25.00   

Num 105 Plan, Function Values: 20.00000   1703.61332   0.05556   
13.91   314.58   213.27   297.00   18.00   253.92   281.27   200.71   209.70   296.00   177.51   99.03   261.85   172.73   167.46   352.57   231.35   281.37   192.62   114.07   25.00   

Num 106 Plan, Function Values: 20.00000   1435.02072   0.06250   
7.89   340.92   196.76   297.00   18.00   259.80   298.37   223.95   209.70   309.63   222.45   77.16   260.93   157.61   234.61   11.23   246.81   283.50   190.94   110.39   25.00   

Num 107 Plan, Function Values: 20.00000   1538.97310   0.05882   
9.07   314.58   336.49   297.00   18.00   260.69   292.28   190.53   188.88   310.66   223.30   163.33   253.39   181.23   180.55   354.30   239.97   258.09   220.45   127.32   25.00   

Num 108 Plan, Function Values: 17.00000   1487.08548   0.06667   
5.66   354.11   336.49   297.00   18.00   285.13   277.69   205.90   209.70   243.79   196.03   142.63   251.52   127.96   197.09   316.64   206.44   264.93   195.37   122.64   25.00   

Num 109 Plan, Function Values: 19.00000   1600.49992   0.05882   
352.58   340.92   336.49   297.00   18.00   264.73   290.38   165.20   250.91   293.37   196.01   93.32   250.76   175.05   190.91   7.65   231.17   266.53   206.12   127.78   25.00   

Num 110 Plan, Function Values: 22.00000   1680.80772   0.04762   
356.41   352.04   192.70   297.00   18.00   260.58   283.96   210.01   258.36   284.13   178.04   98.26   266.80   169.99   178.20   29.69   228.58   271.91   180.82   137.35   25.00   

Num 111 Plan, Function Values: 18.00000   1428.77121   0.06667   
6.64   340.92   336.49   297.00   18.00   251.99   292.32   164.31   235.07   292.57   219.98   84.28   258.73   157.89   206.93   32.71   224.75   270.19   192.96   116.73   25.00   

Num 112 Plan, Function Values: 20.00000   1158.77423   0.06250   
324.27   17.79   221.22   297.00   18.00   258.83   290.21   167.92   257.76   297.42   221.94   70.79   253.37   166.01   175.34   44.71   232.62   269.31   139.48   104.06   25.00   

Num 113 Plan, Function Values: 18.00000   1482.70613   0.06667   
254.94   310.89   338.44   297.00   18.00   253.02   294.81   160.48   171.25   289.03   222.98   81.91   256.05   164.74   272.41   6.28   227.49   259.21   195.51   118.14   25.00   

Num 114 Plan, Function Values: 18.00000   1132.43635   0.07143   
356.86   351.58   228.13   297.00   18.00   250.73   293.18   160.48   207.15   307.11   224.77   73.75   248.77   176.75   247.40   4.61   236.97   265.20   236.53   139.03   25.00   

Num 115 Plan, Function Values: 17.00000   1158.95697   0.07692   
329.28   344.14   42.42   297.00   18.00   280.57   295.39   171.43   235.07   303.03   223.63   80.26   251.54   178.76   232.19   40.89   212.90   289.51   209.81   103.89   25.00   

Num 116 Plan, Function Values: 20.00000   1481.36558   0.05882   
356.37   340.92   336.49   297.00   18.00   262.45   290.73   198.39   241.03   285.67   222.00   150.68   255.96   180.12   172.78   3.93   238.84   264.30   228.95   118.27   25.00   

Num 117 Plan, Function Values: 18.00000   1424.98720   0.06667   
343.90   284.63   339.70   297.00   18.00   255.47   284.74   167.74   235.07   294.79   219.41   68.87   250.45   174.23   198.01   16.84   224.00   273.41   205.21   116.49   25.00   

Num 118 Plan, Function Values: 18.00000   960.72640   0.07143   
340.26   314.58   336.49   297.00   18.00   280.88   290.05   167.64   209.70   303.98   220.53   58.51   251.07   180.08   234.61   17.74   242.32   260.91   233.09   110.05   25.00   

Num 119 Plan, Function Values: 19.00000   1326.41846   0.06667   
333.75   340.92   228.86   297.00   18.00   249.99   286.07   163.33   209.70   294.63   219.99   61.12   257.95   168.69   193.07   6.89   234.02   288.05   211.82   126.59   25.00   

Num 120 Plan, Function Values: 17.00000   1128.13807   0.07143   
349.81   310.36   228.65   297.00   18.00   256.54   291.88   169.70   209.70   287.52   226.17   73.43   264.59   170.03   232.24   6.61   246.72   254.74   246.48   124.05   25.00   

Num 121 Plan, Function Values: 18.00000   1214.90030   0.07143   
338.15   350.26   38.70   297.00   18.00   255.91   314.75   190.47   235.07   310.47   225.99   99.67   253.73   177.87   234.61   11.07   235.77   263.02   207.98   118.61   25.00   

Num 122 Plan, Function Values: 17.00000   1213.48122   0.07143   
328.17   311.24   336.49   297.00   18.00   252.01   277.11   185.59   235.07   297.30   191.28   69.83   252.90   170.03   255.79   2.92   230.20   263.13   221.06   150.97   25.00   

Num 123 Plan, Function Values: 15.00000   1128.99346   0.08333   
328.92   313.35   336.49   297.00   18.00   248.79   265.18   160.48   235.07   309.16   225.34   72.43   250.08   177.12   202.52   6.91   239.72   266.21   232.76   96.48   25.00   

Num 124 Plan, Function Values: 19.00000   1430.91035   0.06667   
357.18   356.83   233.73   297.00   18.00   255.00   291.46   166.62   238.59   300.43   226.86   76.04   251.36   164.20   191.94   19.72   237.19   274.62   199.00   127.88   25.00   

Num 125 Plan, Function Values: 17.00000   893.24131   0.07692   
323.43   314.58   221.76   297.00   18.00   258.71   296.88   164.21   209.70   306.24   226.76   86.18   251.77   178.20   228.24   36.28   257.19   269.21   231.64   122.24   25.00   

Num 126 Plan, Function Values: 18.00000   1083.92180   0.06667   
323.43   310.97   223.64   297.00   18.00   250.93   289.90   177.00   208.41   307.57   224.00   72.18   256.20   178.40   234.26   10.22   246.88   261.47   225.00   119.07   25.00   

Num 127 Plan, Function Values: 20.00000   1522.29312   0.05556   
2.75   340.92   193.99   297.00   18.00   261.70   292.28   163.26   209.70   302.25   210.43   88.13   257.57   152.85   207.84   358.42   225.58   267.29   207.62   119.01   25.00   

Num 128 Plan, Function Values: 13.00000   728.38085   0.10000   
10.82   314.58   233.73   297.00   18.00   251.21   283.01   167.38   209.70   312.41   218.51   60.21   247.80   164.52   250.87   39.33   258.97   239.89   238.93   129.20   25.00   


Generation 70 Time: 17.17 sec
Size of Pareto Set: 161
Num 1 Plan, Function Values: 21.00000   1938.59611   0.04762   
351.64   289.87   187.54   297.00   18.00   263.40   287.53   203.37   272.73   284.28   188.54   92.62   262.65   164.98   175.98   354.01   222.18   267.83   204.00   117.58   25.00   

Num 2 Plan, Function Values: 9.00000   565.54493   0.16667   
323.64   310.65   336.49   297.00   18.00   249.97   281.11   161.08   237.75   314.50   219.90   55.34   247.80   176.21   249.38   43.45   252.92   241.33   248.08   121.71   25.00   

Num 3 Plan, Function Values: 10.00000   560.51637   0.14286   
323.43   312.41   233.73   297.00   18.00   249.24   281.41   161.21   239.43   310.85   220.15   57.65   247.80   181.02   249.54   37.08   251.86   240.05   246.43   101.76   25.00   

Num 4 Plan, Function Values: 12.00000   697.70792   0.11111   
340.14   314.58   336.49   297.00   18.00   251.46   275.19   161.37   235.07   314.50   203.02   65.91   247.80   166.84   234.61   44.71   254.34   234.02   246.88   130.15   25.00   

Num 5 Plan, Function Values: 12.00000   775.70467   0.10000   
330.00   289.29   209.21   297.00   18.00   248.79   291.21   163.33   209.70   313.58   226.21   44.84   254.06   169.82   247.40   14.10   252.43   242.57   247.54   121.54   25.00   

Num 6 Plan, Function Values: 11.00000   795.80390   0.12500   
325.82   314.58   233.73   297.00   18.00   249.83   279.69   160.48   206.28   311.80   226.86   40.13   247.80   168.26   247.40   0.51   255.15   255.60   246.36   125.85   25.00   

Num 7 Plan, Function Values: 17.00000   1487.08548   0.06667   
5.66   354.11   336.49   297.00   18.00   285.13   277.69   205.90   209.70   243.79   196.03   142.63   251.52   127.96   197.09   316.64   206.44   264.93   195.37   122.64   25.00   

Num 8 Plan, Function Values: 11.00000   604.72785   0.12500   
254.94   314.58   231.13   297.00   18.00   248.79   287.43   161.08   241.53   311.66   221.56   44.62   247.80   181.21   231.15   29.38   245.66   242.29   244.25   95.45   25.00   

Num 9 Plan, Function Values: 17.00000   939.08060   0.07692   
323.43   314.58   189.85   297.00   18.00   255.22   290.35   166.74   209.70   309.23   221.76   69.32   255.80   170.97   233.68   26.37   240.49   247.97   226.35   111.27   25.00   

Num 10 Plan, Function Values: 20.00000   1719.33292   0.05556   
349.29   314.38   161.59   297.00   18.00   267.66   286.69   160.48   267.14   289.91   193.25   92.87   259.00   165.80   170.39   6.84   227.60   272.97   191.87   126.27   25.00   

Num 11 Plan, Function Values: 14.00000   892.14783   0.10000   
323.43   340.92   336.49   297.00   18.00   248.79   270.29   161.45   239.00   308.43   226.86   70.83   249.87   183.33   234.61   42.63   245.22   267.57   223.97   116.95   25.00   

Num 12 Plan, Function Values: 17.00000   1088.53285   0.07692   
346.03   314.58   233.73   297.00   18.00   268.91   317.37   168.02   205.85   304.86   195.68   99.33   249.30   163.92   234.61   38.79   240.49   267.20   210.88   103.53   25.00   

Num 13 Plan, Function Values: 19.00000   1187.92979   0.07143   
323.43   340.92   197.76   297.00   18.00   263.80   282.21   160.48   235.07   298.34   220.92   79.90   249.62   161.82   290.92   43.91   241.87   275.42   214.23   133.47   25.00   

Num 14 Plan, Function Values: 12.00000   631.46863   0.12500   
329.54   310.82   336.49   297.00   18.00   248.79   313.77   160.48   209.70   302.47   221.08   68.91   252.37   181.71   230.76   43.06   238.21   240.75   244.89   121.73   25.00   

Num 15 Plan, Function Values: 21.00000   1683.39981   0.05556   
20.28   12.36   182.29   297.00   18.00   279.03   266.49   205.99   168.91   239.84   222.09   83.21   257.34   147.73   234.61   321.03   230.76   271.51   195.55   127.35   25.00   

Num 16 Plan, Function Values: 15.00000   992.39649   0.09091   
324.77   314.58   233.73   297.00   18.00   250.42   282.15   160.48   239.67   309.73   226.86   73.57   255.41   168.00   247.40   10.33   252.30   248.94   209.37   118.87   25.00   

Num 17 Plan, Function Values: 16.00000   985.02059   0.09091   
356.94   340.92   233.73   297.00   18.00   262.72   283.53   165.92   235.07   313.54   221.24   88.00   252.88   164.01   293.93   39.10   243.65   240.86   240.70   109.60   25.00   

Num 18 Plan, Function Values: 21.00000   1116.03394   0.06250   
345.42   352.99   220.84   297.00   18.00   266.73   296.72   166.04   206.23   304.69   226.86   95.13   251.22   169.94   273.74   43.13   251.03   252.42   218.32   105.60   25.00   

Num 19 Plan, Function Values: 21.00000   1436.65207   0.05882   
351.35   314.58   208.11   297.00   18.00   261.88   300.15   219.81   209.70   311.08   205.18   77.94   268.97   160.72   272.30   39.04   216.86   271.53   186.75   120.77   25.00   

Num 20 Plan, Function Values: 13.00000   652.24409   0.11111   
329.09   314.58   336.49   297.00   18.00   249.41   296.55   166.27   209.70   299.23   224.87   69.43   248.02   187.13   248.23   41.41   243.69   242.35   247.35   107.24   25.00   

Num 21 Plan, Function Values: 21.00000   1351.08426   0.05882   
349.46   357.59   227.38   297.00   18.00   264.12   294.03   192.67   238.96   313.06   219.39   91.88   256.63   152.87   234.05   4.55   238.79   261.14   229.66   124.74   25.00   

Num 22 Plan, Function Values: 22.00000   1781.27464   0.04762   
12.24   357.52   212.90   297.00   18.00   265.33   276.84   218.23   190.12   290.44   190.56   89.92   270.65   169.99   196.42   1.83   227.70   279.17   180.32   125.70   25.00   

Num 23 Plan, Function Values: 21.00000   1901.02999   0.05000   
9.39   312.67   210.40   297.00   18.00   266.63   287.85   214.03   278.98   297.52   192.02   77.29   260.38   161.53   178.51   359.57   229.48   273.21   188.78   111.83   25.00   

Num 24 Plan, Function Values: 12.00000   668.28271   0.11111   
323.43   314.58   224.91   297.00   18.00   249.43   280.24   160.76   209.70   309.48   220.97   50.57   247.80   172.73   248.63   23.07   254.39   248.41   245.72   104.52   25.00   

Num 25 Plan, Function Values: 19.00000   1573.52191   0.05882   
3.74   310.78   336.49   297.00   18.00   256.85   283.96   165.95   262.21   283.61   206.96   70.37   258.60   165.44   189.52   354.92   223.14   257.17   205.82   121.27   25.00   

Num 26 Plan, Function Values: 20.00000   1463.74291   0.06250   
1.12   309.17   231.23   297.00   18.00   269.11   298.34   160.48   235.07   303.94   194.88   73.31   261.14   157.43   189.30   13.25   229.94   278.37   204.71   150.19   25.00   

Num 27 Plan, Function Values: 21.00000   1831.90965   0.04762   
11.25   286.94   208.90   297.00   18.00   273.55   282.40   215.73   276.14   280.94   214.83   97.22   257.96   161.83   180.73   319.98   229.20   276.86   188.48   117.84   25.00   

Num 28 Plan, Function Values: 16.00000   1047.70715   0.08333   
350.82   314.58   229.47   297.00   18.00   255.52   278.31   165.77   205.14   311.63   221.58   59.40   250.70   174.04   231.79   21.25   238.24   256.10   208.93   123.37   25.00   

Num 29 Plan, Function Values: 21.00000   1928.26555   0.04762   
10.13   293.36   188.34   297.00   18.00   272.48   286.48   216.64   281.64   285.20   189.34   107.34   262.62   168.97   181.74   3.79   231.32   254.58   197.73   90.54   25.00   

Num 30 Plan, Function Values: 18.00000   960.25897   0.07692   
328.15   314.58   233.73   297.00   18.00   261.12   312.36   167.06   235.07   301.97   219.27   78.26   251.91   169.77   191.15   44.71   244.78   276.73   232.06   91.63   25.00   

Num 31 Plan, Function Values: 13.00000   613.76490   0.11111   
323.43   341.74   233.73   297.00   18.00   253.02   295.04   160.48   239.22   309.56   221.13   60.70   247.80   183.62   247.40   31.81   241.78   242.17   249.62   109.11   25.00   

Num 32 Plan, Function Values: 22.00000   1411.76092   0.05000   
342.57   359.78   195.24   297.00   18.00   268.27   280.23   182.29   235.07   296.68   210.80   90.97   255.71   174.75   264.13   24.41   238.50   270.20   208.65   108.41   25.00   

Num 33 Plan, Function Values: 17.00000   1168.45039   0.07692   
354.19   354.15   233.73   297.00   18.00   252.40   313.29   160.49   235.44   295.85   221.73   96.67   250.45   167.02   247.54   7.31   239.96   261.44   231.14   125.52   25.00   

Num 34 Plan, Function Values: 14.00000   1017.34586   0.09091   
323.43   311.87   230.92   297.00   18.00   249.88   294.61   177.20   238.05   309.95   222.76   51.21   247.80   180.11   234.61   9.00   214.80   257.94   216.29   115.43   25.00   

Num 35 Plan, Function Values: 19.00000   1497.20473   0.06250   
323.43   312.75   336.49   297.00   18.00   267.20   293.72   186.77   209.70   309.26   179.51   96.82   258.81   156.87   200.89   358.11   218.39   268.81   199.86   133.51   25.00   

Num 36 Plan, Function Values: 21.00000   1210.86465   0.06250   
353.92   340.92   224.04   297.00   18.00   261.32   299.84   165.89   209.70   306.67   226.37   78.55   257.43   165.71   293.91   40.72   231.67   271.33   224.98   102.31   25.00   

Num 37 Plan, Function Values: 21.00000   1868.19418   0.04762   
1.11   291.77   179.87   297.00   18.00   262.04   285.36   203.00   256.57   294.48   192.72   94.01   263.89   160.44   177.43   357.19   224.21   268.68   207.19   117.86   25.00   

Num 38 Plan, Function Values: 21.00000   1884.30467   0.04762   
2.54   299.84   194.45   297.00   18.00   275.14   288.01   209.21   269.48   294.19   217.33   103.52   263.10   166.74   176.07   0.49   230.46   275.18   198.95   108.30   25.00   

Num 39 Plan, Function Values: 15.00000   1071.96983   0.08333   
323.82   310.18   216.72   297.00   18.00   253.47   287.24   192.78   237.71   308.21   222.89   49.12   248.96   175.94   275.41   15.80   229.78   257.28   246.35   125.55   25.00   

Num 40 Plan, Function Values: 16.00000   1284.43473   0.07692   
357.56   314.49   233.73   297.00   18.00   251.86   287.93   178.23   239.97   292.79   222.14   96.00   252.92   172.49   234.24   40.16   229.16   278.58   213.17   106.88   25.00   

Num 41 Plan, Function Values: 20.00000   1271.20391   0.06250   
349.27   340.92   226.80   297.00   18.00   259.46   289.14   200.31   237.36   308.53   221.82   82.71   255.70   160.46   247.40   26.68   242.17   268.56   216.37   130.36   25.00   

Num 42 Plan, Function Values: 22.00000   1731.60220   0.05000   
353.98   354.28   202.70   297.00   18.00   268.67   279.26   194.88   235.07   297.21   190.41   82.49   271.28   167.76   190.23   16.98   231.42   273.13   188.70   113.85   25.00   

Num 43 Plan, Function Values: 19.00000   1594.30503   0.05556   
345.03   314.58   233.73   297.00   18.00   268.95   282.46   194.85   241.28   297.73   201.43   95.94   263.49   157.56   211.57   349.17   229.42   271.66   184.85   118.68   25.00   

Num 44 Plan, Function Values: 22.00000   1641.01554   0.05556   
354.15   357.99   188.97   297.00   18.00   259.17   288.26   199.02   238.24   310.15   191.03   94.48   268.51   173.77   179.92   41.67   235.59   279.07   191.11   119.17   25.00   

Num 45 Plan, Function Values: 21.00000   1799.46080   0.05000   
359.87   340.92   171.34   297.00   18.00   266.92   283.27   193.08   281.52   298.42   203.79   94.23   263.20   172.59   190.48   358.82   231.13   277.80   197.67   145.92   25.00   

Num 46 Plan, Function Values: 21.00000   1370.24619   0.05556   
2.46   340.92   174.99   297.00   18.00   268.31   299.77   175.56   208.32   271.68   210.07   97.55   263.64   155.04   270.56   317.79   240.19   267.09   206.87   127.01   25.00   

Num 47 Plan, Function Values: 20.00000   1815.22365   0.05000   
0.18   289.93   336.49   297.00   18.00   261.66   287.26   194.67   275.15   282.61   193.41   92.38   260.40   162.80   201.05   332.80   228.63   273.18   202.62   120.62   25.00   

Num 48 Plan, Function Values: 19.00000   1220.84806   0.06667   
341.27   314.58   161.59   297.00   18.00   258.89   296.60   167.98   268.94   299.44   224.50   81.84   255.53   151.53   253.90   38.29   231.71   266.66   217.79   109.57   25.00   

Num 49 Plan, Function Values: 13.00000   1035.64478   0.09091   
353.04   314.58   350.66   297.00   18.00   250.81   294.52   160.83   209.70   311.76   225.18   44.16   252.13   178.92   231.26   6.31   256.37   268.24   224.26   109.88   25.00   

Num 50 Plan, Function Values: 17.00000   1235.72754   0.07143   
323.43   309.57   336.49   297.00   18.00   275.53   294.51   192.53   209.70   310.68   212.34   75.68   251.36   156.31   234.61   6.54   231.96   269.74   221.69   126.54   25.00   

Num 51 Plan, Function Values: 13.00000   941.09684   0.10000   
55.15   309.68   336.49   297.00   18.00   248.79   301.55   163.41   235.46   314.50   226.86   41.38   247.80   169.08   174.36   357.28   239.93   280.00   242.42   106.09   25.00   

Num 52 Plan, Function Values: 18.00000   1255.57838   0.06667   
343.03   314.58   227.10   297.00   18.00   251.37   296.00   167.22   282.28   302.70   226.86   78.12   250.47   166.45   280.87   44.71   236.43   269.28   221.27   112.49   25.00   

Num 53 Plan, Function Values: 16.00000   1241.54119   0.07692   
323.43   340.92   226.98   297.00   18.00   256.51   280.87   205.93   235.65   308.43   221.60   73.54   249.78   175.07   207.50   14.85   234.87   240.95   190.43   100.79   25.00   

Num 54 Plan, Function Values: 19.00000   1512.82272   0.06250   
348.31   310.98   212.87   297.00   18.00   255.03   277.51   188.15   202.40   314.50   185.95   96.85   276.92   171.74   229.52   2.56   237.47   260.97   200.77   122.98   25.00   

Num 55 Plan, Function Values: 20.00000   1843.09435   0.05263   
5.57   294.84   161.59   297.00   18.00   258.67   284.89   196.95   298.11   298.69   224.10   89.58   260.21   170.22   177.36   355.29   227.90   272.59   197.78   117.60   25.00   

Num 56 Plan, Function Values: 15.00000   1026.97582   0.08333   
15.30   312.48   336.49   297.00   18.00   248.79   294.06   161.03   244.22   299.30   226.86   78.64   249.46   177.52   234.61   39.43   237.21   261.85   246.55   121.56   25.00   

Num 57 Plan, Function Values: 21.00000   1654.68590   0.05263   
335.12   340.92   218.03   297.00   18.00   267.00   285.13   215.43   272.06   307.68   220.89   89.36   258.83   164.09   191.06   325.41   241.20   286.25   187.14   126.70   25.00   

Num 58 Plan, Function Values: 18.00000   1225.80252   0.06667   
352.36   311.39   233.73   297.00   18.00   265.44   317.56   175.75   207.57   283.21   214.51   98.96   259.13   163.46   247.40   44.71   233.28   265.58   204.60   115.23   25.00   

Num 59 Plan, Function Values: 18.00000   959.03390   0.07692   
336.83   341.24   220.95   297.00   18.00   280.58   301.36   162.38   242.13   311.39   221.60   73.03   255.98   174.66   277.63   44.71   236.89   242.15   243.86   116.80   25.00   

Num 60 Plan, Function Values: 20.00000   1770.14013   0.05263   
355.53   309.70   209.38   297.00   18.00   252.94   286.51   200.30   277.29   304.84   192.52   91.59   253.44   169.62   164.27   358.77   226.20   265.22   199.06   126.14   25.00   

Num 61 Plan, Function Values: 19.00000   1600.49992   0.05882   
352.58   340.92   336.49   297.00   18.00   264.73   290.38   165.20   250.91   293.37   196.01   93.32   250.76   175.05   190.91   7.65   231.17   266.53   206.12   127.78   25.00   

Num 62 Plan, Function Values: 21.00000   1741.72373   0.05000   
357.44   302.32   195.38   297.00   18.00   263.73   288.04   165.06   260.86   283.33   194.09   101.21   263.18   167.17   169.68   349.99   228.69   264.36   196.86   100.64   25.00   

Num 63 Plan, Function Values: 14.00000   755.25170   0.10000   
337.39   342.74   336.49   297.00   18.00   250.88   289.59   160.48   239.41   308.94   221.13   62.22   249.88   174.88   234.61   24.88   251.91   302.08   242.39   102.81   25.00   

Num 64 Plan, Function Values: 16.00000   1397.29593   0.07143   
337.65   340.92   336.49   297.00   18.00   251.96   291.32   160.48   259.37   310.07   226.86   81.96   251.74   173.12   207.92   9.13   227.65   269.49   209.78   117.88   25.00   

Num 65 Plan, Function Values: 22.00000   1626.74045   0.05000   
343.44   356.04   222.60   297.00   18.00   260.32   292.37   196.53   235.07   298.07   190.82   90.70   259.94   167.69   272.76   348.13   230.08   288.73   182.63   133.90   25.00   

Num 66 Plan, Function Values: 18.00000   1324.50527   0.07143   
356.45   2.93   233.35   297.00   18.00   251.74   294.76   165.64   209.70   299.02   221.54   76.88   251.51   163.61   196.68   39.34   232.59   274.84   203.63   107.56   25.00   

Num 67 Plan, Function Values: 18.00000   1667.23787   0.05556   
6.78   292.93   233.73   297.00   18.00   254.85   291.60   182.19   268.31   289.95   193.15   97.56   261.42   167.48   232.54   358.21   227.77   258.50   208.51   109.12   25.00   

Num 68 Plan, Function Values: 12.00000   1063.44637   0.09091   
329.33   314.58   233.73   297.00   18.00   251.28   279.85   166.56   194.34   314.50   221.07   53.42   248.78   173.89   132.84   357.72   252.00   277.20   190.34   121.96   25.00   

Num 69 Plan, Function Values: 16.00000   1003.26764   0.08333   
332.10   311.11   233.73   297.00   18.00   250.45   281.04   173.51   209.70   314.50   221.88   79.14   252.34   164.68   247.40   359.74   243.81   257.97   249.62   125.77   25.00   

Num 70 Plan, Function Values: 21.00000   1859.96803   0.05000   
358.45   300.90   204.84   297.00   18.00   260.05   288.18   199.42   269.59   300.66   220.16   86.07   261.80   165.74   177.27   340.88   225.91   275.43   200.48   118.79   25.00   

Num 71 Plan, Function Values: 14.00000   786.16624   0.10000   
336.14   309.87   233.73   297.00   18.00   252.05   284.90   164.80   207.11   310.09   226.86   68.35   248.22   182.03   247.40   34.54   257.03   242.43   216.54   108.58   25.00   

Num 72 Plan, Function Values: 18.00000   1261.47335   0.07143   
254.94   340.92   233.73   297.00   18.00   269.55   286.19   160.48   206.63   302.90   184.99   96.60   267.61   156.55   234.61   26.92   237.08   289.60   200.64   150.71   25.00   

Num 73 Plan, Function Values: 21.00000   1892.49400   0.04762   
0.20   287.14   181.14   297.00   18.00   267.93   286.23   218.93   292.89   293.83   188.82   93.75   261.79   165.69   168.37   349.18   219.02   279.64   204.59   121.18   25.00   

Num 74 Plan, Function Values: 19.00000   1557.88273   0.05882   
344.20   313.10   336.49   297.00   18.00   256.72   295.65   193.49   273.25   298.21   221.95   69.82   261.41   173.92   190.46   19.16   229.82   285.79   201.15   110.13   25.00   

Num 75 Plan, Function Values: 15.00000   1137.82260   0.08333   
254.94   309.89   336.49   297.00   18.00   250.59   305.37   160.48   167.33   283.58   226.86   76.55   249.84   163.43   325.87   17.11   252.20   260.88   199.83   124.92   25.00   

Num 76 Plan, Function Values: 18.00000   1525.37509   0.06250   
327.55   314.58   336.49   297.00   18.00   255.96   288.88   204.14   252.07   287.46   226.86   74.73   261.58   166.09   180.37   0.25   225.67   273.45   185.64   106.25   25.00   

Num 77 Plan, Function Values: 19.00000   1614.72510   0.05882   
10.40   340.92   233.73   297.00   18.00   267.41   290.88   219.78   239.52   295.82   187.40   96.34   264.89   147.71   248.12   4.62   228.93   264.09   194.12   121.08   25.00   

Num 78 Plan, Function Values: 22.00000   1632.94130   0.04762   
27.88   348.45   224.20   297.00   18.00   266.23   285.47   210.10   245.60   280.22   200.68   90.86   258.02   160.79   183.73   351.67   232.70   253.58   190.52   115.87   25.00   

Num 79 Plan, Function Values: 22.00000   1613.45460   0.04762   
358.81   356.60   171.42   297.00   18.00   265.88   282.23   191.69   266.61   288.20   217.22   88.18   261.46   168.78   179.43   27.35   227.24   261.38   204.21   133.39   25.00   

Num 80 Plan, Function Values: 14.00000   888.87335   0.10000   
351.74   340.92   42.42   297.00   18.00   249.28   320.26   160.48   209.70   305.77   223.64   74.92   251.70   177.09   249.56   44.71   237.60   263.76   245.92   122.22   25.00   

Num 81 Plan, Function Values: 12.00000   877.21614   0.11111   
8.25   314.58   230.62   297.00   18.00   249.69   300.54   160.54   240.33   314.50   226.86   40.13   247.80   173.04   234.61   8.62   258.05   259.81   246.64   124.09   25.00   

Num 82 Plan, Function Values: 18.00000   1677.38115   0.05882   
357.65   340.92   336.49   297.00   18.00   255.16   292.80   166.58   267.53   298.07   190.05   83.63   258.86   173.26   204.19   9.38   229.63   267.10   189.93   113.72   25.00   

Num 83 Plan, Function Values: 17.00000   1423.80101   0.06667   
337.50   309.93   202.40   297.00   18.00   251.16   285.74   204.97   235.07   314.50   215.95   41.92   248.89   171.74   183.75   3.40   238.30   278.18   205.12   124.93   25.00   

Num 84 Plan, Function Values: 22.00000   1473.43394   0.05000   
351.39   351.28   209.91   297.00   18.00   267.32   281.37   206.10   209.70   299.39   203.65   90.48   254.41   174.85   255.60   12.03   221.74   259.80   215.29   117.60   25.00   

Num 85 Plan, Function Values: 17.00000   1121.50586   0.07692   
351.76   313.72   336.49   297.00   18.00   248.79   309.40   166.74   207.52   288.06   225.03   71.23   249.61   170.04   279.78   38.27   235.19   258.00   215.96   105.91   25.00   

Num 86 Plan, Function Values: 19.00000   1340.92216   0.06667   
334.63   340.92   336.49   297.00   18.00   273.01   295.66   195.05   235.07   314.18   221.82   86.79   258.74   157.50   232.84   7.14   236.36   268.21   213.06   126.24   25.00   

Num 87 Plan, Function Values: 18.00000   1381.43750   0.06667   
254.94   340.92   231.50   297.00   18.00   272.32   290.32   187.45   209.70   313.29   200.45   92.38   264.84   168.15   211.82   4.84   232.91   276.40   207.24   149.88   25.00   

Num 88 Plan, Function Values: 20.00000   1751.40861   0.05556   
344.67   312.51   206.06   297.00   18.00   249.65   290.33   229.85   291.64   298.96   220.83   76.53   268.53   156.62   179.58   0.75   216.26   280.60   193.54   115.05   25.00   

Num 89 Plan, Function Values: 20.00000   1811.06499   0.05263   
339.58   288.72   336.49   297.00   18.00   279.25   274.13   198.94   263.40   310.76   181.18   86.79   264.87   146.60   192.14   356.65   225.32   265.25   199.83   114.89   25.00   

Num 90 Plan, Function Values: 21.00000   1660.28224   0.05263   
354.35   314.58   201.02   297.00   18.00   268.34   287.78   202.26   251.73   291.10   226.86   71.11   260.17   159.28   198.13   4.31   232.75   268.43   205.37   113.80   25.00   

Num 91 Plan, Function Values: 19.00000   901.22913   0.06250   
335.84   308.90   233.73   297.00   18.00   261.76   300.54   165.26   209.70   304.86   216.28   68.74   254.49   177.72   273.60   35.81   237.36   251.56   247.97   121.33   25.00   

Num 92 Plan, Function Values: 16.00000   1393.31294   0.06667   
355.56   299.66   164.61   297.00   18.00   256.50   287.91   166.67   274.80   310.72   222.70   75.91   251.97   186.06   222.87   4.47   236.71   267.35   217.80   132.83   25.00   

Num 93 Plan, Function Values: 22.00000   1336.94546   0.05263   
337.93   351.56   209.65   297.00   18.00   260.23   268.42   180.69   235.17   299.90   201.86   79.25   267.56   189.20   193.55   44.71   239.77   261.65   193.73   116.23   25.00   

Num 94 Plan, Function Values: 18.00000   1385.03084   0.06667   
18.82   340.92   221.10   297.00   18.00   255.60   287.24   191.67   236.93   313.68   194.23   94.59   252.62   166.22   198.36   44.43   234.46   249.04   204.58   128.47   25.00   

Num 95 Plan, Function Values: 17.00000   1145.65532   0.07692   
328.30   311.15   233.73   297.00   18.00   248.79   296.11   160.48   209.70   313.15   219.29   68.41   254.42   172.06   175.22   3.43   236.74   270.39   229.92   95.89   25.00   

Num 96 Plan, Function Values: 21.00000   1802.64613   0.05263   
11.50   308.82   204.36   297.00   18.00   262.59   285.96   213.95   263.55   305.94   224.75   78.62   262.20   163.45   175.86   345.84   224.45   276.16   186.43   115.30   25.00   

Num 97 Plan, Function Values: 17.00000   1372.21357   0.06667   
356.38   312.56   180.89   297.00   18.00   255.37   285.27   170.33   275.86   294.57   221.73   75.93   252.43   162.96   250.27   40.29   232.43   265.79   213.55   115.61   25.00   

Num 98 Plan, Function Values: 14.00000   870.63420   0.10000   
323.43   314.58   336.49   297.00   18.00   249.32   256.85   160.48   209.70   295.59   222.04   87.07   250.49   178.22   250.96   40.19   244.70   256.29   249.62   94.76   25.00   

Num 99 Plan, Function Values: 20.00000   1550.19163   0.05882   
356.78   348.55   226.17   297.00   18.00   252.94   286.64   202.79   250.44   310.20   222.31   75.29   250.99   174.59   196.88   355.39   235.02   254.93   202.51   115.90   25.00   

Num 100 Plan, Function Values: 17.00000   1158.95697   0.07692   
329.28   344.14   42.42   297.00   18.00   280.57   295.39   171.43   235.07   303.03   223.63   80.26   251.54   178.76   232.19   40.89   212.90   289.51   209.81   103.89   25.00   

Num 101 Plan, Function Values: 20.00000   1761.99904   0.05556   
8.68   345.59   233.73   297.00   18.00   285.30   281.33   212.84   280.64   243.72   190.40   181.55   266.48   183.75   200.36   356.09   227.03   257.84   205.81   126.09   25.00   

Num 102 Plan, Function Values: 15.00000   1128.99346   0.08333   
328.92   313.35   336.49   297.00   18.00   248.79   265.18   160.48   235.07   309.16   225.34   72.43   250.08   177.12   202.52   6.91   239.72   266.21   232.76   96.48   25.00   

Num 103 Plan, Function Values: 13.00000   1164.12796   0.08333   
323.43   340.92   233.46   297.00   18.00   252.65   281.43   160.48   193.32   310.68   222.99   50.84   250.17   175.16   220.42   15.18   230.11   262.99   194.13   118.00   25.00   

Num 104 Plan, Function Values: 20.00000   1928.82608   0.05000   
21.04   286.19   42.42   297.00   18.00   271.96   288.13   210.67   288.31   276.14   180.19   86.76   267.97   167.14   178.38   350.87   228.42   268.91   190.01   109.60   25.00   

Num 105 Plan, Function Values: 17.00000   1303.05357   0.07143   
323.43   308.15   221.82   297.00   18.00   256.46   285.64   163.95   237.95   288.43   212.08   104.77   252.95   161.31   192.94   353.95   212.57   241.95   183.14   104.81   25.00   

Num 106 Plan, Function Values: 22.00000   1477.73164   0.05000   
345.33   358.93   227.00   297.00   18.00   260.68   288.15   191.26   209.70   288.72   181.69   88.48   262.01   162.33   200.91   30.05   228.96   295.19   195.14   122.26   25.00   

Num 107 Plan, Function Values: 21.00000   1488.46304   0.05556   
346.79   340.92   200.15   297.00   18.00   271.04   287.37   164.84   235.07   275.77   184.07   81.90   263.21   162.50   174.13   320.06   232.01   266.74   180.04   131.99   25.00   

Num 108 Plan, Function Values: 19.00000   1364.95955   0.06250   
330.24   313.25   163.74   297.00   18.00   260.70   289.60   166.72   235.07   283.78   215.73   82.88   258.87   169.79   185.31   5.22   229.59   252.43   206.91   92.53   25.00   

Num 109 Plan, Function Values: 16.00000   1132.15936   0.08333   
348.65   314.58   233.73   297.00   18.00   249.96   289.32   167.82   235.07   312.93   222.40   71.97   250.80   178.12   179.89   13.86   247.75   265.56   249.62   102.54   25.00   

Num 110 Plan, Function Values: 18.00000   1464.64194   0.06250   
12.83   314.58   233.73   297.00   18.00   253.42   290.24   207.45   266.97   311.52   212.33   74.04   251.15   172.58   201.07   3.00   238.72   226.64   207.47   122.99   25.00   

Num 111 Plan, Function Values: 21.00000   1750.29793   0.05263   
359.60   314.58   187.46   297.00   18.00   265.91   288.54   196.40   264.42   297.62   226.86   89.40   262.50   166.71   175.24   21.45   219.00   269.58   191.90   127.98   25.00   

Num 112 Plan, Function Values: 18.00000   1214.90030   0.07143   
338.15   350.26   38.70   297.00   18.00   255.91   314.75   190.47   235.07   310.47   225.99   99.67   253.73   177.87   234.61   11.07   235.77   263.02   207.98   118.61   25.00   

Num 113 Plan, Function Values: 18.00000   1482.70613   0.06667   
254.94   310.89   338.44   297.00   18.00   253.02   294.81   160.48   171.25   289.03   222.98   81.91   256.05   164.74   272.41   6.28   227.49   259.21   195.51   118.14   25.00   

Num 114 Plan, Function Values: 20.00000   1538.94042   0.05882   
348.77   313.90   213.50   297.00   18.00   264.24   291.49   189.77   273.44   309.03   220.38   84.06   255.77   158.34   234.61   9.22   234.08   264.15   219.44   117.47   25.00   

Num 115 Plan, Function Values: 19.00000   1533.97882   0.06250   
1.62   314.58   336.49   297.00   18.00   259.40   299.59   191.57   209.70   314.50   208.35   153.01   250.50   166.66   191.67   9.50   239.90   269.47   200.84   113.94   25.00   

Num 116 Plan, Function Values: 20.00000   1851.24341   0.05000   
7.97   293.26   161.59   297.00   18.00   259.44   283.80   197.40   257.27   299.12   182.67   96.68   261.50   170.64   175.64   357.79   227.23   273.02   199.62   113.77   25.00   

Num 117 Plan, Function Values: 11.00000   780.08431   0.12500   
324.30   309.41   336.49   297.00   18.00   253.87   275.03   160.48   206.71   279.78   194.35   56.78   247.80   173.36   248.91   9.93   258.97   228.20   249.62   146.87   25.00   

Num 118 Plan, Function Values: 20.00000   1852.11935   0.05000   
358.22   313.90   209.08   297.00   18.00   295.99   292.09   196.83   274.29   301.48   195.23   88.98   263.72   159.47   203.51   8.66   226.59   268.03   196.87   102.32   25.00   

Num 119 Plan, Function Values: 21.00000   1899.42230   0.05000   
354.30   308.99   187.81   297.00   18.00   265.89   278.21   207.66   270.75   300.71   191.14   91.08   267.77   163.18   189.20   1.03   234.68   266.53   192.75   112.57   25.00   

Num 120 Plan, Function Values: 17.00000   1064.51708   0.07692   
324.22   314.58   233.73   297.00   18.00   276.82   306.80   161.40   254.99   303.29   224.26   100.51   249.35   174.40   234.61   44.71   244.92   264.44   207.61   127.94   25.00   

Num 121 Plan, Function Values: 19.00000   1519.69094   0.05882   
329.95   314.58   184.44   297.00   18.00   267.15   281.12   161.89   281.51   289.18   191.10   100.90   256.34   164.15   247.40   348.30   227.74   280.14   216.39   137.01   25.00   

Num 122 Plan, Function Values: 17.00000   1153.22646   0.07692   
326.63   314.58   233.73   297.00   18.00   249.22   290.71   183.32   235.07   310.69   221.75   76.29   252.50   167.48   190.14   10.34   237.33   249.73   235.72   97.88   25.00   

Num 123 Plan, Function Values: 18.00000   1565.99440   0.05882   
342.48   314.58   336.49   297.00   18.00   255.72   298.11   191.85   269.36   299.33   226.86   72.20   262.85   166.56   214.65   5.16   229.24   266.70   200.06   118.74   25.00   

Num 124 Plan, Function Values: 15.00000   1000.60099   0.08333   
337.12   312.62   336.49   297.00   18.00   256.57   277.30   162.03   260.54   299.77   224.64   74.64   247.98   167.47   234.61   37.54   222.96   249.90   242.85   120.59   25.00   

Num 125 Plan, Function Values: 18.00000   1762.18514   0.05556   
1.51   286.59   161.59   297.00   18.00   256.17   315.98   211.77   271.61   282.76   193.92   93.58   264.96   162.57   179.90   0.03   224.17   258.63   195.12   113.25   25.00   

Num 126 Plan, Function Values: 20.00000   1565.18110   0.05556   
254.94   296.47   203.20   297.00   18.00   269.78   287.75   167.88   209.70   298.71   197.09   96.53   262.42   160.99   194.41   10.44   229.38   276.44   200.76   138.50   25.00   

Num 127 Plan, Function Values: 20.00000   1543.07026   0.05556   
340.65   341.64   162.46   297.00   18.00   271.54   274.35   160.48   173.86   283.40   203.36   84.65   258.12   145.96   200.83   331.23   233.94   279.18   181.22   127.98   25.00   

Num 128 Plan, Function Values: 22.00000   1516.91367   0.04762   
346.51   2.92   179.15   297.00   18.00   273.90   281.16   186.69   174.55   272.23   214.66   83.59   259.22   164.07   260.80   23.56   241.55   271.79   200.05   103.15   25.00   

Num 129 Plan, Function Values: 14.00000   994.94996   0.09091   
21.94   314.58   233.73   297.00   18.00   248.79   303.27   160.48   276.00   309.18   226.86   69.95   247.80   164.73   247.40   16.27   258.81   263.28   249.62   121.06   25.00   

Num 130 Plan, Function Values: 21.00000   1594.47098   0.05556   
359.15   354.01   227.56   297.00   18.00   254.98   283.34   186.74   262.48   312.79   225.71   83.52   255.79   170.11   181.28   6.08   226.09   292.27   225.43   116.74   25.00   

Num 131 Plan, Function Values: 18.00000   1428.77121   0.06667   
6.64   340.92   336.49   297.00   18.00   251.99   292.32   164.31   235.07   292.57   219.98   84.28   258.73   157.89   206.93   32.71   224.75   270.19   192.96   116.73   25.00   

Num 132 Plan, Function Values: 16.00000   1149.62026   0.07692   
343.56   311.27   210.82   297.00   18.00   253.70   283.30   164.70   209.70   305.40   221.23   40.13   248.41   174.06   186.37   2.97   258.97   250.03   215.88   123.35   25.00   

Num 133 Plan, Function Values: 21.00000   1681.73339   0.05263   
346.21   312.57   200.03   297.00   18.00   261.04   298.31   199.45   256.24   306.40   221.35   78.18   264.92   172.03   183.50   351.48   223.22   264.66   199.38   96.42   25.00   

Num 134 Plan, Function Values: 17.00000   1432.86375   0.06667   
351.94   314.58   336.49   297.00   18.00   255.92   289.15   163.47   238.41   299.61   204.51   91.92   252.49   176.33   217.00   357.13   226.13   272.66   209.86   121.06   25.00   

Num 135 Plan, Function Values: 14.00000   777.29719   0.10000   
327.72   314.58   336.49   297.00   18.00   251.06   283.59   161.51   235.07   313.37   224.54   61.52   268.61   179.34   234.61   44.48   246.64   260.45   242.60   115.59   25.00   

Num 136 Plan, Function Values: 18.00000   1424.98720   0.06667   
343.90   284.63   339.70   297.00   18.00   255.47   284.74   167.74   235.07   294.79   219.41   68.87   250.45   174.23   198.01   16.84   224.00   273.41   205.21   116.49   25.00   

Num 137 Plan, Function Values: 21.00000   1534.71868   0.05556   
2.75   313.63   201.35   297.00   18.00   265.04   288.49   177.92   235.07   312.26   199.43   88.21   264.79   171.84   193.33   10.06   240.94   257.97   201.92   115.58   25.00   

Num 138 Plan, Function Values: 14.00000   879.61875   0.09091   
348.33   340.92   336.49   297.00   18.00   271.07   279.88   165.16   235.07   314.50   221.84   54.58   250.18   172.17   249.06   36.73   245.32   262.17   248.16   121.83   25.00   

Num 139 Plan, Function Values: 19.00000   1486.12508   0.05882   
336.59   314.58   336.49   297.00   18.00   297.73   278.88   178.93   209.70   269.18   194.92   87.74   265.01   158.05   234.61   340.97   226.95   265.49   201.15   139.16   25.00   

Num 140 Plan, Function Values: 22.00000   1680.80772   0.04762   
356.41   352.04   192.70   297.00   18.00   260.58   283.96   210.01   258.36   284.13   178.04   98.26   266.80   169.99   178.20   29.69   228.58   271.91   180.82   137.35   25.00   

Num 141 Plan, Function Values: 12.00000   891.00286   0.10000   
326.11   342.18   216.13   297.00   18.00   248.79   275.37   160.48   258.51   314.50   220.31   44.00   247.80   166.62   247.40   4.37   258.97   265.23   243.96   140.40   25.00   

Num 142 Plan, Function Values: 19.00000   1430.91035   0.06667   
357.18   356.83   233.73   297.00   18.00   255.00   291.46   166.62   238.59   300.43   226.86   76.04   251.36   164.20   191.94   19.72   237.19   274.62   199.00   127.88   25.00   

Num 143 Plan, Function Values: 20.00000   1465.27991   0.05556   
354.98   290.48   198.24   297.00   18.00   264.75   293.95   193.03   245.74   309.04   225.41   76.80   257.50   163.26   247.40   8.61   232.18   250.00   224.70   116.99   25.00   

Num 144 Plan, Function Values: 19.00000   1338.16345   0.06667   
348.22   313.25   233.73   297.00   18.00   264.94   293.67   189.09   235.07   311.95   222.31   93.34   255.24   159.71   247.40   13.92   238.22   266.28   206.89   129.86   25.00   

Num 145 Plan, Function Values: 16.00000   1546.65623   0.05882   
327.48   294.65   233.73   297.00   18.00   256.35   289.23   187.05   282.41   283.05   218.02   89.16   250.90   169.44   210.81   9.05   241.70   276.07   199.04   121.19   25.00   

Num 146 Plan, Function Values: 14.00000   1151.54831   0.08333   
254.94   344.24   336.49   297.00   18.00   256.27   284.06   178.91   248.16   310.62   221.90   40.13   250.63   158.48   192.23   41.80   229.65   284.05   201.56   107.24   25.00   

Num 147 Plan, Function Values: 18.00000   1546.90388   0.05882   
354.77   304.67   336.49   297.00   18.00   266.45   285.29   195.85   258.15   314.50   220.31   70.13   252.08   173.13   223.74   12.43   237.23   276.07   201.93   105.97   25.00   

Num 148 Plan, Function Values: 13.00000   875.30519   0.10000   
323.43   345.43   233.73   297.00   18.00   252.84   287.23   160.48   209.70   311.58   224.31   40.13   247.80   176.69   247.40   336.80   251.25   256.77   222.63   127.22   25.00   

Num 149 Plan, Function Values: 15.00000   1304.58273   0.07692   
254.94   313.11   233.73   297.00   18.00   253.48   289.01   167.71   208.37   289.63   224.30   107.96   247.80   159.93   207.47   353.17   225.25   208.19   186.90   121.15   25.00   

Num 150 Plan, Function Values: 17.00000   1010.77982   0.07143   
345.67   314.58   336.49   297.00   18.00   250.89   274.92   161.34   235.07   302.97   204.03   63.66   248.17   171.95   226.61   33.75   241.76   275.78   227.56   104.95   25.00   

Num 151 Plan, Function Values: 16.00000   905.69182   0.08333   
323.43   314.58   0.56   297.00   18.00   248.79   274.46   160.48   237.82   314.08   226.86   65.56   247.80   181.03   255.33   44.71   246.52   264.39   222.59   120.40   25.00   

Num 152 Plan, Function Values: 21.00000   1831.30143   0.04762   
338.67   302.07   181.48   297.00   18.00   265.67   286.81   184.49   269.42   295.95   184.83   82.31   256.20   169.91   183.86   6.89   224.19   276.82   202.40   125.78   25.00   

Num 153 Plan, Function Values: 19.00000   995.74500   0.07143   
327.03   340.92   175.98   297.00   18.00   261.01   291.24   163.63   209.70   302.69   219.87   74.45   247.80   183.72   290.15   39.51   244.92   254.41   228.45   130.94   25.00   

Num 154 Plan, Function Values: 16.00000   1355.61523   0.07143   
18.47   314.58   348.68   297.00   18.00   254.09   268.62   162.90   209.70   237.88   206.90   96.94   248.77   178.25   231.12   348.89   245.22   267.17   196.97   131.01   25.00   

Num 155 Plan, Function Values: 19.00000   1205.42464   0.06250   
327.99   340.92   185.86   297.00   18.00   264.51   285.43   161.55   207.73   298.48   198.51   80.17   256.07   173.48   247.40   2.65   239.73   243.18   203.02   118.04   25.00   

Num 156 Plan, Function Values: 13.00000   931.04065   0.09091   
329.58   311.23   336.49   297.00   18.00   252.85   282.68   160.48   260.84   291.35   225.89   40.13   249.33   162.81   252.31   357.26   248.39   249.17   249.62   121.37   25.00   

Num 157 Plan, Function Values: 19.00000   1109.08279   0.06250   
323.43   0.67   233.73   297.00   18.00   263.82   286.57   164.33   235.07   292.73   209.89   80.68   259.46   168.99   227.36   33.34   245.55   286.54   218.57   103.01   25.00   

Num 158 Plan, Function Values: 15.00000   714.76904   0.09091   
323.49   312.76   233.73   297.00   18.00   250.31   289.65   162.44   235.07   306.48   226.86   67.30   248.05   172.45   234.61   31.80   248.69   239.72   236.52   106.68   25.00   

Num 159 Plan, Function Values: 11.00000   676.67440   0.11111   
337.03   308.84   233.73   297.00   18.00   250.41   290.81   161.25   235.07   310.22   210.14   53.89   250.89   175.04   234.61   44.71   252.77   233.94   229.39   129.74   25.00   

Num 160 Plan, Function Values: 17.00000   1006.63238   0.07143   
333.98   308.40   233.73   297.00   18.00   291.57   282.98   160.48   206.55   311.53   196.45   58.33   256.23   163.79   230.96   21.65   253.30   256.36   212.34   129.89   25.00   

Num 161 Plan, Function Values: 17.00000   910.93805   0.07692   
352.85   340.92   161.59   297.00   18.00   259.58   281.83   164.07   209.70   314.50   210.19   83.70   254.97   176.04   277.82   44.71   250.27   228.11   243.82   121.34   25.00   


Generation 80 Time: 19.46 sec
Size of Pareto Set: 153
Num 1 Plan, Function Values: 9.00000   565.54493   0.16667   
323.64   310.65   336.49   297.00   18.00   249.97   281.11   161.08   237.75   314.50   219.90   55.34   247.80   176.21   249.38   43.45   252.92   241.33   248.08   121.71   25.00   

Num 2 Plan, Function Values: 21.00000   1928.26555   0.04762   
10.13   293.36   188.34   297.00   18.00   272.48   286.48   216.64   281.64   285.20   189.34   107.34   262.62   168.97   181.74   3.79   231.32   254.58   197.73   90.54   25.00   

Num 3 Plan, Function Values: 9.00000   558.57436   0.14286   
327.41   314.58   233.73   297.00   18.00   249.02   287.01   160.53   235.07   309.44   217.19   54.44   247.80   179.29   247.40   37.75   253.76   238.86   249.62   101.88   25.00   

Num 4 Plan, Function Values: 21.00000   1938.59611   0.04762   
351.64   289.87   187.54   297.00   18.00   263.40   287.53   203.37   272.73   284.28   188.54   92.62   262.65   164.98   175.98   354.01   222.18   267.83   204.00   117.58   25.00   

Num 5 Plan, Function Values: 14.00000   701.33978   0.10000   
324.19   340.92   336.49   297.00   18.00   250.04   288.27   160.48   235.07   307.49   220.21   79.64   249.39   177.84   247.40   29.33   244.42   238.62   244.11   87.10   25.00   

Num 6 Plan, Function Values: 19.00000   1275.62086   0.06250   
333.43   340.92   231.34   297.00   18.00   262.06   286.65   197.17   237.33   311.37   193.98   89.87   253.32   174.28   250.85   28.93   222.79   269.59   215.31   85.90   25.00   

Num 7 Plan, Function Values: 12.00000   631.46863   0.12500   
329.54   310.82   336.49   297.00   18.00   248.79   313.77   160.48   209.70   302.47   221.08   68.91   252.37   181.71   230.76   43.06   238.21   240.75   244.89   121.73   25.00   

Num 8 Plan, Function Values: 17.00000   937.36687   0.07692   
53.73   312.60   222.51   297.00   18.00   248.79   296.19   164.44   209.70   309.66   226.86   69.89   264.67   181.09   247.40   355.28   250.08   258.20   237.47   117.44   25.00   

Num 9 Plan, Function Values: 13.00000   671.25245   0.11111   
323.59   346.78   336.49   297.00   18.00   249.92   278.80   165.54   238.68   314.50   219.44   66.58   248.94   176.37   278.72   38.76   254.46   239.67   249.62   89.09   25.00   

Num 10 Plan, Function Values: 22.00000   1641.01554   0.05556   
354.15   357.99   188.97   297.00   18.00   259.17   288.26   199.02   238.24   310.15   191.03   94.48   268.51   173.77   179.92   41.67   235.59   279.07   191.11   119.17   25.00   

Num 11 Plan, Function Values: 20.00000   1550.19163   0.05882   
356.78   348.55   226.17   297.00   18.00   252.94   286.64   202.79   250.44   310.20   222.31   75.29   250.99   174.59   196.88   355.39   235.02   254.93   202.51   115.90   25.00   

Num 12 Plan, Function Values: 14.00000   892.14783   0.10000   
323.43   340.92   336.49   297.00   18.00   248.79   270.29   161.45   239.00   308.43   226.86   70.83   249.87   183.33   234.61   42.63   245.22   267.57   223.97   116.95   25.00   

Num 13 Plan, Function Values: 21.00000   1849.94985   0.04762   
356.17   291.14   183.42   297.00   18.00   262.15   288.96   215.92   285.05   290.84   180.80   97.97   261.37   166.25   169.96   15.63   214.14   271.72   191.13   121.45   25.00   

Num 14 Plan, Function Values: 20.00000   1719.33292   0.05556   
349.29   314.38   161.59   297.00   18.00   267.66   286.69   160.48   267.14   289.91   193.25   92.87   259.00   165.80   170.39   6.84   227.60   272.97   191.87   126.27   25.00   

Num 15 Plan, Function Values: 22.00000   1592.75867   0.05000   
346.83   355.54   220.07   297.00   18.00   259.67   290.45   203.72   235.07   287.58   194.00   63.66   269.29   168.52   156.51   5.44   218.68   270.31   197.97   128.53   25.00   

Num 16 Plan, Function Values: 20.00000   1751.40861   0.05556   
344.67   312.51   206.06   297.00   18.00   249.65   290.33   229.85   291.64   298.96   220.83   76.53   268.53   156.62   179.58   0.75   216.26   280.60   193.54   115.05   25.00   

Num 17 Plan, Function Values: 21.00000   1891.28697   0.05000   
21.55   292.89   187.85   297.00   18.00   262.69   286.07   210.92   289.04   310.07   199.83   107.65   259.62   169.09   177.16   357.49   224.76   269.16   203.53   113.51   25.00   

Num 18 Plan, Function Values: 19.00000   1187.92979   0.07143   
323.43   340.92   197.76   297.00   18.00   263.80   282.21   160.48   235.07   298.34   220.92   79.90   249.62   161.82   290.92   43.91   241.87   275.42   214.23   133.47   25.00   

Num 19 Plan, Function Values: 19.00000   1495.34526   0.05882   
342.06   342.21   233.73   297.00   18.00   255.50   289.96   167.04   258.03   301.01   213.51   79.68   259.48   181.43   189.42   357.83   224.99   265.54   207.05   102.13   25.00   

Num 20 Plan, Function Values: 16.00000   1397.29593   0.07143   
337.65   340.92   336.49   297.00   18.00   251.96   291.32   160.48   259.37   310.07   226.86   81.96   251.74   173.12   207.92   9.13   227.65   269.49   209.78   117.88   25.00   

Num 21 Plan, Function Values: 11.00000   636.53857   0.12500   
323.43   312.44   347.15   297.00   18.00   249.46   284.18   160.48   238.74   309.35   222.82   47.08   252.17   179.07   247.40   39.20   245.17   236.03   246.89   122.00   25.00   

Num 22 Plan, Function Values: 20.00000   1843.09435   0.05263   
5.57   294.84   161.59   297.00   18.00   258.67   284.89   196.95   298.11   298.69   224.10   89.58   260.21   170.22   177.36   355.29   227.90   272.59   197.78   117.60   25.00   

Num 23 Plan, Function Values: 16.00000   1241.54119   0.07692   
323.43   340.92   226.98   297.00   18.00   256.51   280.87   205.93   235.65   308.43   221.60   73.54   249.78   175.07   207.50   14.85   234.87   240.95   190.43   100.79   25.00   

Num 24 Plan, Function Values: 20.00000   1673.80457   0.05556   
8.25   340.92   166.23   297.00   18.00   259.06   292.84   171.97   286.29   295.77   223.59   88.25   260.76   163.46   177.36   350.81   220.15   275.03   207.57   118.21   25.00   

Num 25 Plan, Function Values: 20.00000   1704.49255   0.05556   
353.97   314.58   336.49   297.00   18.00   263.86   287.90   183.19   273.85   308.65   186.21   76.26   265.10   168.75   188.94   4.32   231.67   256.74   200.97   119.68   25.00   

Num 26 Plan, Function Values: 11.00000   795.80390   0.12500   
325.82   314.58   233.73   297.00   18.00   249.83   279.69   160.48   206.28   311.80   226.86   40.13   247.80   168.26   247.40   0.51   255.15   255.60   246.36   125.85   25.00   

Num 27 Plan, Function Values: 22.00000   1812.99928   0.05000   
6.98   358.83   180.61   297.00   18.00   266.28   268.22   178.62   178.81   279.00   219.41   80.02   257.85   148.74   180.03   341.21   227.18   275.64   201.45   126.73   25.00   

Num 28 Plan, Function Values: 21.00000   1436.65207   0.05882   
351.35   314.58   208.11   297.00   18.00   261.88   300.15   219.81   209.70   311.08   205.18   77.94   268.97   160.72   272.30   39.04   216.86   271.53   186.75   120.77   25.00   

Num 29 Plan, Function Values: 18.00000   1424.98720   0.06667   
343.90   284.63   339.70   297.00   18.00   255.47   284.74   167.74   235.07   294.79   219.41   68.87   250.45   174.23   198.01   16.84   224.00   273.41   205.21   116.49   25.00   

Num 30 Plan, Function Values: 21.00000   1116.03394   0.06250   
345.42   352.99   220.84   297.00   18.00   266.73   296.72   166.04   206.23   304.69   226.86   95.13   251.22   169.94   273.74   43.13   251.03   252.42   218.32   105.60   25.00   

Num 31 Plan, Function Values: 18.00000   1214.90030   0.07143   
338.15   350.26   38.70   297.00   18.00   255.91   314.75   190.47   235.07   310.47   225.99   99.67   253.73   177.87   234.61   11.07   235.77   263.02   207.98   118.61   25.00   

Num 32 Plan, Function Values: 18.00000   1261.47335   0.07143   
254.94   340.92   233.73   297.00   18.00   269.55   286.19   160.48   206.63   302.90   184.99   96.60   267.61   156.55   234.61   26.92   237.08   289.60   200.64   150.71   25.00   

Num 33 Plan, Function Values: 19.00000   1512.82272   0.06250   
348.31   310.98   212.87   297.00   18.00   255.03   277.51   188.15   202.40   314.50   185.95   96.85   276.92   171.74   229.52   2.56   237.47   260.97   200.77   122.98   25.00   

Num 34 Plan, Function Values: 21.00000   1901.02999   0.05000   
9.39   312.67   210.40   297.00   18.00   266.63   287.85   214.03   278.98   297.52   192.02   77.29   260.38   161.53   178.51   359.57   229.48   273.21   188.78   111.83   25.00   

Num 35 Plan, Function Values: 20.00000   1463.74291   0.06250   
1.12   309.17   231.23   297.00   18.00   269.11   298.34   160.48   235.07   303.94   194.88   73.31   261.14   157.43   189.30   13.25   229.94   278.37   204.71   150.19   25.00   

Num 36 Plan, Function Values: 11.00000   699.06759   0.11111   
323.91   311.54   233.73   297.00   18.00   251.18   279.43   160.48   209.70   307.71   205.87   40.88   247.80   169.18   230.89   1.75   252.34   241.36   249.62   124.20   25.00   

Num 37 Plan, Function Values: 16.00000   985.02059   0.09091   
356.94   340.92   233.73   297.00   18.00   262.72   283.53   165.92   235.07   313.54   221.24   88.00   252.88   164.01   293.93   39.10   243.65   240.86   240.70   109.60   25.00   

Num 38 Plan, Function Values: 18.00000   1090.55098   0.07143   
325.48   314.43   221.73   297.00   18.00   248.79   288.86   161.05   235.07   290.69   220.70   68.34   253.53   172.11   234.61   352.49   251.42   255.75   216.97   102.67   25.00   

Num 39 Plan, Function Values: 21.00000   1683.39981   0.05556   
20.28   12.36   182.29   297.00   18.00   279.03   266.49   205.99   168.91   239.84   222.09   83.21   257.34   147.73   234.61   321.03   230.76   271.51   195.55   127.35   25.00   

Num 40 Plan, Function Values: 21.00000   1210.86465   0.06250   
353.92   340.92   224.04   297.00   18.00   261.32   299.84   165.89   209.70   306.67   226.37   78.55   257.43   165.71   293.91   40.72   231.67   271.33   224.98   102.31   25.00   

Num 41 Plan, Function Values: 19.00000   1216.37308   0.06250   
344.66   354.21   233.73   297.00   18.00   254.71   286.27   160.48   235.07   301.08   197.13   61.86   267.56   175.40   234.61   8.61   226.95   256.59   217.35   123.21   25.00   

Num 42 Plan, Function Values: 21.00000   1370.24619   0.05556   
2.46   340.92   174.99   297.00   18.00   268.31   299.77   175.56   208.32   271.68   210.07   97.55   263.64   155.04   270.56   317.79   240.19   267.09   206.87   127.01   25.00   

Num 43 Plan, Function Values: 19.00000   1497.20473   0.06250   
323.43   312.75   336.49   297.00   18.00   267.20   293.72   186.77   209.70   309.26   179.51   96.82   258.81   156.87   200.89   358.11   218.39   268.81   199.86   133.51   25.00   

Num 44 Plan, Function Values: 17.00000   1168.45039   0.07692   
354.19   354.15   233.73   297.00   18.00   252.40   313.29   160.49   235.44   295.85   221.73   96.67   250.45   167.02   247.54   7.31   239.96   261.44   231.14   125.52   25.00   

Num 45 Plan, Function Values: 14.00000   964.74732   0.09091   
323.43   314.58   233.73   297.00   18.00   255.92   292.05   167.06   240.37   291.05   222.78   50.48   249.57   166.10   261.33   44.71   237.78   263.77   216.00   126.72   25.00   

Num 46 Plan, Function Values: 19.00000   1284.08348   0.06667   
333.12   309.06   340.58   297.00   18.00   252.66   287.40   182.39   240.94   313.09   220.41   81.26   261.82   150.30   184.36   5.31   237.67   246.25   210.94   106.85   25.00   

Num 47 Plan, Function Values: 18.00000   959.03390   0.07692   
336.83   341.24   220.95   297.00   18.00   280.58   301.36   162.38   242.13   311.39   221.60   73.03   255.98   174.66   277.63   44.71   236.89   242.15   243.86   116.80   25.00   

Num 48 Plan, Function Values: 16.00000   1202.53223   0.07143   
15.38   314.58   233.73   297.00   18.00   248.79   288.80   179.43   238.49   305.53   225.80   77.46   250.94   173.55   201.63   44.71   242.07   251.67   207.73   107.59   25.00   

Num 49 Plan, Function Values: 21.00000   1802.64613   0.05263   
11.50   308.82   204.36   297.00   18.00   262.59   285.96   213.95   263.55   305.94   224.75   78.62   262.20   163.45   175.86   345.84   224.45   276.16   186.43   115.30   25.00   

Num 50 Plan, Function Values: 15.00000   1304.58273   0.07692   
254.94   313.11   233.73   297.00   18.00   253.48   289.01   167.71   208.37   289.63   224.30   107.96   247.80   159.93   207.47   353.17   225.25   208.19   186.90   121.15   25.00   

Num 51 Plan, Function Values: 20.00000   1610.45759   0.05556   
342.53   310.37   207.11   297.00   18.00   250.51   279.57   200.97   269.38   295.43   226.86   87.37   253.51   170.84   188.02   12.69   232.49   251.41   206.06   118.16   25.00   

Num 52 Plan, Function Values: 17.00000   1303.05357   0.07143   
323.43   308.15   221.82   297.00   18.00   256.46   285.64   163.95   237.95   288.43   212.08   104.77   252.95   161.31   192.94   353.95   212.57   241.95   183.14   104.81   25.00   

Num 53 Plan, Function Values: 16.00000   1284.43473   0.07692   
357.56   314.49   233.73   297.00   18.00   251.86   287.93   178.23   239.97   292.79   222.14   96.00   252.92   172.49   234.24   40.16   229.16   278.58   213.17   106.88   25.00   

Num 54 Plan, Function Values: 18.00000   1322.88651   0.06667   
7.77   311.09   233.73   297.00   18.00   256.12   287.89   201.12   259.15   310.00   221.55   72.58   262.01   174.13   180.51   16.15   245.76   253.15   243.02   115.68   25.00   

Num 55 Plan, Function Values: 13.00000   850.93603   0.11111   
340.81   308.86   233.73   297.00   18.00   251.62   273.53   161.06   235.07   310.72   221.46   89.66   248.44   166.00   228.81   42.42   238.28   228.19   248.14   124.41   25.00   

Num 56 Plan, Function Values: 18.00000   1482.70613   0.06667   
254.94   310.89   338.44   297.00   18.00   253.02   294.81   160.48   171.25   289.03   222.98   81.91   256.05   164.74   272.41   6.28   227.49   259.21   195.51   118.14   25.00   

Num 57 Plan, Function Values: 14.00000   872.14028   0.10000   
326.90   340.92   230.84   297.00   18.00   248.87   280.17   160.48   209.70   304.59   222.88   80.43   250.40   168.28   231.66   12.38   255.76   251.52   247.52   120.63   25.00   

Num 58 Plan, Function Values: 18.00000   1467.33603   0.06250   
357.58   310.42   210.19   297.00   18.00   256.12   280.05   197.14   251.19   305.77   223.73   65.42   251.78   172.51   247.40   16.16   230.94   279.75   193.14   118.86   25.00   

Num 59 Plan, Function Values: 19.00000   1768.93097   0.05556   
343.14   294.75   233.73   297.00   18.00   256.75   287.23   194.09   285.49   299.75   222.70   74.83   259.66   174.82   186.77   353.10   228.26   280.20   188.94   115.45   25.00   

Num 60 Plan, Function Values: 12.00000   877.21614   0.11111   
8.25   314.58   230.62   297.00   18.00   249.69   300.54   160.54   240.33   314.50   226.86   40.13   247.80   173.04   234.61   8.62   258.05   259.81   246.64   124.09   25.00   

Num 61 Plan, Function Values: 21.00000   1594.47098   0.05556   
359.15   354.01   227.56   297.00   18.00   254.98   283.34   186.74   262.48   312.79   225.71   83.52   255.79   170.11   181.28   6.08   226.09   292.27   225.43   116.74   25.00   

Num 62 Plan, Function Values: 20.00000   1761.99904   0.05556   
8.68   345.59   233.73   297.00   18.00   285.30   281.33   212.84   280.64   243.72   190.40   181.55   266.48   183.75   200.36   356.09   227.03   257.84   205.81   126.09   25.00   

Num 63 Plan, Function Values: 16.00000   1355.61523   0.07143   
18.47   314.58   348.68   297.00   18.00   254.09   268.62   162.90   209.70   237.88   206.90   96.94   248.77   178.25   231.12   348.89   245.22   267.17   196.97   131.01   25.00   

Num 64 Plan, Function Values: 17.00000   1079.21122   0.07692   
327.99   310.08   233.73   297.00   18.00   270.58   284.64   185.88   244.15   311.96   221.57   88.51   249.98   175.99   247.40   44.71   218.03   262.78   234.87   114.09   25.00   

Num 65 Plan, Function Values: 15.00000   1071.96983   0.08333   
323.82   310.18   216.72   297.00   18.00   253.47   287.24   192.78   237.71   308.21   222.89   49.12   248.96   175.94   275.41   15.80   229.78   257.28   246.35   125.55   25.00   

Num 66 Plan, Function Values: 18.00000   1140.84499   0.07143   
339.05   348.81   339.94   297.00   18.00   251.44   277.69   162.44   209.70   247.71   223.94   78.02   249.99   165.48   227.38   358.91   234.24   253.04   232.29   111.08   25.00   

Num 67 Plan, Function Values: 22.00000   1336.94546   0.05263   
337.93   351.56   209.65   297.00   18.00   260.23   268.42   180.69   235.17   299.90   201.86   79.25   267.56   189.20   193.55   44.71   239.77   261.65   193.73   116.23   25.00   

Num 68 Plan, Function Values: 16.00000   1047.70715   0.08333   
350.82   314.58   229.47   297.00   18.00   255.52   278.31   165.77   205.14   311.63   221.58   59.40   250.70   174.04   231.79   21.25   238.24   256.10   208.93   123.37   25.00   

Num 69 Plan, Function Values: 14.00000   888.87335   0.10000   
351.74   340.92   42.42   297.00   18.00   249.28   320.26   160.48   209.70   305.77   223.64   74.92   251.70   177.09   249.56   44.71   237.60   263.76   245.92   122.22   25.00   

Num 70 Plan, Function Values: 11.00000   699.57752   0.12500   
323.98   314.17   233.73   297.00   18.00   248.79   288.40   160.48   203.22   310.42   220.64   53.10   247.80   175.58   234.61   10.97   252.50   244.69   247.97   116.16   25.00   

Num 71 Plan, Function Values: 18.00000   1381.43750   0.06667   
254.94   340.92   231.50   297.00   18.00   272.32   290.32   187.45   209.70   313.29   200.45   92.38   264.84   168.15   211.82   4.84   232.91   276.40   207.24   149.88   25.00   

Num 72 Plan, Function Values: 13.00000   894.56885   0.09091   
4.83   310.46   202.35   297.00   18.00   249.31   295.46   163.56   209.70   312.64   216.64   49.61   247.80   181.29   228.51   11.50   253.40   257.28   249.54   108.25   25.00   

Num 73 Plan, Function Values: 18.00000   1324.50527   0.07143   
356.45   2.93   233.35   297.00   18.00   251.74   294.76   165.64   209.70   299.02   221.54   76.88   251.51   163.61   196.68   39.34   232.59   274.84   203.63   107.56   25.00   

Num 74 Plan, Function Values: 14.00000   836.27167   0.10000   
254.94   314.58   336.49   297.00   18.00   251.51   295.31   160.48   238.40   288.69   221.72   73.46   256.03   162.00   250.25   39.57   254.81   262.91   249.62   126.62   25.00   

Num 75 Plan, Function Values: 12.00000   1063.44637   0.09091   
329.33   314.58   233.73   297.00   18.00   251.28   279.85   166.56   194.34   314.50   221.07   53.42   248.78   173.89   132.84   357.72   252.00   277.20   190.34   121.96   25.00   

Num 76 Plan, Function Values: 14.00000   1017.34586   0.09091   
323.43   311.87   230.92   297.00   18.00   249.88   294.61   177.20   238.05   309.95   222.76   51.21   247.80   180.11   234.61   9.00   214.80   257.94   216.29   115.43   25.00   

Num 77 Plan, Function Values: 11.00000   780.08431   0.12500   
324.30   309.41   336.49   297.00   18.00   253.87   275.03   160.48   206.71   279.78   194.35   56.78   247.80   173.36   248.91   9.93   258.97   228.20   249.62   146.87   25.00   

Num 78 Plan, Function Values: 17.00000   1121.50586   0.07692   
351.76   313.72   336.49   297.00   18.00   248.79   309.40   166.74   207.52   288.06   225.03   71.23   249.61   170.04   279.78   38.27   235.19   258.00   215.96   105.91   25.00   

Num 79 Plan, Function Values: 19.00000   1340.92216   0.06667   
334.63   340.92   336.49   297.00   18.00   273.01   295.66   195.05   235.07   314.18   221.82   86.79   258.74   157.50   232.84   7.14   236.36   268.21   213.06   126.24   25.00   

Num 80 Plan, Function Values: 20.00000   1525.31684   0.05882   
323.43   340.92   219.16   297.00   18.00   264.32   294.92   203.07   238.87   310.61   193.28   107.63   263.70   160.84   184.21   346.82   237.45   286.90   175.92   133.13   25.00   

Num 81 Plan, Function Values: 18.00000   1385.03084   0.06667   
18.82   340.92   221.10   297.00   18.00   255.60   287.24   191.67   236.93   313.68   194.23   94.59   252.62   166.22   198.36   44.43   234.46   249.04   204.58   128.47   25.00   

Num 82 Plan, Function Values: 13.00000   1039.10453   0.10000   
55.15   314.58   233.73   297.00   18.00   249.20   290.01   160.48   209.70   313.39   221.54   40.13   247.80   163.98   192.39   351.00   237.94   278.40   249.62   106.04   25.00   

Num 83 Plan, Function Values: 12.00000   678.53084   0.11111   
326.82   314.58   336.49   297.00   18.00   268.84   282.75   161.78   257.97   314.50   219.59   43.16   249.01   172.68   253.41   42.61   250.61   241.03   242.13   126.89   25.00   

Num 84 Plan, Function Values: 17.00000   1251.79261   0.07143   
323.43   314.58   336.49   297.00   18.00   248.92   282.06   167.67   241.85   301.53   214.67   75.06   252.72   173.34   190.55   350.78   232.78   266.40   229.40   119.83   25.00   

Num 85 Plan, Function Values: 15.00000   1026.97582   0.08333   
15.30   312.48   336.49   297.00   18.00   248.79   294.06   161.03   244.22   299.30   226.86   78.64   249.46   177.52   234.61   39.43   237.21   261.85   246.55   121.56   25.00   

Num 86 Plan, Function Values: 21.00000   1351.08426   0.05882   
349.46   357.59   227.38   297.00   18.00   264.12   294.03   192.67   238.96   313.06   219.39   91.88   256.63   152.87   234.05   4.55   238.79   261.14   229.66   124.74   25.00   

Num 87 Plan, Function Values: 17.00000   1088.53285   0.07692   
346.03   314.58   233.73   297.00   18.00   268.91   317.37   168.02   205.85   304.86   195.68   99.33   249.30   163.92   234.61   38.79   240.49   267.20   210.88   103.53   25.00   

Num 88 Plan, Function Values: 17.00000   1539.47923   0.06667   
6.13   298.42   233.73   297.00   18.00   254.56   285.67   212.61   239.47   312.94   220.74   74.49   250.96   177.46   211.92   7.13   229.15   276.48   213.87   122.54   25.00   

Num 89 Plan, Function Values: 17.00000   1158.95697   0.07692   
329.28   344.14   42.42   297.00   18.00   280.57   295.39   171.43   235.07   303.03   223.63   80.26   251.54   178.76   232.19   40.89   212.90   289.51   209.81   103.89   25.00   

Num 90 Plan, Function Values: 15.00000   1008.37197   0.08333   
330.03   314.58   233.73   297.00   18.00   250.34   292.19   163.31   273.06   294.60   224.57   69.29   250.58   173.25   198.24   44.04   235.55   238.68   239.42   111.56   25.00   

Num 91 Plan, Function Values: 20.00000   1811.06499   0.05263   
339.58   288.72   336.49   297.00   18.00   279.25   274.13   198.94   263.40   310.76   181.18   86.79   264.87   146.60   192.14   356.65   225.32   265.25   199.83   114.89   25.00   

Num 92 Plan, Function Values: 20.00000   1928.82608   0.05000   
21.04   286.19   42.42   297.00   18.00   271.96   288.13   210.67   288.31   276.14   180.19   86.76   267.97   167.14   178.38   350.87   228.42   268.91   190.01   109.60   25.00   

Num 93 Plan, Function Values: 21.00000   1488.46304   0.05556   
346.79   340.92   200.15   297.00   18.00   271.04   287.37   164.84   235.07   275.77   184.07   81.90   263.21   162.50   174.13   320.06   232.01   266.74   180.04   131.99   25.00   

Num 94 Plan, Function Values: 15.00000   992.39649   0.09091   
324.77   314.58   233.73   297.00   18.00   250.42   282.15   160.48   239.67   309.73   226.86   73.57   255.41   168.00   247.40   10.33   252.30   248.94   209.37   118.87   25.00   

Num 95 Plan, Function Values: 16.00000   1253.98955   0.07143   
323.43   314.58   233.73   297.00   18.00   260.30   286.16   163.94   264.71   297.19   223.14   77.28   247.80   165.14   202.31   13.45   253.48   247.24   198.90   123.12   25.00   

Num 96 Plan, Function Values: 15.00000   803.83743   0.09091   
337.99   340.92   336.49   297.00   18.00   254.19   311.80   160.88   236.15   310.05   222.83   71.39   254.41   179.27   282.36   38.47   223.33   235.62   244.30   126.75   25.00   

Num 97 Plan, Function Values: 13.00000   1164.12796   0.08333   
323.43   340.92   233.46   297.00   18.00   252.65   281.43   160.48   193.32   310.68   222.99   50.84   250.17   175.16   220.42   15.18   230.11   262.99   194.13   118.00   25.00   

Num 98 Plan, Function Values: 19.00000   1533.97882   0.06250   
1.62   314.58   336.49   297.00   18.00   259.40   299.59   191.57   209.70   314.50   208.35   153.01   250.50   166.66   191.67   9.50   239.90   269.47   200.84   113.94   25.00   

Num 99 Plan, Function Values: 21.00000   1892.49400   0.04762   
0.20   287.14   181.14   297.00   18.00   267.93   286.23   218.93   292.89   293.83   188.82   93.75   261.79   165.69   168.37   349.18   219.02   279.64   204.59   121.18   25.00   

Num 100 Plan, Function Values: 18.00000   1054.67259   0.07143   
333.66   314.58   182.60   297.00   18.00   260.36   289.33   176.78   236.48   295.22   223.91   86.00   253.07   167.48   250.38   37.23   225.77   242.28   228.30   111.61   25.00   

Num 101 Plan, Function Values: 10.00000   560.51637   0.14286   
323.43   312.41   233.73   297.00   18.00   249.24   281.41   161.21   239.43   310.85   220.15   57.65   247.80   181.02   249.54   37.08   251.86   240.05   246.43   101.76   25.00   

Num 102 Plan, Function Values: 14.00000   1014.16075   0.08333   
323.43   311.90   341.86   297.00   18.00   249.57   274.24   160.48   241.67   287.90   216.89   87.91   251.28   172.65   222.83   44.71   252.31   251.46   212.01   112.74   25.00   

Num 103 Plan, Function Values: 15.00000   1128.99346   0.08333   
328.92   313.35   336.49   297.00   18.00   248.79   265.18   160.48   235.07   309.16   225.34   72.43   250.08   177.12   202.52   6.91   239.72   266.21   232.76   96.48   25.00   

Num 104 Plan, Function Values: 22.00000   1573.63670   0.05000   
341.79   354.80   221.56   297.00   18.00   259.85   287.34   194.67   209.70   297.30   197.49   66.36   261.02   166.43   177.84   13.99   230.91   274.00   195.68   129.42   25.00   

Num 105 Plan, Function Values: 18.00000   1525.37509   0.06250   
327.55   314.58   336.49   297.00   18.00   255.96   288.88   204.14   252.07   287.46   226.86   74.73   261.58   166.09   180.37   0.25   225.67   273.45   185.64   106.25   25.00   

Num 106 Plan, Function Values: 17.00000   1039.47316   0.07692   
324.10   314.58   203.55   297.00   18.00   253.26   281.43   166.33   209.70   297.35   219.56   72.09   250.35   172.90   256.71   44.71   247.05   265.18   216.12   101.94   25.00   

Num 107 Plan, Function Values: 21.00000   1788.35572   0.05263   
357.44   311.48   199.76   297.00   18.00   260.42   281.93   210.25   282.79   296.60   221.79   77.08   260.98   164.10   190.03   357.11   243.65   279.39   196.40   109.85   25.00   

Num 108 Plan, Function Values: 21.00000   1899.42230   0.05000   
354.30   308.99   187.81   297.00   18.00   265.89   278.21   207.66   270.75   300.71   191.14   91.08   267.77   163.18   189.20   1.03   234.68   266.53   192.75   112.57   25.00   

Num 109 Plan, Function Values: 16.00000   999.20222   0.08333   
35.37   314.58   233.73   297.00   18.00   248.99   293.88   163.34   237.16   314.50   222.68   72.07   248.93   180.06   252.76   8.40   248.69   255.85   229.95   103.29   25.00   

Num 110 Plan, Function Values: 17.00000   1145.65532   0.07692   
328.30   311.15   233.73   297.00   18.00   248.79   296.11   160.48   209.70   313.15   219.29   68.41   254.42   172.06   175.22   3.43   236.74   270.39   229.92   95.89   25.00   

Num 111 Plan, Function Values: 15.00000   1137.82260   0.08333   
254.94   309.89   336.49   297.00   18.00   250.59   305.37   160.48   167.33   283.58   226.86   76.55   249.84   163.43   325.87   17.11   252.20   260.88   199.83   124.92   25.00   

Num 112 Plan, Function Values: 17.00000   1153.22646   0.07692   
326.63   314.58   233.73   297.00   18.00   249.22   290.71   183.32   235.07   310.69   221.75   76.29   252.50   167.48   190.14   10.34   237.33   249.73   235.72   97.88   25.00   

Num 113 Plan, Function Values: 17.00000   1058.19879   0.07692   
325.54   344.28   336.49   297.00   18.00   264.31   293.04   160.48   249.05   298.49   220.62   64.90   249.68   169.02   234.61   44.39   230.00   291.62   217.52   101.68   25.00   

Num 114 Plan, Function Values: 17.00000   1133.16126   0.07143   
327.39   314.58   170.35   297.00   18.00   253.23   318.10   160.48   238.68   302.07   212.69   68.05   261.46   167.42   227.89   0.95   232.36   259.11   190.16   129.42   25.00   

Num 115 Plan, Function Values: 18.00000   1677.38115   0.05882   
357.65   340.92   336.49   297.00   18.00   255.16   292.80   166.58   267.53   298.07   190.05   83.63   258.86   173.26   204.19   9.38   229.63   267.10   189.93   113.72   25.00   

Num 116 Plan, Function Values: 17.00000   824.91175   0.07692   
328.10   313.02   219.98   297.00   18.00   249.52   283.81   165.77   235.07   299.82   221.66   65.04   249.74   181.65   232.61   15.82   244.74   224.84   239.05   122.75   25.00   

Num 117 Plan, Function Values: 18.00000   1428.77121   0.06667   
6.64   340.92   336.49   297.00   18.00   251.99   292.32   164.31   235.07   292.57   219.98   84.28   258.73   157.89   206.93   32.71   224.75   270.19   192.96   116.73   25.00   

Num 118 Plan, Function Values: 16.00000   1149.62026   0.07692   
343.56   311.27   210.82   297.00   18.00   253.70   283.30   164.70   209.70   305.40   221.23   40.13   248.41   174.06   186.37   2.97   258.97   250.03   215.88   123.35   25.00   

Num 119 Plan, Function Values: 18.00000   1486.96835   0.06250   
352.70   308.07   233.73   297.00   18.00   252.21   282.31   177.63   263.42   294.10   225.17   78.31   256.51   165.83   228.81   338.31   231.68   278.33   210.77   107.90   25.00   

Num 120 Plan, Function Values: 18.00000   1431.95585   0.06250   
351.03   314.01   229.41   297.00   18.00   254.30   288.57   161.98   246.72   298.20   199.57   78.02   248.29   156.00   184.35   7.55   226.74   260.37   216.40   116.13   25.00   

Num 121 Plan, Function Values: 19.00000   1615.05828   0.05882   
327.43   314.58   233.73   297.00   18.00   261.82   287.09   204.61   260.13   309.84   187.20   94.45   278.10   170.80   155.40   9.99   226.79   272.26   198.42   110.76   25.00   

Num 122 Plan, Function Values: 16.00000   1003.26764   0.08333   
332.10   311.11   233.73   297.00   18.00   250.45   281.04   173.51   209.70   314.50   221.88   79.14   252.34   164.68   247.40   359.74   243.81   257.97   249.62   125.77   25.00   

Num 123 Plan, Function Values: 21.00000   1534.71868   0.05556   
2.75   313.63   201.35   297.00   18.00   265.04   288.49   177.92   235.07   312.26   199.43   88.21   264.79   171.84   193.33   10.06   240.94   257.97   201.92   115.58   25.00   

Num 124 Plan, Function Values: 15.00000   1141.20626   0.07692   
3.25   340.92   336.49   297.00   18.00   251.40   275.32   167.65   249.76   313.54   205.47   74.31   252.41   169.84   234.61   44.71   247.16   278.59   204.80   121.84   25.00   

Num 125 Plan, Function Values: 20.00000   1538.94042   0.05882   
348.77   313.90   213.50   297.00   18.00   264.24   291.49   189.77   273.44   309.03   220.38   84.06   255.77   158.34   234.61   9.22   234.08   264.15   219.44   117.47   25.00   

Num 126 Plan, Function Values: 20.00000   1384.76456   0.06250   
5.76   309.26   336.49   297.00   18.00   261.42   297.04   204.41   235.07   309.29   224.37   103.08   253.59   175.81   195.98   15.32   241.65   257.23   214.51   123.90   25.00   

Num 127 Plan, Function Values: 18.00000   1465.13701   0.06250   
348.16   340.92   233.73   297.00   18.00   256.90   296.93   182.21   292.94   281.66   226.80   60.24   251.88   170.04   198.93   352.23   231.67   272.09   211.53   120.01   25.00   

Num 128 Plan, Function Values: 21.00000   1353.11268   0.05556   
328.88   346.89   205.52   297.00   18.00   259.33   288.24   168.10   258.54   294.32   220.22   78.48   261.92   153.03   280.85   26.00   237.90   267.63   206.13   126.26   25.00   

Num 129 Plan, Function Values: 14.00000   961.66607   0.09091   
326.46   314.32   336.49   297.00   18.00   248.79   318.69   162.62   209.70   294.37   207.10   100.95   249.10   167.37   228.62   41.26   245.74   252.92   200.69   106.09   25.00   

Num 130 Plan, Function Values: 19.00000   995.74500   0.07143   
327.03   340.92   175.98   297.00   18.00   261.01   291.24   163.63   209.70   302.69   219.87   74.45   247.80   183.72   290.15   39.51   244.92   254.41   228.45   130.94   25.00   

Num 131 Plan, Function Values: 17.00000   1130.48055   0.07143   
327.43   340.92   233.73   297.00   18.00   250.00   278.97   181.15   251.79   313.00   226.86   68.66   252.08   176.89   184.44   25.20   247.94   267.19   220.18   114.72   25.00   

Num 132 Plan, Function Values: 16.00000   1003.23950   0.08333   
329.31   340.92   226.20   297.00   18.00   250.18   287.08   160.70   235.07   309.24   219.75   64.43   248.33   171.91   201.00   7.53   247.12   262.43   245.45   116.86   25.00   

Num 133 Plan, Function Values: 19.00000   1338.16345   0.06667   
348.22   313.25   233.73   297.00   18.00   264.94   293.67   189.09   235.07   311.95   222.31   93.34   255.24   159.71   247.40   13.92   238.22   266.28   206.89   129.86   25.00   

Num 134 Plan, Function Values: 14.00000   1151.54831   0.08333   
254.94   344.24   336.49   297.00   18.00   256.27   284.06   178.91   248.16   310.62   221.90   40.13   250.63   158.48   192.23   41.80   229.65   284.05   201.56   107.24   25.00   

Num 135 Plan, Function Values: 15.00000   811.52114   0.09091   
323.92   346.87   336.49   297.00   18.00   250.45   273.28   160.48   241.05   311.02   223.50   73.17   253.95   177.76   248.20   42.26   244.97   239.76   223.61   110.57   25.00   

Num 136 Plan, Function Values: 20.00000   1056.78304   0.06667   
341.76   314.58   214.36   297.00   18.00   276.44   298.29   162.23   240.28   306.69   221.35   77.89   261.16   170.31   265.71   44.71   233.68   247.78   243.29   119.58   25.00   

Num 137 Plan, Function Values: 14.00000   994.94996   0.09091   
21.94   314.58   233.73   297.00   18.00   248.79   303.27   160.48   276.00   309.18   226.86   69.95   247.80   164.73   247.40   16.27   258.81   263.28   249.62   121.06   25.00   

Num 138 Plan, Function Values: 19.00000   1430.91035   0.06667   
357.18   356.83   233.73   297.00   18.00   255.00   291.46   166.62   238.59   300.43   226.86   76.04   251.36   164.20   191.94   19.72   237.19   274.62   199.00   127.88   25.00   

Num 139 Plan, Function Values: 14.00000   1140.08068   0.07692   
343.38   306.96   345.64   297.00   18.00   248.79   285.92   163.01   208.33   314.50   226.86   82.07   249.52   168.03   220.23   351.67   251.81   267.03   245.32   109.12   25.00   

Num 140 Plan, Function Values: 16.00000   1132.15936   0.08333   
348.65   314.58   233.73   297.00   18.00   249.96   289.32   167.82   235.07   312.93   222.40   71.97   250.80   178.12   179.89   13.86   247.75   265.56   249.62   102.54   25.00   

Num 141 Plan, Function Values: 18.00000   960.25897   0.07692   
328.15   314.58   233.73   297.00   18.00   261.12   312.36   167.06   235.07   301.97   219.27   78.26   251.91   169.77   191.15   44.71   244.78   276.73   232.06   91.63   25.00   

Num 142 Plan, Function Values: 12.00000   778.90457   0.11111   
329.08   314.58   336.49   297.00   18.00   248.83   291.33   163.72   235.99   276.06   220.27   65.68   247.80   170.92   205.66   40.35   258.97   238.07   249.62   101.60   25.00   

Num 143 Plan, Function Values: 15.00000   945.07768   0.09091   
323.65   314.58   336.49   297.00   18.00   255.13   277.71   161.99   240.66   312.15   225.23   93.71   249.30   167.66   230.52   15.51   249.15   255.32   230.81   123.74   25.00   

Num 144 Plan, Function Values: 13.00000   772.15414   0.10000   
328.36   310.74   348.08   297.00   18.00   248.79   284.79   160.48   209.70   311.41   219.75   62.53   247.80   172.36   247.40   31.62   256.79   265.06   247.40   119.89   25.00   

Num 145 Plan, Function Values: 19.00000   1121.10331   0.06667   
338.14   312.73   233.73   297.00   18.00   260.10   284.02   167.33   235.07   294.08   198.91   81.25   257.64   173.38   193.95   39.04   252.54   258.15   229.87   124.19   25.00   

Num 146 Plan, Function Values: 20.00000   1807.05491   0.05263   
353.23   340.92   336.49   297.00   18.00   259.43   284.75   214.11   261.91   293.53   190.85   92.09   259.67   174.16   188.44   6.59   208.10   267.75   190.40   124.18   25.00   

Num 147 Plan, Function Values: 16.00000   1137.44998   0.07692   
4.56   340.92   178.63   297.00   18.00   250.18   278.61   165.65   236.72   310.54   197.48   73.37   247.80   178.30   247.40   44.71   232.05   262.25   227.40   115.39   25.00   

Num 148 Plan, Function Values: 17.00000   802.59183   0.07692   
332.65   309.95   219.28   297.00   18.00   275.98   293.25   160.48   235.07   312.78   219.40   51.54   253.75   174.33   290.45   40.53   248.32   244.35   249.62   108.06   25.00   

Num 149 Plan, Function Values: 16.00000   882.80354   0.08333   
323.92   314.58   209.43   297.00   18.00   248.79   304.96   160.48   235.07   307.34   219.50   106.07   248.13   177.21   262.71   44.71   245.13   235.88   211.67   106.04   25.00   

Num 150 Plan, Function Values: 14.00000   846.03528   0.09091   
324.98   350.89   336.49   297.00   18.00   249.24   279.31   165.26   276.50   312.31   226.86   67.42   247.80   175.27   278.29   37.05   254.10   249.43   237.01   77.89   25.00   

Num 151 Plan, Function Values: 19.00000   1634.38704   0.05556   
359.93   312.34   161.59   297.00   18.00   265.22   286.25   163.70   269.15   293.95   190.16   98.07   266.17   166.12   168.83   350.68   230.84   268.64   167.94   120.81   25.00   

Num 152 Plan, Function Values: 16.00000   914.57685   0.07692   
323.43   313.60   336.49   297.00   18.00   248.79   271.27   161.02   238.01   305.60   216.81   63.52   252.46   179.20   247.40   25.04   244.15   266.16   225.01   116.91   25.00   

Num 153 Plan, Function Values: 21.00000   1719.36963   0.05000   
351.77   346.32   193.12   297.00   18.00   262.67   290.91   194.14   254.57   288.61   195.58   74.25   264.90   169.14   181.75   2.73   219.98   268.21   205.85   119.79   25.00   


Generation 90 Time: 21.84 sec
Size of Pareto Set: 154
Num 1 Plan, Function Values: 21.00000   1938.59611   0.04762   
351.64   289.87   187.54   297.00   18.00   263.40   287.53   203.37   272.73   284.28   188.54   92.62   262.65   164.98   175.98   354.01   222.18   267.83   204.00   117.58   25.00   

Num 2 Plan, Function Values: 9.00000   565.54493   0.16667   
323.64   310.65   336.49   297.00   18.00   249.97   281.11   161.08   237.75   314.50   219.90   55.34   247.80   176.21   249.38   43.45   252.92   241.33   248.08   121.71   25.00   

Num 3 Plan, Function Values: 20.00000   1749.25728   0.05263   
6.62   282.94   185.27   297.00   18.00   256.37   287.80   177.50   274.29   289.37   222.15   82.59   266.71   153.41   173.19   5.13   227.83   272.59   212.43   129.43   25.00   

Num 4 Plan, Function Values: 12.00000   631.46863   0.12500   
329.54   310.82   336.49   297.00   18.00   248.79   313.77   160.48   209.70   302.47   221.08   68.91   252.37   181.71   230.76   43.06   238.21   240.75   244.89   121.73   25.00   

Num 5 Plan, Function Values: 13.00000   850.93603   0.11111   
340.81   308.86   233.73   297.00   18.00   251.62   273.53   161.06   235.07   310.72   221.46   89.66   248.44   166.00   228.81   42.42   238.28   228.19   248.14   124.41   25.00   

Num 6 Plan, Function Values: 22.00000   1784.78984   0.05000   
5.29   13.23   174.53   297.00   18.00   265.69   283.27   207.55   206.11   283.13   182.54   101.72   267.01   166.50   187.22   346.71   229.66   282.49   203.14   105.51   25.00   

Num 7 Plan, Function Values: 21.00000   1866.15621   0.05000   
4.95   289.79   217.55   297.00   18.00   262.07   286.80   169.04   272.09   287.67   221.67   79.06   264.36   152.14   176.42   359.28   227.73   272.58   199.72   128.40   25.00   

Num 8 Plan, Function Values: 18.00000   936.59395   0.07143   
339.01   310.88   225.47   297.00   18.00   248.82   280.38   160.48   209.70   307.16   223.29   82.33   248.88   171.04   229.66   18.97   247.59   249.54   237.62   123.49   25.00   

Num 9 Plan, Function Values: 13.00000   671.25245   0.11111   
323.59   346.78   336.49   297.00   18.00   249.92   278.80   165.54   238.68   314.50   219.44   66.58   248.94   176.37   278.72   38.76   254.46   239.67   249.62   89.09   25.00   

Num 10 Plan, Function Values: 17.00000   1099.34313   0.07692   
323.80   355.05   206.61   297.00   18.00   256.32   283.84   162.96   209.70   281.70   223.79   79.29   252.88   161.13   248.74   40.60   240.95   269.51   225.93   119.68   25.00   

Num 11 Plan, Function Values: 10.00000   578.21365   0.14286   
323.80   311.78   336.49   297.00   18.00   248.96   290.08   160.48   236.37   310.29   221.52   56.26   248.06   177.81   247.40   43.15   253.86   243.90   244.45   117.59   25.00   

Num 12 Plan, Function Values: 17.00000   950.10058   0.07692   
324.33   340.92   218.36   297.00   18.00   251.99   285.18   162.17   209.70   308.05   223.90   60.89   248.12   177.68   234.41   36.86   235.57   268.61   225.87   113.30   25.00   

Num 13 Plan, Function Values: 16.00000   903.77824   0.08333   
323.43   314.58   220.26   297.00   18.00   248.88   285.11   160.48   209.70   311.73   220.82   60.36   250.88   177.95   227.86   36.15   233.36   255.69   226.83   112.22   25.00   

Num 14 Plan, Function Values: 21.00000   1845.46934   0.04762   
351.49   286.37   188.82   297.00   18.00   260.28   289.46   198.85   283.54   278.60   187.11   85.99   262.77   165.31   177.52   10.74   219.19   273.00   221.11   120.21   25.00   

Num 15 Plan, Function Values: 12.00000   877.21614   0.11111   
8.25   314.58   230.62   297.00   18.00   249.69   300.54   160.54   240.33   314.50   226.86   40.13   247.80   173.04   234.61   8.62   258.05   259.81   246.64   124.09   25.00   

Num 16 Plan, Function Values: 22.00000   1641.01554   0.05556   
354.15   357.99   188.97   297.00   18.00   259.17   288.26   199.02   238.24   310.15   191.03   94.48   268.51   173.77   179.92   41.67   235.59   279.07   191.11   119.17   25.00   

Num 17 Plan, Function Values: 12.00000   1063.44637   0.09091   
329.33   314.58   233.73   297.00   18.00   251.28   279.85   166.56   194.34   314.50   221.07   53.42   248.78   173.89   132.84   357.72   252.00   277.20   190.34   121.96   25.00   

Num 18 Plan, Function Values: 13.00000   1039.10453   0.10000   
55.15   314.58   233.73   297.00   18.00   249.20   290.01   160.48   209.70   313.39   221.54   40.13   247.80   163.98   192.39   351.00   237.94   278.40   249.62   106.04   25.00   

Num 19 Plan, Function Values: 18.00000   1403.20383   0.06667   
4.36   309.86   233.73   297.00   18.00   255.80   281.95   173.36   251.92   314.50   219.74   84.01   260.32   165.29   192.47   37.59   231.92   268.08   203.07   117.33   25.00   

Num 20 Plan, Function Values: 20.00000   1663.96105   0.05882   
348.54   343.68   208.42   297.00   18.00   253.95   285.50   213.63   305.75   308.65   226.86   76.94   255.24   171.05   170.10   346.51   225.48   274.24   191.73   110.27   25.00   

Num 21 Plan, Function Values: 17.00000   969.40756   0.07692   
323.89   340.92   233.73   297.00   18.00   261.47   293.81   160.48   192.50   289.89   223.39   69.66   252.08   176.64   234.46   44.71   242.76   259.59   233.62   117.79   25.00   

Num 22 Plan, Function Values: 21.00000   1351.08426   0.05882   
349.46   357.59   227.38   297.00   18.00   264.12   294.03   192.67   238.96   313.06   219.39   91.88   256.63   152.87   234.05   4.55   238.79   261.14   229.66   124.74   25.00   

Num 23 Plan, Function Values: 16.00000   1241.54119   0.07692   
323.43   340.92   226.98   297.00   18.00   256.51   280.87   205.93   235.65   308.43   221.60   73.54   249.78   175.07   207.50   14.85   234.87   240.95   190.43   100.79   25.00   

Num 24 Plan, Function Values: 21.00000   1594.47098   0.05556   
359.15   354.01   227.56   297.00   18.00   254.98   283.34   186.74   262.48   312.79   225.71   83.52   255.79   170.11   181.28   6.08   226.09   292.27   225.43   116.74   25.00   

Num 25 Plan, Function Values: 14.00000   1017.34586   0.09091   
323.43   311.87   230.92   297.00   18.00   249.88   294.61   177.20   238.05   309.95   222.76   51.21   247.80   180.11   234.61   9.00   214.80   257.94   216.29   115.43   25.00   

Num 26 Plan, Function Values: 16.00000   1397.29593   0.07143   
337.65   340.92   336.49   297.00   18.00   251.96   291.32   160.48   259.37   310.07   226.86   81.96   251.74   173.12   207.92   9.13   227.65   269.49   209.78   117.88   25.00   

Num 27 Plan, Function Values: 19.00000   1187.92979   0.07143   
323.43   340.92   197.76   297.00   18.00   263.80   282.21   160.48   235.07   298.34   220.92   79.90   249.62   161.82   290.92   43.91   241.87   275.42   214.23   133.47   25.00   

Num 28 Plan, Function Values: 11.00000   734.60785   0.11111   
324.52   314.58   336.49   297.00   18.00   249.50   287.39   172.15   209.70   302.35   225.18   56.75   247.80   179.36   247.40   39.38   258.97   278.40   240.82   110.46   25.00   

Num 29 Plan, Function Values: 15.00000   1304.58273   0.07692   
254.94   313.11   233.73   297.00   18.00   253.48   289.01   167.71   208.37   289.63   224.30   107.96   247.80   159.93   207.47   353.17   225.25   208.19   186.90   121.15   25.00   

Num 30 Plan, Function Values: 20.00000   1463.74291   0.06250   
1.12   309.17   231.23   297.00   18.00   269.11   298.34   160.48   235.07   303.94   194.88   73.31   261.14   157.43   189.30   13.25   229.94   278.37   204.71   150.19   25.00   

Num 31 Plan, Function Values: 17.00000   759.33686   0.08333   
329.36   311.74   336.49   297.00   18.00   261.43   294.23   160.48   202.48   301.75   222.24   61.08   251.85   180.40   234.61   44.19   242.76   248.45   237.74   115.79   25.00   

Num 32 Plan, Function Values: 22.00000   1919.03592   0.04762   
5.23   355.47   186.68   297.00   18.00   269.27   289.51   216.04   287.97   298.87   182.36   103.51   259.87   168.65   175.77   3.18   233.82   263.60   194.27   124.61   25.00   

Num 33 Plan, Function Values: 18.00000   1446.50832   0.06250   
324.75   312.18   233.73   297.00   18.00   255.89   285.18   213.44   244.53   313.13   212.91   75.81   256.77   171.16   176.85   352.85   228.75   270.78   176.63   119.70   25.00   

Num 34 Plan, Function Values: 13.00000   652.42647   0.11111   
325.36   313.52   336.49   297.00   18.00   248.79   287.56   160.48   205.66   312.44   226.32   68.19   253.47   178.23   247.40   37.96   256.34   251.12   249.62   143.96   25.00   

Num 35 Plan, Function Values: 12.00000   864.22243   0.11111   
356.00   310.95   233.73   297.00   18.00   249.88   288.52   163.37   242.19   311.62   226.86   50.18   247.80   180.07   233.02   15.34   252.59   259.10   249.40   111.94   25.00   

Num 36 Plan, Function Values: 19.00000   1768.93097   0.05556   
343.14   294.75   233.73   297.00   18.00   256.75   287.23   194.09   285.49   299.75   222.70   74.83   259.66   174.82   186.77   353.10   228.26   280.20   188.94   115.45   25.00   

Num 37 Plan, Function Values: 20.00000   1881.70875   0.05263   
16.69   280.55   165.17   297.00   18.00   260.56   287.89   194.80   284.86   296.83   219.30   94.68   258.15   170.83   181.49   1.92   227.57   271.33   199.15   117.28   25.00   

Num 38 Plan, Function Values: 20.00000   1704.49255   0.05556   
353.97   314.58   336.49   297.00   18.00   263.86   287.90   183.19   273.85   308.65   186.21   76.26   265.10   168.75   188.94   4.32   231.67   256.74   200.97   119.68   25.00   

Num 39 Plan, Function Values: 17.00000   1040.44374   0.07143   
345.92   313.53   233.73   297.00   18.00   249.62   287.80   160.48   209.70   312.96   222.66   57.98   262.99   173.26   221.06   28.27   235.90   267.08   234.67   115.82   25.00   

Num 40 Plan, Function Values: 21.00000   1683.39981   0.05556   
20.28   12.36   182.29   297.00   18.00   279.03   266.49   205.99   168.91   239.84   222.09   83.21   257.34   147.73   234.61   321.03   230.76   271.51   195.55   127.35   25.00   

Num 41 Plan, Function Values: 21.00000   1802.64613   0.05263   
11.50   308.82   204.36   297.00   18.00   262.59   285.96   213.95   263.55   305.94   224.75   78.62   262.20   163.45   175.86   345.84   224.45   276.16   186.43   115.30   25.00   

Num 42 Plan, Function Values: 22.00000   1812.99928   0.05000   
6.98   358.83   180.61   297.00   18.00   266.28   268.22   178.62   178.81   279.00   219.41   80.02   257.85   148.74   180.03   341.21   227.18   275.64   201.45   126.73   25.00   

Num 43 Plan, Function Values: 17.00000   1168.45039   0.07692   
354.19   354.15   233.73   297.00   18.00   252.40   313.29   160.49   235.44   295.85   221.73   96.67   250.45   167.02   247.54   7.31   239.96   261.44   231.14   125.52   25.00   

Num 44 Plan, Function Values: 14.00000   636.12322   0.10000   
333.07   309.98   16.48   297.00   18.00   248.79   280.46   160.48   209.70   314.50   224.47   59.31   250.72   174.69   257.20   44.71   252.60   236.44   248.84   95.49   25.00   

Num 45 Plan, Function Values: 10.00000   632.04110   0.12500   
325.53   313.48   336.49   297.00   18.00   255.48   280.01   160.48   244.43   309.71   219.60   51.43   247.80   175.78   267.20   43.91   254.42   237.79   248.59   126.27   25.00   

Num 46 Plan, Function Values: 16.00000   985.02059   0.09091   
356.94   340.92   233.73   297.00   18.00   262.72   283.53   165.92   235.07   313.54   221.24   88.00   252.88   164.01   293.93   39.10   243.65   240.86   240.70   109.60   25.00   

Num 47 Plan, Function Values: 20.00000   1751.40861   0.05556   
344.67   312.51   206.06   297.00   18.00   249.65   290.33   229.85   291.64   298.96   220.83   76.53   268.53   156.62   179.58   0.75   216.26   280.60   193.54   115.05   25.00   

Num 48 Plan, Function Values: 20.00000   1719.33292   0.05556   
349.29   314.38   161.59   297.00   18.00   267.66   286.69   160.48   267.14   289.91   193.25   92.87   259.00   165.80   170.39   6.84   227.60   272.97   191.87   126.27   25.00   

Num 49 Plan, Function Values: 18.00000   1266.78968   0.07143   
18.54   340.92   219.63   297.00   18.00   249.07   297.69   167.35   236.62   308.99   223.00   66.69   250.24   174.73   190.16   17.21   240.55   273.07   215.81   120.57   25.00   

Num 50 Plan, Function Values: 19.00000   1414.64987   0.06250   
349.84   355.98   183.50   297.00   18.00   253.20   276.08   167.58   209.70   293.85   220.59   70.77   252.85   174.22   207.43   355.65   237.80   265.27   220.50   125.92   25.00   

Num 51 Plan, Function Values: 17.00000   1262.46865   0.07143   
332.95   340.92   233.73   297.00   18.00   251.16   273.15   160.48   265.70   304.70   222.04   80.93   248.44   172.75   228.64   15.83   232.65   270.89   211.08   112.47   25.00   

Num 52 Plan, Function Values: 16.00000   1015.40818   0.07692   
329.06   312.27   233.73   297.00   18.00   265.57   288.93   166.73   209.70   303.87   217.35   61.85   250.31   164.22   228.13   357.66   226.27   262.11   246.58   119.46   25.00   

Num 53 Plan, Function Values: 16.00000   1284.43473   0.07692   
357.56   314.49   233.73   297.00   18.00   251.86   287.93   178.23   239.97   292.79   222.14   96.00   252.92   172.49   234.24   40.16   229.16   278.58   213.17   106.88   25.00   

Num 54 Plan, Function Values: 16.00000   965.14374   0.08333   
338.97   314.58   220.93   297.00   18.00   249.48   282.25   164.37   209.70   314.50   221.65   105.06   250.43   168.04   194.59   26.86   246.68   237.04   249.62   108.00   25.00   

Num 55 Plan, Function Values: 21.00000   1474.99411   0.05556   
4.81   303.45   212.08   297.00   18.00   260.79   285.33   166.99   235.07   302.08   221.63   76.54   254.78   152.15   191.28   2.62   241.64   275.08   224.19   122.55   25.00   

Num 56 Plan, Function Values: 13.00000   658.73506   0.11111   
326.09   340.92   336.49   297.00   18.00   249.58   303.91   160.48   209.70   306.40   223.81   71.97   253.09   179.75   234.61   41.99   241.93   241.63   241.61   112.93   25.00   

Num 57 Plan, Function Values: 17.00000   1539.47923   0.06667   
6.13   298.42   233.73   297.00   18.00   254.56   285.67   212.61   239.47   312.94   220.74   74.49   250.96   177.46   211.92   7.13   229.15   276.48   213.87   122.54   25.00   

Num 58 Plan, Function Values: 21.00000   1901.02999   0.05000   
9.39   312.67   210.40   297.00   18.00   266.63   287.85   214.03   278.98   297.52   192.02   77.29   260.38   161.53   178.51   359.57   229.48   273.21   188.78   111.83   25.00   

Num 59 Plan, Function Values: 17.00000   1557.20989   0.06250   
353.21   345.71   336.49   297.00   18.00   254.23   290.36   200.35   251.74   308.25   215.76   92.54   252.36   172.36   203.18   337.06   237.72   279.25   200.78   123.50   25.00   

Num 60 Plan, Function Values: 21.00000   1787.56509   0.05000   
5.55   294.64   182.91   297.00   18.00   269.38   282.79   172.04   272.37   291.83   226.52   95.47   262.40   161.90   168.55   3.61   233.46   273.43   202.91   107.90   25.00   

Num 61 Plan, Function Values: 14.00000   922.36634   0.09091   
341.88   295.97   233.73   297.00   18.00   251.25   281.29   161.14   240.28   300.73   219.83   67.79   248.85   169.54   247.40   43.09   255.12   262.42   248.99   115.49   25.00   

Num 62 Plan, Function Values: 19.00000   1740.44452   0.05556   
348.67   313.34   233.73   297.00   18.00   255.17   287.40   202.23   268.47   306.69   218.00   94.57   259.96   170.84   186.53   357.31   228.58   264.14   199.56   119.05   25.00   

Num 63 Plan, Function Values: 18.00000   1482.70613   0.06667   
254.94   310.89   338.44   297.00   18.00   253.02   294.81   160.48   171.25   289.03   222.98   81.91   256.05   164.74   272.41   6.28   227.49   259.21   195.51   118.14   25.00   

Num 64 Plan, Function Values: 18.00000   1213.70977   0.07143   
350.08   341.90   233.73   297.00   18.00   255.77   292.33   168.41   203.30   308.13   224.18   78.98   252.76   173.76   278.53   31.68   230.33   272.92   218.10   101.82   25.00   

Num 65 Plan, Function Values: 19.00000   1284.08348   0.06667   
333.12   309.06   340.58   297.00   18.00   252.66   287.40   182.39   240.94   313.09   220.41   81.26   261.82   150.30   184.36   5.31   237.67   246.25   210.94   106.85   25.00   

Num 66 Plan, Function Values: 21.00000   1116.03394   0.06250   
345.42   352.99   220.84   297.00   18.00   266.73   296.72   166.04   206.23   304.69   226.86   95.13   251.22   169.94   273.74   43.13   251.03   252.42   218.32   105.60   25.00   

Num 67 Plan, Function Values: 18.00000   1324.50527   0.07143   
356.45   2.93   233.35   297.00   18.00   251.74   294.76   165.64   209.70   299.02   221.54   76.88   251.51   163.61   196.68   39.34   232.59   274.84   203.63   107.56   25.00   

Num 68 Plan, Function Values: 21.00000   1891.28697   0.05000   
21.55   292.89   187.85   297.00   18.00   262.69   286.07   210.92   289.04   310.07   199.83   107.65   259.62   169.09   177.16   357.49   224.76   269.16   203.53   113.51   25.00   

Num 69 Plan, Function Values: 13.00000   1053.73947   0.09091   
11.33   312.24   233.73   297.00   18.00   249.64   284.49   160.48   209.70   311.76   221.27   45.19   247.80   173.15   222.44   350.56   248.59   275.96   243.71   106.45   25.00   

Num 70 Plan, Function Values: 20.00000   1761.99904   0.05556   
8.68   345.59   233.73   297.00   18.00   285.30   281.33   212.84   280.64   243.72   190.40   181.55   266.48   183.75   200.36   356.09   227.03   257.84   205.81   126.09   25.00   

Num 71 Plan, Function Values: 11.00000   795.80390   0.12500   
325.82   314.58   233.73   297.00   18.00   249.83   279.69   160.48   206.28   311.80   226.86   40.13   247.80   168.26   247.40   0.51   255.15   255.60   246.36   125.85   25.00   

Num 72 Plan, Function Values: 17.00000   1121.50586   0.07692   
351.76   313.72   336.49   297.00   18.00   248.79   309.40   166.74   207.52   288.06   225.03   71.23   249.61   170.04   279.78   38.27   235.19   258.00   215.96   105.91   25.00   

Num 73 Plan, Function Values: 14.00000   935.36864   0.10000   
323.43   314.58   230.08   297.00   18.00   248.79   278.21   160.48   235.07   295.40   225.65   71.19   247.80   169.18   287.28   2.38   258.97   242.37   249.62   119.01   25.00   

Num 74 Plan, Function Values: 17.00000   1229.64347   0.07143   
323.43   340.92   336.49   297.00   18.00   262.66   284.47   160.48   299.20   299.29   226.86   74.91   249.37   163.77   234.61   1.94   245.21   277.99   227.52   127.99   25.00   

Num 75 Plan, Function Values: 18.00000   1558.00422   0.05882   
353.18   279.00   233.73   297.00   18.00   264.34   320.26   194.45   292.31   281.38   226.86   72.90   247.80   171.32   199.73   1.91   228.73   252.30   209.96   114.35   25.00   

Num 76 Plan, Function Values: 16.00000   1134.55282   0.08333   
323.43   340.92   233.73   297.00   18.00   254.94   284.26   184.03   238.43   308.88   223.94   75.49   250.35   174.41   231.45   12.75   237.99   250.78   203.20   111.07   25.00   

Num 77 Plan, Function Values: 19.00000   1497.20473   0.06250   
323.43   312.75   336.49   297.00   18.00   267.20   293.72   186.77   209.70   309.26   179.51   96.82   258.81   156.87   200.89   358.11   218.39   268.81   199.86   133.51   25.00   

Num 78 Plan, Function Values: 11.00000   785.78922   0.11111   
324.73   314.58   233.73   297.00   18.00   248.79   282.77   161.76   255.23   310.72   224.66   72.44   247.80   176.27   211.01   44.71   255.84   238.89   249.62   99.63   25.00   

Num 79 Plan, Function Values: 20.00000   1509.69309   0.05882   
346.22   345.68   199.19   297.00   18.00   249.28   295.73   178.07   296.23   310.20   222.13   66.77   253.52   176.74   191.79   354.35   232.60   275.23   202.13   90.32   25.00   

Num 80 Plan, Function Values: 21.00000   1436.65207   0.05882   
351.35   314.58   208.11   297.00   18.00   261.88   300.15   219.81   209.70   311.08   205.18   77.94   268.97   160.72   272.30   39.04   216.86   271.53   186.75   120.77   25.00   

Num 81 Plan, Function Values: 20.00000   1673.80457   0.05556   
8.25   340.92   166.23   297.00   18.00   259.06   292.84   171.97   286.29   295.77   223.59   88.25   260.76   163.46   177.36   350.81   220.15   275.03   207.57   118.21   25.00   

Num 82 Plan, Function Values: 21.00000   1788.35572   0.05263   
357.44   311.48   199.76   297.00   18.00   260.42   281.93   210.25   282.79   296.60   221.79   77.08   260.98   164.10   190.03   357.11   243.65   279.39   196.40   109.85   25.00   

Num 83 Plan, Function Values: 21.00000   1723.11358   0.05263   
345.10   310.36   189.41   297.00   18.00   266.26   284.32   199.51   235.07   283.93   194.83   86.05   260.61   169.74   196.37   356.14   224.68   276.75   199.35   125.70   25.00   

Num 84 Plan, Function Values: 19.00000   1512.82272   0.06250   
348.31   310.98   212.87   297.00   18.00   255.03   277.51   188.15   202.40   314.50   185.95   96.85   276.92   171.74   229.52   2.56   237.47   260.97   200.77   122.98   25.00   

Num 85 Plan, Function Values: 22.00000   1336.94546   0.05263   
337.93   351.56   209.65   297.00   18.00   260.23   268.42   180.69   235.17   299.90   201.86   79.25   267.56   189.20   193.55   44.71   239.77   261.65   193.73   116.23   25.00   

Num 86 Plan, Function Values: 18.00000   959.03390   0.07692   
336.83   341.24   220.95   297.00   18.00   280.58   301.36   162.38   242.13   311.39   221.60   73.03   255.98   174.66   277.63   44.71   236.89   242.15   243.86   116.80   25.00   

Num 87 Plan, Function Values: 19.00000   1493.86089   0.06250   
357.60   340.92   161.59   297.00   18.00   272.66   287.54   160.48   291.95   290.70   219.63   72.09   256.33   161.95   251.84   5.56   238.58   264.07   184.32   100.22   25.00   

Num 88 Plan, Function Values: 21.00000   1312.05194   0.05882   
359.78   340.92   223.80   297.00   18.00   261.33   284.99   164.42   235.07   306.74   202.89   61.50   258.91   165.84   183.89   15.89   239.61   274.02   209.33   151.80   25.00   

Num 89 Plan, Function Values: 17.00000   769.92126   0.08333   
330.93   311.67   336.49   297.00   18.00   259.73   295.43   160.48   209.70   301.42   222.87   62.14   252.43   180.55   247.40   44.71   243.07   250.83   236.48   116.43   25.00   

Num 90 Plan, Function Values: 13.00000   946.62767   0.10000   
357.41   340.92   233.73   297.00   18.00   248.88   288.85   160.48   235.07   289.53   221.54   50.78   250.28   179.08   253.24   9.16   244.55   237.77   249.62   113.01   25.00   

Num 91 Plan, Function Values: 21.00000   1729.68548   0.05263   
1.13   314.58   197.58   297.00   18.00   270.60   286.60   212.11   322.84   284.36   214.46   103.60   261.32   174.05   176.27   357.80   233.77   269.82   186.16   102.45   25.00   

Num 92 Plan, Function Values: 13.00000   1006.01800   0.09091   
25.10   314.58   336.49   297.00   18.00   248.79   293.39   160.48   195.48   311.93   221.41   49.99   249.82   164.38   232.50   6.08   237.61   267.56   247.47   101.53   25.00   

Num 93 Plan, Function Values: 18.00000   1524.51678   0.06250   
348.31   340.92   336.49   297.00   18.00   252.30   311.34   205.62   296.42   302.05   222.61   78.36   250.99   163.23   179.87   0.57   216.10   289.38   217.67   122.85   25.00   

Num 94 Plan, Function Values: 20.00000   1592.75372   0.05556   
349.72   340.92   173.27   297.00   18.00   255.37   283.43   167.93   264.30   280.67   188.69   82.80   257.46   173.25   186.80   12.52   234.50   259.85   217.74   108.69   25.00   

Num 95 Plan, Function Values: 17.00000   1318.97714   0.07143   
355.41   314.58   229.91   297.00   18.00   252.80   277.98   166.66   237.80   314.50   190.46   75.49   251.10   173.76   273.70   352.42   245.46   263.95   222.58   88.10   25.00   

Num 96 Plan, Function Values: 15.00000   945.07768   0.09091   
323.65   314.58   336.49   297.00   18.00   255.13   277.71   161.99   240.66   312.15   225.23   93.71   249.30   167.66   230.52   15.51   249.15   255.32   230.81   123.74   25.00   

Num 97 Plan, Function Values: 11.00000   780.08431   0.12500   
324.30   309.41   336.49   297.00   18.00   253.87   275.03   160.48   206.71   279.78   194.35   56.78   247.80   173.36   248.91   9.93   258.97   228.20   249.62   146.87   25.00   

Num 98 Plan, Function Values: 19.00000   1533.97882   0.06250   
1.62   314.58   336.49   297.00   18.00   259.40   299.59   191.57   209.70   314.50   208.35   153.01   250.50   166.66   191.67   9.50   239.90   269.47   200.84   113.94   25.00   

Num 99 Plan, Function Values: 18.00000   1205.42518   0.07143   
334.99   314.58   209.98   297.00   18.00   248.79   285.08   160.48   236.65   310.12   222.13   69.04   252.99   164.95   256.73   353.73   235.08   270.50   222.15   105.55   25.00   

Num 100 Plan, Function Values: 17.00000   1230.49222   0.07143   
345.15   314.58   336.49   297.00   18.00   249.40   287.82   163.27   268.06   314.50   225.05   65.08   254.96   173.00   250.35   12.77   232.73   263.36   226.53   112.22   25.00   

Num 101 Plan, Function Values: 20.00000   1783.51671   0.05263   
356.67   282.57   233.73   297.00   18.00   263.01   280.45   164.30   285.43   283.51   207.18   105.43   257.69   154.10   196.96   355.43   234.79   273.17   190.93   111.63   25.00   

Num 102 Plan, Function Values: 19.00000   1197.81889   0.06250   
341.99   314.58   178.57   297.00   18.00   253.24   284.88   160.48   253.32   309.04   220.84   76.98   260.83   163.42   180.75   27.92   231.82   244.82   230.66   121.11   25.00   

Num 103 Plan, Function Values: 21.00000   1732.47396   0.05263   
356.14   314.58   181.89   297.00   18.00   259.92   284.74   191.48   277.94   311.77   207.76   107.27   259.02   169.29   185.76   7.61   238.60   271.11   207.35   118.23   25.00   

Num 104 Plan, Function Values: 15.00000   928.17721   0.09091   
358.84   314.58   233.73   297.00   18.00   253.05   288.71   160.48   209.70   310.64   220.98   63.60   247.84   165.26   232.11   28.94   245.27   263.01   245.55   118.40   25.00   

Num 105 Plan, Function Values: 19.00000   995.74500   0.07143   
327.03   340.92   175.98   297.00   18.00   261.01   291.24   163.63   209.70   302.69   219.87   74.45   247.80   183.72   290.15   39.51   244.92   254.41   228.45   130.94   25.00   

Num 106 Plan, Function Values: 17.00000   1418.50707   0.06667   
17.26   289.46   204.47   297.00   18.00   248.79   295.00   166.67   266.60   313.15   226.39   74.19   250.74   171.73   165.88   3.38   228.15   263.42   243.25   115.10   25.00   

Num 107 Plan, Function Values: 20.00000   1928.82608   0.05000   
21.04   286.19   42.42   297.00   18.00   271.96   288.13   210.67   288.31   276.14   180.19   86.76   267.97   167.14   178.38   350.87   228.42   268.91   190.01   109.60   25.00   

Num 108 Plan, Function Values: 18.00000   1424.98720   0.06667   
343.90   284.63   339.70   297.00   18.00   255.47   284.74   167.74   235.07   294.79   219.41   68.87   250.45   174.23   198.01   16.84   224.00   273.41   205.21   116.49   25.00   

Num 109 Plan, Function Values: 11.00000   773.71256   0.12500   
326.48   311.81   233.73   297.00   18.00   249.66   287.28   164.37   209.70   310.78   220.28   54.89   247.80   177.82   247.40   9.99   251.82   253.64   247.25   118.05   25.00   

Num 110 Plan, Function Values: 20.00000   1349.26043   0.06250   
339.62   314.58   336.49   297.00   18.00   265.30   289.21   165.30   206.95   290.10   193.60   99.17   258.83   170.92   283.90   44.71   236.72   255.24   187.12   112.98   25.00   

Num 111 Plan, Function Values: 21.00000   1928.26555   0.04762   
10.13   293.36   188.34   297.00   18.00   272.48   286.48   216.64   281.64   285.20   189.34   107.34   262.62   168.97   181.74   3.79   231.32   254.58   197.73   90.54   25.00   

Num 112 Plan, Function Values: 21.00000   1899.42230   0.05000   
354.30   308.99   187.81   297.00   18.00   265.89   278.21   207.66   270.75   300.71   191.14   91.08   267.77   163.18   189.20   1.03   234.68   266.53   192.75   112.57   25.00   

Num 113 Plan, Function Values: 19.00000   1340.92216   0.06667   
334.63   340.92   336.49   297.00   18.00   273.01   295.66   195.05   235.07   314.18   221.82   86.79   258.74   157.50   232.84   7.14   236.36   268.21   213.06   126.24   25.00   

Num 114 Plan, Function Values: 17.00000   1158.95697   0.07692   
329.28   344.14   42.42   297.00   18.00   280.57   295.39   171.43   235.07   303.03   223.63   80.26   251.54   178.76   232.19   40.89   212.90   289.51   209.81   103.89   25.00   

Num 115 Plan, Function Values: 18.00000   1525.37509   0.06250   
327.55   314.58   336.49   297.00   18.00   255.96   288.88   204.14   252.07   287.46   226.86   74.73   261.58   166.09   180.37   0.25   225.67   273.45   185.64   106.25   25.00   

Num 116 Plan, Function Values: 20.00000   1056.78304   0.06667   
341.76   314.58   214.36   297.00   18.00   276.44   298.29   162.23   240.28   306.69   221.35   77.89   261.16   170.31   265.71   44.71   233.68   247.78   243.29   119.58   25.00   

Num 117 Plan, Function Values: 14.00000   1151.54831   0.08333   
254.94   344.24   336.49   297.00   18.00   256.27   284.06   178.91   248.16   310.62   221.90   40.13   250.63   158.48   192.23   41.80   229.65   284.05   201.56   107.24   25.00   

Num 118 Plan, Function Values: 21.00000   1210.86465   0.06250   
353.92   340.92   224.04   297.00   18.00   261.32   299.84   165.89   209.70   306.67   226.37   78.55   257.43   165.71   293.91   40.72   231.67   271.33   224.98   102.31   25.00   

Num 119 Plan, Function Values: 14.00000   862.15369   0.10000   
327.13   314.58   211.75   297.00   18.00   248.84   289.36   167.95   202.93   311.60   224.87   68.69   251.03   173.45   228.95   24.82   252.93   270.20   241.30   101.75   25.00   

Num 120 Plan, Function Values: 19.00000   1430.91035   0.06667   
357.18   356.83   233.73   297.00   18.00   255.00   291.46   166.62   238.59   300.43   226.86   76.04   251.36   164.20   191.94   19.72   237.19   274.62   199.00   127.88   25.00   

Num 121 Plan, Function Values: 16.00000   1198.92338   0.07692   
331.04   314.58   233.73   297.00   18.00   252.93   291.49   175.86   252.19   311.90   222.09   76.25   251.57   177.27   234.61   339.70   233.62   260.98   207.66   114.76   25.00   

Num 122 Plan, Function Values: 17.00000   1145.65532   0.07692   
328.30   311.15   233.73   297.00   18.00   248.79   296.11   160.48   209.70   313.15   219.29   68.41   254.42   172.06   175.22   3.43   236.74   270.39   229.92   95.89   25.00   

Num 123 Plan, Function Values: 15.00000   1137.82260   0.08333   
254.94   309.89   336.49   297.00   18.00   250.59   305.37   160.48   167.33   283.58   226.86   76.55   249.84   163.43   325.87   17.11   252.20   260.88   199.83   124.92   25.00   

Num 124 Plan, Function Values: 19.00000   1679.40145   0.05882   
348.26   340.92   231.10   297.00   18.00   256.39   288.23   210.78   288.12   301.45   223.49   85.25   258.62   168.80   198.82   350.14   226.77   273.26   183.45   113.77   25.00   

Num 125 Plan, Function Values: 16.00000   1141.67273   0.07692   
348.37   340.92   230.85   297.00   18.00   250.08   282.89   165.53   264.23   310.36   223.54   68.26   254.44   169.99   234.61   21.64   256.49   270.10   215.00   125.83   25.00   

Num 126 Plan, Function Values: 13.00000   986.77110   0.10000   
330.67   310.01   161.59   297.00   18.00   248.79   282.98   162.70   235.07   308.18   224.18   40.13   248.79   173.32   188.90   12.73   241.08   269.62   243.28   99.66   25.00   

Num 127 Plan, Function Values: 18.00000   1428.77121   0.06667   
6.64   340.92   336.49   297.00   18.00   251.99   292.32   164.31   235.07   292.57   219.98   84.28   258.73   157.89   206.93   32.71   224.75   270.19   192.96   116.73   25.00   

Num 128 Plan, Function Values: 20.00000   1154.37934   0.06250   
338.18   347.37   214.64   297.00   18.00   253.60   284.38   182.02   241.92   312.08   221.61   74.32   252.17   176.93   200.52   21.07   242.91   252.22   227.78   119.95   25.00   

Num 129 Plan, Function Values: 16.00000   990.15876   0.08333   
333.09   311.31   233.73   297.00   18.00   249.31   289.70   172.75   240.49   312.71   219.72   67.83   247.80   176.87   247.40   5.84   252.16   257.08   227.41   118.95   25.00   

Num 130 Plan, Function Values: 13.00000   1164.12796   0.08333   
323.43   340.92   233.46   297.00   18.00   252.65   281.43   160.48   193.32   310.68   222.99   50.84   250.17   175.16   220.42   15.18   230.11   262.99   194.13   118.00   25.00   

Num 131 Plan, Function Values: 21.00000   1537.42378   0.05556   
358.48   314.58   218.11   297.00   18.00   265.18   286.28   171.52   321.88   289.64   194.56   73.77   264.85   159.59   170.45   7.07   227.46   273.52   216.63   150.35   25.00   

Num 132 Plan, Function Values: 17.00000   1117.61027   0.07692   
329.51   314.58   228.66   297.00   18.00   249.95   287.85   160.48   235.07   297.73   222.42   70.77   249.56   169.84   265.36   10.72   245.99   262.42   223.86   117.03   25.00   

Num 133 Plan, Function Values: 16.00000   1061.81601   0.07692   
327.28   349.90   233.73   297.00   18.00   248.79   283.63   160.48   235.07   308.88   210.15   62.80   261.41   176.29   234.61   44.71   237.58   284.09   196.73   98.25   25.00   

Num 134 Plan, Function Values: 14.00000   924.61305   0.10000   
324.25   343.49   228.95   297.00   18.00   250.34   290.90   160.48   237.29   313.75   224.35   69.56   252.07   183.35   247.40   6.89   237.65   257.98   245.59   93.78   25.00   

Num 135 Plan, Function Values: 16.00000   1162.84836   0.07692   
325.20   314.58   233.73   297.00   18.00   269.86   288.92   167.75   209.70   304.75   223.23   40.13   247.80   171.17   269.79   1.87   247.42   255.17   196.32   120.46   25.00   

Num 136 Plan, Function Values: 15.00000   992.39649   0.09091   
324.77   314.58   233.73   297.00   18.00   250.42   282.15   160.48   239.67   309.73   226.86   73.57   255.41   168.00   247.40   10.33   252.30   248.94   209.37   118.87   25.00   

Num 137 Plan, Function Values: 14.00000   961.66607   0.09091   
326.46   314.32   336.49   297.00   18.00   248.79   318.69   162.62   209.70   294.37   207.10   100.95   249.10   167.37   228.62   41.26   245.74   252.92   200.69   106.09   25.00   

Num 138 Plan, Function Values: 16.00000   1262.71493   0.07143   
330.77   340.92   217.81   297.00   18.00   251.58   289.40   166.82   247.14   310.42   221.07   79.13   252.91   172.45   217.41   335.95   241.58   288.46   212.10   121.67   25.00   

Num 139 Plan, Function Values: 14.00000   1065.92693   0.08333   
23.30   345.77   233.73   297.00   18.00   249.53   271.22   161.15   195.25   310.61   223.93   56.34   250.62   163.44   247.40   13.98   238.37   274.51   227.06   112.65   25.00   

Num 140 Plan, Function Values: 19.00000   1144.29970   0.06667   
324.36   340.92   193.60   297.00   18.00   260.19   284.57   162.56   235.07   301.14   213.22   81.63   249.53   162.89   273.86   44.71   243.96   275.12   218.54   129.18   25.00   

Num 141 Plan, Function Values: 14.00000   994.94996   0.09091   
21.94   314.58   233.73   297.00   18.00   248.79   303.27   160.48   276.00   309.18   226.86   69.95   247.80   164.73   247.40   16.27   258.81   263.28   249.62   121.06   25.00   

Num 142 Plan, Function Values: 18.00000   960.25897   0.07692   
328.15   314.58   233.73   297.00   18.00   261.12   312.36   167.06   235.07   301.97   219.27   78.26   251.91   169.77   191.15   44.71   244.78   276.73   232.06   91.63   25.00   

Num 143 Plan, Function Values: 14.00000   964.74732   0.09091   
323.43   314.58   233.73   297.00   18.00   255.92   292.05   167.06   240.37   291.05   222.78   50.48   249.57   166.10   261.33   44.71   237.78   263.77   216.00   126.72   25.00   

Num 144 Plan, Function Values: 16.00000   1383.76682   0.07143   
347.53   340.92   336.49   297.00   18.00   253.33   273.70   160.48   250.85   310.55   220.61   66.35   251.17   171.65   212.12   352.79   240.54   279.76   192.98   117.91   25.00   

Num 145 Plan, Function Values: 16.00000   922.99764   0.08333   
323.43   344.81   221.73   297.00   18.00   248.79   300.74   160.48   236.95   308.74   224.09   71.80   253.49   187.74   247.40   10.20   233.98   268.87   249.62   103.30   25.00   

Num 146 Plan, Function Values: 17.00000   1153.22646   0.07692   
326.63   314.58   233.73   297.00   18.00   249.22   290.71   183.32   235.07   310.69   221.75   76.29   252.50   167.48   190.14   10.34   237.33   249.73   235.72   97.88   25.00   

Num 147 Plan, Function Values: 19.00000   1486.58434   0.05882   
24.65   340.92   211.52   297.00   18.00   255.09   291.32   191.67   243.11   314.50   191.81   89.46   254.95   170.51   199.78   12.45   252.95   281.16   203.09   109.24   25.00   

Num 148 Plan, Function Values: 19.00000   1338.16345   0.06667   
348.22   313.25   233.73   297.00   18.00   264.94   293.67   189.09   235.07   311.95   222.31   93.34   255.24   159.71   247.40   13.92   238.22   266.28   206.89   129.86   25.00   

Num 149 Plan, Function Values: 20.00000   1384.76456   0.06250   
5.76   309.26   336.49   297.00   18.00   261.42   297.04   204.41   235.07   309.29   224.37   103.08   253.59   175.81   195.98   15.32   241.65   257.23   214.51   123.90   25.00   

Num 150 Plan, Function Values: 15.00000   1062.10516   0.08333   
356.58   314.58   336.49   297.00   18.00   253.09   292.59   160.48   270.94   308.81   225.08   77.37   251.56   169.79   234.61   31.04   240.50   260.32   243.63   137.75   25.00   

Num 151 Plan, Function Values: 15.00000   818.88238   0.09091   
323.43   314.58   336.49   297.00   18.00   255.24   294.21   166.32   208.61   301.68   219.24   68.02   249.79   179.38   234.61   43.34   234.11   246.52   235.37   103.70   25.00   

Num 152 Plan, Function Values: 16.00000   949.11567   0.07692   
328.58   314.58   336.49   297.00   18.00   252.67   289.82   160.48   235.07   275.54   214.15   76.21   250.97   164.54   253.73   35.29   246.63   255.74   227.07   119.60   25.00   

Num 153 Plan, Function Values: 22.00000   1662.59781   0.04762   
347.50   26.20   201.70   297.00   18.00   261.19   283.81   220.25   262.61   303.33   198.82   97.25   253.97   175.92   182.75   5.10   233.28   263.61   222.83   108.19   25.00   

Num 154 Plan, Function Values: 22.00000   1647.49304   0.05000   
355.66   3.96   189.71   297.00   18.00   264.09   286.26   211.32   235.07   296.74   190.75   93.03   264.09   173.57   178.47   25.82   236.73   269.41   204.43   113.93   25.00   


Generation 100 Time: 24.02 sec
Size of Pareto Set: 148
Num 1 Plan, Function Values: 9.00000   565.54493   0.16667   
323.64   310.65   336.49   297.00   18.00   249.97   281.11   161.08   237.75   314.50   219.90   55.34   247.80   176.21   249.38   43.45   252.92   241.33   248.08   121.71   25.00   

Num 2 Plan, Function Values: 21.00000   1928.26555   0.04762   
10.13   293.36   188.34   297.00   18.00   272.48   286.48   216.64   281.64   285.20   189.34   107.34   262.62   168.97   181.74   3.79   231.32   254.58   197.73   90.54   25.00   

Num 3 Plan, Function Values: 21.00000   1938.59611   0.04762   
351.64   289.87   187.54   297.00   18.00   263.40   287.53   203.37   272.73   284.28   188.54   92.62   262.65   164.98   175.98   354.01   222.18   267.83   204.00   117.58   25.00   

Num 4 Plan, Function Values: 14.00000   814.72412   0.09091   
355.06   313.02   336.49   297.00   18.00   248.79   283.07   162.67   235.07   310.40   216.99   62.50   249.42   169.68   250.03   20.81   252.18   234.61   234.29   123.31   25.00   

Num 5 Plan, Function Values: 11.00000   728.92753   0.12500   
323.43   314.58   336.49   297.00   18.00   249.29   283.64   163.80   237.44   312.83   226.86   40.13   247.80   176.78   181.42   40.36   247.05   235.82   242.68   123.81   25.00   

Num 6 Plan, Function Values: 12.00000   774.97781   0.11111   
324.09   340.98   336.49   297.00   18.00   250.44   278.76   160.48   246.47   312.83   221.10   86.64   248.55   173.77   248.48   39.52   256.78   249.94   245.67   119.51   25.00   

Num 7 Plan, Function Values: 21.00000   1776.31353   0.05000   
356.50   314.58   188.43   297.00   18.00   260.93   285.30   203.66   295.20   302.44   186.18   89.96   262.65   163.95   163.55   2.18   228.96   266.25   204.65   106.76   25.00   

Num 8 Plan, Function Values: 14.00000   1065.92693   0.08333   
23.30   345.77   233.73   297.00   18.00   249.53   271.22   161.15   195.25   310.61   223.93   56.34   250.62   163.44   247.40   13.98   238.37   274.51   227.06   112.65   25.00   

Num 9 Plan, Function Values: 22.00000   1607.59599   0.05263   
356.46   355.00   182.26   297.00   18.00   264.94   280.43   206.87   241.76   301.68   220.27   98.01   263.09   168.82   171.33   21.38   226.60   273.14   191.29   117.05   25.00   

Num 10 Plan, Function Values: 13.00000   850.93603   0.11111   
340.81   308.86   233.73   297.00   18.00   251.62   273.53   161.06   235.07   310.72   221.46   89.66   248.44   166.00   228.81   42.42   238.28   228.19   248.14   124.41   25.00   

Num 11 Plan, Function Values: 22.00000   1566.80313   0.05556   
354.98   349.67   189.31   297.00   18.00   265.59   278.36   161.18   203.62   291.19   222.64   96.71   256.10   155.79   189.07   5.72   229.75   253.18   215.13   125.53   25.00   

Num 12 Plan, Function Values: 22.00000   1397.92136   0.04762   
343.66   358.06   193.37   297.00   18.00   267.65   284.48   168.59   252.66   289.06   199.69   59.35   260.24   157.36   267.17   30.37   234.38   282.43   190.37   128.06   25.00   

Num 13 Plan, Function Values: 11.00000   817.01157   0.11111   
327.87   314.16   233.73   297.00   18.00   249.81   278.81   161.15   191.66   310.20   225.83   46.97   249.91   170.58   252.96   11.52   254.78   260.86   244.47   124.04   25.00   

Num 14 Plan, Function Values: 18.00000   1279.64942   0.06667   
8.96   314.58   232.81   297.00   18.00   257.06   288.20   167.72   237.86   290.25   225.45   75.26   257.56   154.21   178.90   16.51   234.62   259.43   248.66   125.67   25.00   

Num 15 Plan, Function Values: 19.00000   1187.92979   0.07143   
323.43   340.92   197.76   297.00   18.00   263.80   282.21   160.48   235.07   298.34   220.92   79.90   249.62   161.82   290.92   43.91   241.87   275.42   214.23   133.47   25.00   

Num 16 Plan, Function Values: 18.00000   1341.68737   0.07143   
344.32   340.98   233.73   297.00   18.00   253.58   285.26   166.44   237.06   297.16   226.52   86.22   247.80   171.31   192.10   16.09   235.07   266.07   218.38   113.66   25.00   

Num 17 Plan, Function Values: 22.00000   1641.01554   0.05556   
354.15   357.99   188.97   297.00   18.00   259.17   288.26   199.02   238.24   310.15   191.03   94.48   268.51   173.77   179.92   41.67   235.59   279.07   191.11   119.17   25.00   

Num 18 Plan, Function Values: 19.00000   1242.39247   0.06667   
357.73   355.02   336.49   297.00   18.00   253.45   282.74   167.56   235.07   288.81   219.49   69.34   250.93   174.63   287.51   22.24   236.31   256.49   224.18   118.26   25.00   

Num 19 Plan, Function Values: 16.00000   890.84686   0.08333   
323.43   340.92   227.31   297.00   18.00   251.08   279.68   160.48   207.72   299.64   225.27   63.42   248.32   172.42   250.30   16.91   252.88   264.24   233.32   120.39   25.00   

Num 20 Plan, Function Values: 14.00000   681.99304   0.10000   
323.43   311.40   336.49   297.00   18.00   248.79   292.11   162.03   209.70   305.75   223.05   70.51   249.15   177.88   257.34   32.21   258.77   232.67   249.62   125.67   25.00   

Num 21 Plan, Function Values: 21.00000   1866.15621   0.05000   
4.95   289.79   217.55   297.00   18.00   262.07   286.80   169.04   272.09   287.67   221.67   79.06   264.36   152.14   176.42   359.28   227.73   272.58   199.72   128.40   25.00   

Num 22 Plan, Function Values: 16.00000   951.99198   0.08333   
347.71   340.92   336.49   297.00   18.00   252.90   281.71   160.48   235.07   307.61   222.43   65.73   247.80   167.04   253.40   9.31   253.84   250.16   238.22   129.79   25.00   

Num 23 Plan, Function Values: 13.00000   850.81180   0.10000   
337.33   314.58   341.61   297.00   18.00   252.66   283.19   161.44   241.71   309.44   220.87   75.65   248.19   176.07   224.16   42.51   236.69   237.65   244.09   121.38   25.00   

Num 24 Plan, Function Values: 21.00000   1377.29942   0.05882   
349.33   314.58   197.42   297.00   18.00   263.58   276.46   195.47   236.29   299.39   223.41   88.99   253.65   164.96   270.08   44.71   239.55   262.27   219.83   123.28   25.00   

Num 25 Plan, Function Values: 21.00000   1436.65207   0.05882   
351.35   314.58   208.11   297.00   18.00   261.88   300.15   219.81   209.70   311.08   205.18   77.94   268.97   160.72   272.30   39.04   216.86   271.53   186.75   120.77   25.00   

Num 26 Plan, Function Values: 20.00000   1663.96105   0.05882   
348.54   343.68   208.42   297.00   18.00   253.95   285.50   213.63   305.75   308.65   226.86   76.94   255.24   171.05   170.10   346.51   225.48   274.24   191.73   110.27   25.00   

Num 27 Plan, Function Values: 12.00000   877.21614   0.11111   
8.25   314.58   230.62   297.00   18.00   249.69   300.54   160.54   240.33   314.50   226.86   40.13   247.80   173.04   234.61   8.62   258.05   259.81   246.64   124.09   25.00   

Num 28 Plan, Function Values: 21.00000   1836.12820   0.04762   
345.29   295.11   193.69   297.00   18.00   266.71   286.85   207.00   257.47   282.88   202.60   105.42   263.65   166.92   179.43   356.26   216.60   267.37   198.46   117.41   25.00   

Num 29 Plan, Function Values: 13.00000   745.55199   0.11111   
323.43   314.58   15.80   297.00   18.00   248.79   291.98   164.43   235.07   311.76   226.69   83.57   248.11   180.37   262.43   40.81   253.60   231.48   245.18   123.00   25.00   

Num 30 Plan, Function Values: 21.00000   1845.46934   0.04762   
351.49   286.37   188.82   297.00   18.00   260.28   289.46   198.85   283.54   278.60   187.11   85.99   262.77   165.31   177.52   10.74   219.19   273.00   221.11   120.21   25.00   

Num 31 Plan, Function Values: 14.00000   894.79638   0.10000   
6.31   340.92   232.88   297.00   18.00   254.28   289.88   160.48   209.70   303.96   226.86   67.87   250.09   163.74   234.61   16.01   254.84   265.66   241.63   147.32   25.00   

Num 32 Plan, Function Values: 13.00000   986.77110   0.10000   
330.67   310.01   161.59   297.00   18.00   248.79   282.98   162.70   235.07   308.18   224.18   40.13   248.79   173.32   188.90   12.73   241.08   269.62   243.28   99.66   25.00   

Num 33 Plan, Function Values: 22.00000   1919.03592   0.04762   
5.23   355.47   186.68   297.00   18.00   269.27   289.51   216.04   287.97   298.87   182.36   103.51   259.87   168.65   175.77   3.18   233.82   263.60   194.27   124.61   25.00   

Num 34 Plan, Function Values: 12.00000   864.22243   0.11111   
356.00   310.95   233.73   297.00   18.00   249.88   288.52   163.37   242.19   311.62   226.86   50.18   247.80   180.07   233.02   15.34   252.59   259.10   249.40   111.94   25.00   

Num 35 Plan, Function Values: 17.00000   906.66482   0.07692   
323.43   309.13   233.73   297.00   18.00   261.23   274.68   177.80   235.07   309.69   220.20   73.24   251.61   169.04   249.56   36.26   246.28   264.79   236.83   114.06   25.00   

Num 36 Plan, Function Values: 18.00000   1482.70613   0.06667   
254.94   310.89   338.44   297.00   18.00   253.02   294.81   160.48   171.25   289.03   222.98   81.91   256.05   164.74   272.41   6.28   227.49   259.21   195.51   118.14   25.00   

Num 37 Plan, Function Values: 10.00000   585.49710   0.14286   
329.09   308.22   42.42   297.00   18.00   248.79   287.02   160.55   237.85   313.23   225.18   52.53   249.45   179.88   253.50   42.91   249.31   232.72   247.73   120.77   25.00   

Num 38 Plan, Function Values: 20.00000   1881.70875   0.05263   
16.69   280.55   165.17   297.00   18.00   260.56   287.89   194.80   284.86   296.83   219.30   94.68   258.15   170.83   181.49   1.92   227.57   271.33   199.15   117.28   25.00   

Num 39 Plan, Function Values: 14.00000   935.36864   0.10000   
323.43   314.58   230.08   297.00   18.00   248.79   278.21   160.48   235.07   295.40   225.65   71.19   247.80   169.18   287.28   2.38   258.97   242.37   249.62   119.01   25.00   

Num 40 Plan, Function Values: 21.00000   1683.39981   0.05556   
20.28   12.36   182.29   297.00   18.00   279.03   266.49   205.99   168.91   239.84   222.09   83.21   257.34   147.73   234.61   321.03   230.76   271.51   195.55   127.35   25.00   

Num 41 Plan, Function Values: 20.00000   1704.49255   0.05556   
353.97   314.58   336.49   297.00   18.00   263.86   287.90   183.19   273.85   308.65   186.21   76.26   265.10   168.75   188.94   4.32   231.67   256.74   200.97   119.68   25.00   

Num 42 Plan, Function Values: 17.00000   759.33686   0.08333   
329.36   311.74   336.49   297.00   18.00   261.43   294.23   160.48   202.48   301.75   222.24   61.08   251.85   180.40   234.61   44.19   242.76   248.45   237.74   115.79   25.00   

Num 43 Plan, Function Values: 11.00000   795.80390   0.12500   
325.82   314.58   233.73   297.00   18.00   249.83   279.69   160.48   206.28   311.80   226.86   40.13   247.80   168.26   247.40   0.51   255.15   255.60   246.36   125.85   25.00   

Num 44 Plan, Function Values: 16.00000   1210.18871   0.07692   
323.43   314.58   336.49   297.00   18.00   255.25   288.62   192.27   235.07   299.25   224.12   86.03   247.91   176.29   191.61   19.84   239.13   242.55   204.23   116.60   25.00   

Num 45 Plan, Function Values: 17.00000   1168.45039   0.07692   
354.19   354.15   233.73   297.00   18.00   252.40   313.29   160.49   235.44   295.85   221.73   96.67   250.45   167.02   247.54   7.31   239.96   261.44   231.14   125.52   25.00   

Num 46 Plan, Function Values: 21.00000   1814.76718   0.04762   
14.82   267.85   172.38   297.00   18.00   276.47   283.87   205.19   284.16   295.54   199.82   90.67   260.64   168.41   177.20   3.10   224.84   279.20   215.07   108.19   25.00   

Num 47 Plan, Function Values: 21.00000   1394.65115   0.05556   
4.73   305.62   226.97   297.00   18.00   270.54   288.63   161.79   242.11   302.74   204.18   72.17   263.38   157.86   192.09   31.73   231.56   275.27   202.98   148.82   25.00   

Num 48 Plan, Function Values: 12.00000   718.26896   0.12500   
326.79   340.92   211.46   297.00   18.00   254.16   288.05   160.48   235.07   314.50   224.72   73.29   247.80   176.11   228.59   38.65   256.56   237.31   248.77   111.85   25.00   

Num 49 Plan, Function Values: 20.00000   1751.40861   0.05556   
344.67   312.51   206.06   297.00   18.00   249.65   290.33   229.85   291.64   298.96   220.83   76.53   268.53   156.62   179.58   0.75   216.26   280.60   193.54   115.05   25.00   

Num 50 Plan, Function Values: 14.00000   1017.34586   0.09091   
323.43   311.87   230.92   297.00   18.00   249.88   294.61   177.20   238.05   309.95   222.76   51.21   247.80   180.11   234.61   9.00   214.80   257.94   216.29   115.43   25.00   

Num 51 Plan, Function Values: 14.00000   806.13313   0.10000   
323.43   340.92   336.49   297.00   18.00   248.79   279.14   160.67   209.70   313.36   225.50   70.82   247.80   176.01   247.40   35.08   254.69   249.20   224.97   109.37   25.00   

Num 52 Plan, Function Values: 21.00000   1627.17783   0.05556   
350.43   348.19   164.24   297.00   18.00   271.38   283.40   181.42   209.70   288.81   220.84   94.96   256.79   154.73   183.20   352.08   227.54   266.73   209.52   120.94   25.00   

Num 53 Plan, Function Values: 18.00000   1403.20383   0.06667   
4.36   309.86   233.73   297.00   18.00   255.80   281.95   173.36   251.92   314.50   219.74   84.01   260.32   165.29   192.47   37.59   231.92   268.08   203.07   117.33   25.00   

Num 54 Plan, Function Values: 21.00000   1901.02999   0.05000   
9.39   312.67   210.40   297.00   18.00   266.63   287.85   214.03   278.98   297.52   192.02   77.29   260.38   161.53   178.51   359.57   229.48   273.21   188.78   111.83   25.00   

Num 55 Plan, Function Values: 19.00000   1740.44452   0.05556   
348.67   313.34   233.73   297.00   18.00   255.17   287.40   202.23   268.47   306.69   218.00   94.57   259.96   170.84   186.53   357.31   228.58   264.14   199.56   119.05   25.00   

Num 56 Plan, Function Values: 17.00000   920.97073   0.07692   
334.42   340.92   233.73   297.00   18.00   248.79   290.80   165.45   235.07   313.25   226.86   68.26   251.89   175.04   258.11   35.18   248.74   257.33   219.80   114.90   25.00   

Num 57 Plan, Function Values: 17.00000   1132.11718   0.07692   
325.27   311.04   336.49   297.00   18.00   254.95   292.15   167.63   235.66   307.14   204.53   75.44   250.68   159.25   192.70   14.82   235.65   264.70   220.37   147.41   25.00   

Num 58 Plan, Function Values: 21.00000   1802.64613   0.05263   
11.50   308.82   204.36   297.00   18.00   262.59   285.96   213.95   263.55   305.94   224.75   78.62   262.20   163.45   175.86   345.84   224.45   276.16   186.43   115.30   25.00   

Num 59 Plan, Function Values: 19.00000   1541.22846   0.06250   
351.94   314.58   200.30   297.00   18.00   257.29   288.15   204.89   235.07   314.50   197.20   86.00   249.44   172.05   177.72   41.60   235.33   278.84   189.85   118.34   25.00   

Num 60 Plan, Function Values: 21.00000   1891.28697   0.05000   
21.55   292.89   187.85   297.00   18.00   262.69   286.07   210.92   289.04   310.07   199.83   107.65   259.62   169.09   177.16   357.49   224.76   269.16   203.53   113.51   25.00   

Num 61 Plan, Function Values: 19.00000   1768.93097   0.05556   
343.14   294.75   233.73   297.00   18.00   256.75   287.23   194.09   285.49   299.75   222.70   74.83   259.66   174.82   186.77   353.10   228.26   280.20   188.94   115.45   25.00   

Num 62 Plan, Function Values: 20.00000   1761.99904   0.05556   
8.68   345.59   233.73   297.00   18.00   285.30   281.33   212.84   280.64   243.72   190.40   181.55   266.48   183.75   200.36   356.09   227.03   257.84   205.81   126.09   25.00   

Num 63 Plan, Function Values: 21.00000   1116.03394   0.06250   
345.42   352.99   220.84   297.00   18.00   266.73   296.72   166.04   206.23   304.69   226.86   95.13   251.22   169.94   273.74   43.13   251.03   252.42   218.32   105.60   25.00   

Num 64 Plan, Function Values: 17.00000   1557.20989   0.06250   
353.21   345.71   336.49   297.00   18.00   254.23   290.36   200.35   251.74   308.25   215.76   92.54   252.36   172.36   203.18   337.06   237.72   279.25   200.78   123.50   25.00   

Num 65 Plan, Function Values: 16.00000   1219.97661   0.07692   
330.83   344.28   336.49   297.00   18.00   250.94   275.41   160.48   248.25   310.81   222.67   65.78   249.08   174.78   268.76   9.31   247.13   280.52   199.87   112.74   25.00   

Num 66 Plan, Function Values: 13.00000   1053.73947   0.09091   
11.33   312.24   233.73   297.00   18.00   249.64   284.49   160.48   209.70   311.76   221.27   45.19   247.80   173.15   222.44   350.56   248.59   275.96   243.71   106.45   25.00   

Num 67 Plan, Function Values: 13.00000   1039.10453   0.10000   
55.15   314.58   233.73   297.00   18.00   249.20   290.01   160.48   209.70   313.39   221.54   40.13   247.80   163.98   192.39   351.00   237.94   278.40   249.62   106.04   25.00   

Num 68 Plan, Function Values: 15.00000   1007.36163   0.09091   
334.93   314.42   233.73   297.00   18.00   252.02   282.30   160.48   209.70   309.14   225.72   71.65   249.52   169.51   247.40   7.00   252.55   259.21   229.94   128.25   25.00   

Num 69 Plan, Function Values: 14.00000   783.14783   0.10000   
323.43   314.58   351.05   297.00   18.00   248.79   291.19   165.26   235.07   314.50   224.85   90.22   248.53   182.41   288.02   44.71   254.92   224.29   249.62   109.09   25.00   

Num 70 Plan, Function Values: 16.00000   1027.72084   0.08333   
355.68   314.58   197.37   297.00   18.00   251.57   281.50   160.48   235.07   314.50   226.00   76.23   250.07   181.34   247.66   33.86   236.34   257.84   242.15   122.23   25.00   

Num 71 Plan, Function Values: 17.00000   1417.07029   0.06667   
344.32   309.60   233.73   297.00   18.00   255.62   279.78   193.08   266.12   310.14   220.42   87.76   250.69   168.76   215.14   18.83   232.90   263.26   229.99   119.07   25.00   

Num 72 Plan, Function Values: 17.00000   1364.29118   0.07143   
359.77   340.92   233.73   297.00   18.00   252.96   283.52   169.03   235.07   295.14   225.10   82.81   250.47   166.09   251.17   358.64   224.27   270.57   219.55   119.69   25.00   

Num 73 Plan, Function Values: 16.00000   1241.54119   0.07692   
323.43   340.92   226.98   297.00   18.00   256.51   280.87   205.93   235.65   308.43   221.60   73.54   249.78   175.07   207.50   14.85   234.87   240.95   190.43   100.79   25.00   

Num 74 Plan, Function Values: 14.00000   1010.63510   0.09091   
6.31   314.58   42.42   297.00   18.00   248.79   283.54   180.22   207.19   311.80   226.49   55.94   248.18   173.19   247.40   43.67   240.32   264.89   222.78   125.54   25.00   

Num 75 Plan, Function Values: 16.00000   1284.43473   0.07692   
357.56   314.49   233.73   297.00   18.00   251.86   287.93   178.23   239.97   292.79   222.14   96.00   252.92   172.49   234.24   40.16   229.16   278.58   213.17   106.88   25.00   

Num 76 Plan, Function Values: 20.00000   1779.66918   0.05263   
8.76   314.58   336.49   297.00   18.00   264.66   284.05   213.81   267.40   294.73   192.69   106.69   261.71   169.96   188.10   4.56   230.53   260.27   208.97   94.94   25.00   

Num 77 Plan, Function Values: 19.00000   995.74500   0.07143   
327.03   340.92   175.98   297.00   18.00   261.01   291.24   163.63   209.70   302.69   219.87   74.45   247.80   183.72   290.15   39.51   244.92   254.41   228.45   130.94   25.00   

Num 78 Plan, Function Values: 21.00000   1788.35572   0.05263   
357.44   311.48   199.76   297.00   18.00   260.42   281.93   210.25   282.79   296.60   221.79   77.08   260.98   164.10   190.03   357.11   243.65   279.39   196.40   109.85   25.00   

Num 79 Plan, Function Values: 17.00000   769.92126   0.08333   
330.93   311.67   336.49   297.00   18.00   259.73   295.43   160.48   209.70   301.42   222.87   62.14   252.43   180.55   247.40   44.71   243.07   250.83   236.48   116.43   25.00   

Num 80 Plan, Function Values: 15.00000   1304.58273   0.07692   
254.94   313.11   233.73   297.00   18.00   253.48   289.01   167.71   208.37   289.63   224.30   107.96   247.80   159.93   207.47   353.17   225.25   208.19   186.90   121.15   25.00   

Num 81 Plan, Function Values: 17.00000   1145.65532   0.07692   
328.30   311.15   233.73   297.00   18.00   248.79   296.11   160.48   209.70   313.15   219.29   68.41   254.42   172.06   175.22   3.43   236.74   270.39   229.92   95.89   25.00   

Num 82 Plan, Function Values: 18.00000   1351.77978   0.06667   
346.84   314.58   233.73   297.00   18.00   271.43   285.00   167.79   208.19   309.93   224.26   109.45   256.33   172.70   200.29   9.07   237.51   272.69   216.56   112.67   25.00   

Num 83 Plan, Function Values: 10.00000   589.90349   0.14286   
323.43   310.56   23.49   297.00   18.00   250.78   284.60   163.50   240.07   312.95   225.48   42.81   247.80   179.85   233.42   44.71   251.86   231.88   249.62   125.44   25.00   

Num 84 Plan, Function Values: 19.00000   1392.74033   0.06667   
342.65   8.33   336.49   297.00   18.00   255.27   268.98   164.22   235.07   305.95   219.51   86.88   252.29   169.10   183.80   330.03   235.13   273.07   207.74   123.95   25.00   

Num 85 Plan, Function Values: 15.00000   1137.82260   0.08333   
254.94   309.89   336.49   297.00   18.00   250.59   305.37   160.48   167.33   283.58   226.86   76.55   249.84   163.43   325.87   17.11   252.20   260.88   199.83   124.92   25.00   

Num 86 Plan, Function Values: 15.00000   926.86196   0.09091   
328.24   311.55   233.73   297.00   18.00   262.12   281.33   160.48   235.07   308.36   221.37   119.84   252.61   168.12   198.22   44.43   233.10   258.92   246.20   129.52   25.00   

Num 87 Plan, Function Values: 15.00000   1001.37203   0.08333   
356.11   301.66   215.45   297.00   18.00   248.79   278.82   162.13   235.07   312.43   226.86   62.24   250.45   171.98   272.54   38.81   255.99   262.72   249.62   109.69   25.00   

Num 88 Plan, Function Values: 17.00000   976.86961   0.07692   
340.70   343.49   233.73   297.00   18.00   249.03   291.08   167.61   237.51   312.66   222.89   59.94   248.10   176.67   197.55   30.08   239.74   258.05   236.24   109.29   25.00   

Num 89 Plan, Function Values: 17.00000   1158.95697   0.07692   
329.28   344.14   42.42   297.00   18.00   280.57   295.39   171.43   235.07   303.03   223.63   80.26   251.54   178.76   232.19   40.89   212.90   289.51   209.81   103.89   25.00   

Num 90 Plan, Function Values: 13.00000   1164.12796   0.08333   
323.43   340.92   233.46   297.00   18.00   252.65   281.43   160.48   193.32   310.68   222.99   50.84   250.17   175.16   220.42   15.18   230.11   262.99   194.13   118.00   25.00   

Num 91 Plan, Function Values: 16.00000   1397.29593   0.07143   
337.65   340.92   336.49   297.00   18.00   251.96   291.32   160.48   259.37   310.07   226.86   81.96   251.74   173.12   207.92   9.13   227.65   269.49   209.78   117.88   25.00   

Num 92 Plan, Function Values: 20.00000   1806.33245   0.05000   
358.34   293.70   193.47   297.00   18.00   256.68   287.89   197.75   274.31   298.55   212.12   89.54   260.10   167.85   184.60   5.87   223.09   292.88   220.34   119.95   25.00   

Num 93 Plan, Function Values: 21.00000   1723.11358   0.05263   
345.10   310.36   189.41   297.00   18.00   266.26   284.32   199.51   235.07   283.93   194.83   86.05   260.61   169.74   196.37   356.14   224.68   276.75   199.35   125.70   25.00   

Num 94 Plan, Function Values: 20.00000   1538.10444   0.05882   
16.23   358.81   233.73   297.00   18.00   256.84   294.24   166.55   187.55   294.21   221.89   76.53   254.12   159.00   191.93   3.32   229.26   260.54   207.96   117.95   25.00   

Num 95 Plan, Function Values: 20.00000   1928.82608   0.05000   
21.04   286.19   42.42   297.00   18.00   271.96   288.13   210.67   288.31   276.14   180.19   86.76   267.97   167.14   178.38   350.87   228.42   268.91   190.01   109.60   25.00   

Num 96 Plan, Function Values: 22.00000   1715.83370   0.04762   
349.29   359.00   192.77   297.00   18.00   261.14   287.90   209.43   246.83   288.80   208.97   99.06   263.70   170.98   186.22   3.43   239.93   270.25   198.35   97.99   25.00   

Num 97 Plan, Function Values: 11.00000   773.71256   0.12500   
326.48   311.81   233.73   297.00   18.00   249.66   287.28   164.37   209.70   310.78   220.28   54.89   247.80   177.82   247.40   9.99   251.82   253.64   247.25   118.05   25.00   

Num 98 Plan, Function Values: 17.00000   1236.29509   0.07143   
339.01   346.13   232.03   297.00   18.00   255.41   292.07   166.75   256.28   307.81   223.14   71.22   252.09   168.44   185.15   12.30   228.42   237.30   208.77   117.48   25.00   

Num 99 Plan, Function Values: 16.00000   1033.03242   0.08333   
339.78   309.84   336.49   297.00   18.00   254.97   286.89   161.40   235.07   314.15   225.67   72.62   252.51   170.96   247.40   20.58   235.74   254.69   225.89   127.96   25.00   

Num 100 Plan, Function Values: 21.00000   1672.83557   0.05263   
355.45   347.17   219.09   297.00   18.00   264.48   278.52   166.36   267.88   292.65   216.43   100.93   253.07   157.05   177.80   7.59   223.05   265.93   218.69   119.30   25.00   

Num 101 Plan, Function Values: 21.00000   1210.86465   0.06250   
353.92   340.92   224.04   297.00   18.00   261.32   299.84   165.89   209.70   306.67   226.37   78.55   257.43   165.71   293.91   40.72   231.67   271.33   224.98   102.31   25.00   

Num 102 Plan, Function Values: 18.00000   1270.51729   0.07143   
0.70   314.58   232.50   297.00   18.00   252.54   288.11   164.33   237.55   295.02   226.86   73.54   247.98   162.92   197.15   15.38   235.58   264.31   235.24   118.58   25.00   

Num 103 Plan, Function Values: 21.00000   1899.42230   0.05000   
354.30   308.99   187.81   297.00   18.00   265.89   278.21   207.66   270.75   300.71   191.14   91.08   267.77   163.18   189.20   1.03   234.68   266.53   192.75   112.57   25.00   

Num 104 Plan, Function Values: 20.00000   1730.93318   0.05263   
351.02   314.58   336.49   297.00   18.00   262.00   279.20   198.42   265.37   287.36   197.95   84.14   261.69   169.81   191.31   347.94   239.42   267.61   201.14   117.38   25.00   

Num 105 Plan, Function Values: 17.00000   1374.06659   0.06667   
346.00   340.92   216.41   297.00   18.00   252.57   278.01   170.71   286.59   300.96   224.71   99.08   248.12   165.46   178.93   41.88   234.60   234.21   203.70   114.68   25.00   

Num 106 Plan, Function Values: 19.00000   1679.40145   0.05882   
348.26   340.92   231.10   297.00   18.00   256.39   288.23   210.78   288.12   301.45   223.49   85.25   258.62   168.80   198.82   350.14   226.77   273.26   183.45   113.77   25.00   

Num 107 Plan, Function Values: 18.00000   1558.00422   0.05882   
353.18   279.00   233.73   297.00   18.00   264.34   320.26   194.45   292.31   281.38   226.86   72.90   247.80   171.32   199.73   1.91   228.73   252.30   209.96   114.35   25.00   

Num 108 Plan, Function Values: 11.00000   780.08431   0.12500   
324.30   309.41   336.49   297.00   18.00   253.87   275.03   160.48   206.71   279.78   194.35   56.78   247.80   173.36   248.91   9.93   258.97   228.20   249.62   146.87   25.00   

Num 109 Plan, Function Values: 16.00000   1138.59012   0.07692   
358.60   340.92   222.81   297.00   18.00   251.50   274.94   165.95   209.70   301.35   221.01   54.50   252.68   162.30   266.53   352.81   242.49   273.84   248.37   114.08   25.00   

Num 110 Plan, Function Values: 16.00000   1064.39823   0.08333   
348.71   314.58   196.12   297.00   18.00   255.67   277.23   161.85   235.07   297.45   224.04   95.68   247.80   180.22   234.61   22.31   258.97   269.00   247.59   129.90   25.00   

Num 111 Plan, Function Values: 22.00000   1733.20354   0.04762   
4.44   9.67   173.94   297.00   18.00   262.50   270.05   183.86   155.72   292.91   210.58   81.46   259.15   151.76   184.34   344.47   227.08   276.70   221.85   127.82   25.00   

Num 112 Plan, Function Values: 21.00000   1732.47396   0.05263   
356.14   314.58   181.89   297.00   18.00   259.92   284.74   191.48   277.94   311.77   207.76   107.27   259.02   169.29   185.76   7.61   238.60   271.11   207.35   118.23   25.00   

Num 113 Plan, Function Values: 22.00000   1812.99928   0.05000   
6.98   358.83   180.61   297.00   18.00   266.28   268.22   178.62   178.81   279.00   219.41   80.02   257.85   148.74   180.03   341.21   227.18   275.64   201.45   126.73   25.00   

Num 114 Plan, Function Values: 16.00000   985.02059   0.09091   
356.94   340.92   233.73   297.00   18.00   262.72   283.53   165.92   235.07   313.54   221.24   88.00   252.88   164.01   293.93   39.10   243.65   240.86   240.70   109.60   25.00   

Num 115 Plan, Function Values: 16.00000   1383.76682   0.07143   
347.53   340.92   336.49   297.00   18.00   253.33   273.70   160.48   250.85   310.55   220.61   66.35   251.17   171.65   212.12   352.79   240.54   279.76   192.98   117.91   25.00   

Num 116 Plan, Function Values: 21.00000   1788.20441   0.05000   
355.97   299.34   192.70   297.00   18.00   263.94   288.13   196.82   272.28   309.27   199.64   78.58   257.63   167.01   178.72   3.74   215.58   286.32   218.36   118.57   25.00   

Num 117 Plan, Function Values: 19.00000   1430.91035   0.06667   
357.18   356.83   233.73   297.00   18.00   255.00   291.46   166.62   238.59   300.43   226.86   76.04   251.36   164.20   191.94   19.72   237.19   274.62   199.00   127.88   25.00   

Num 118 Plan, Function Values: 21.00000   1729.68548   0.05263   
1.13   314.58   197.58   297.00   18.00   270.60   286.60   212.11   322.84   284.36   214.46   103.60   261.32   174.05   176.27   357.80   233.77   269.82   186.16   102.45   25.00   

Num 119 Plan, Function Values: 19.00000   1183.32986   0.06667   
325.81   4.01   161.59   297.00   18.00   265.32   280.65   160.48   235.07   296.50   222.26   71.78   250.70   161.77   255.17   32.00   239.34   280.55   199.56   126.99   25.00   

Num 120 Plan, Function Values: 14.00000   1151.54831   0.08333   
254.94   344.24   336.49   297.00   18.00   256.27   284.06   178.91   248.16   310.62   221.90   40.13   250.63   158.48   192.23   41.80   229.65   284.05   201.56   107.24   25.00   

Num 121 Plan, Function Values: 17.00000   1539.47923   0.06667   
6.13   298.42   233.73   297.00   18.00   254.56   285.67   212.61   239.47   312.94   220.74   74.49   250.96   177.46   211.92   7.13   229.15   276.48   213.87   122.54   25.00   

Num 122 Plan, Function Values: 13.00000   985.07231   0.10000   
323.43   341.54   340.35   297.00   18.00   250.63   272.34   161.78   209.70   311.12   220.27   46.02   250.78   171.79   250.32   23.04   238.27   260.01   194.44   110.01   25.00   

Num 123 Plan, Function Values: 17.00000   1153.22646   0.07692   
326.63   314.58   233.73   297.00   18.00   249.22   290.71   183.32   235.07   310.69   221.75   76.29   252.50   167.48   190.14   10.34   237.33   249.73   235.72   97.88   25.00   

Num 124 Plan, Function Values: 20.00000   1719.33292   0.05556   
349.29   314.38   161.59   297.00   18.00   267.66   286.69   160.48   267.14   289.91   193.25   92.87   259.00   165.80   170.39   6.84   227.60   272.97   191.87   126.27   25.00   

Num 125 Plan, Function Values: 14.00000   1037.70247   0.08333   
359.75   342.08   336.49   297.00   18.00   251.06   289.90   166.96   235.90   311.14   223.22   40.13   249.92   174.17   209.43   25.45   246.93   272.28   228.70   121.51   25.00   

Num 126 Plan, Function Values: 18.00000   974.06536   0.07692   
332.48   314.58   233.73   297.00   18.00   261.74   281.34   169.22   235.07   314.50   222.34   103.85   250.49   176.55   227.87   39.88   247.17   269.85   230.36   123.37   25.00   

Num 127 Plan, Function Values: 12.00000   1063.44637   0.09091   
329.33   314.58   233.73   297.00   18.00   251.28   279.85   166.56   194.34   314.50   221.07   53.42   248.78   173.89   132.84   357.72   252.00   277.20   190.34   121.96   25.00   

Num 128 Plan, Function Values: 17.00000   1058.64869   0.07692   
354.38   340.92   233.73   297.00   18.00   262.71   276.03   175.94   209.70   308.70   226.43   69.79   262.94   161.58   175.01   17.88   257.39   277.89   244.15   72.39   25.00   

Num 129 Plan, Function Values: 20.00000   1673.80457   0.05556   
8.25   340.92   166.23   297.00   18.00   259.06   292.84   171.97   286.29   295.77   223.59   88.25   260.76   163.46   177.36   350.81   220.15   275.03   207.57   118.21   25.00   

Num 130 Plan, Function Values: 17.00000   1418.50707   0.06667   
17.26   289.46   204.47   297.00   18.00   248.79   295.00   166.67   266.60   313.15   226.39   74.19   250.74   171.73   165.88   3.38   228.15   263.42   243.25   115.10   25.00   

Num 131 Plan, Function Values: 18.00000   1424.98720   0.06667   
343.90   284.63   339.70   297.00   18.00   255.47   284.74   167.74   235.07   294.79   219.41   68.87   250.45   174.23   198.01   16.84   224.00   273.41   205.21   116.49   25.00   

Num 132 Plan, Function Values: 18.00000   1428.77121   0.06667   
6.64   340.92   336.49   297.00   18.00   251.99   292.32   164.31   235.07   292.57   219.98   84.28   258.73   157.89   206.93   32.71   224.75   270.19   192.96   116.73   25.00   

Num 133 Plan, Function Values: 14.00000   924.61305   0.10000   
324.25   343.49   228.95   297.00   18.00   250.34   290.90   160.48   237.29   313.75   224.35   69.56   252.07   183.35   247.40   6.89   237.65   257.98   245.59   93.78   25.00   

Num 134 Plan, Function Values: 16.00000   1134.55282   0.08333   
323.43   340.92   233.73   297.00   18.00   254.94   284.26   184.03   238.43   308.88   223.94   75.49   250.35   174.41   231.45   12.75   237.99   250.78   203.20   111.07   25.00   

Num 135 Plan, Function Values: 22.00000   1784.78984   0.05000   
5.29   13.23   174.53   297.00   18.00   265.69   283.27   207.55   206.11   283.13   182.54   101.72   267.01   166.50   187.22   346.71   229.66   282.49   203.14   105.51   25.00   

Num 136 Plan, Function Values: 20.00000   1056.78304   0.06667   
341.76   314.58   214.36   297.00   18.00   276.44   298.29   162.23   240.28   306.69   221.35   77.89   261.16   170.31   265.71   44.71   233.68   247.78   243.29   119.58   25.00   

Num 137 Plan, Function Values: 20.00000   1783.51671   0.05263   
356.67   282.57   233.73   297.00   18.00   263.01   280.45   164.30   285.43   283.51   207.18   105.43   257.69   154.10   196.96   355.43   234.79   273.17   190.93   111.63   25.00   

Num 138 Plan, Function Values: 22.00000   1708.12815   0.05263   
356.92   1.04   193.87   297.00   18.00   260.59   288.22   184.73   241.62   308.29   168.78   74.50   267.87   172.95   185.66   7.41   232.16   278.91   193.25   123.36   25.00   

Num 139 Plan, Function Values: 20.00000   1518.95709   0.06250   
346.09   310.86   233.73   297.00   18.00   266.26   280.61   160.48   209.70   295.70   221.44   84.71   261.84   162.62   181.03   7.09   228.54   270.41   219.79   120.38   25.00   

Num 140 Plan, Function Values: 20.00000   1659.03843   0.05556   
1.42   314.58   167.08   297.00   18.00   263.32   288.07   201.39   262.60   279.96   222.84   83.16   260.87   150.43   156.50   354.34   215.00   272.37   207.48   125.62   25.00   

Num 141 Plan, Function Values: 12.00000   876.42363   0.10000   
323.43   314.58   26.63   297.00   18.00   248.79   269.42   160.87   240.42   313.27   221.89   40.13   248.65   174.75   251.03   29.94   238.99   240.68   199.03   115.49   25.00   

Num 142 Plan, Function Values: 19.00000   1331.84520   0.06250   
341.85   340.92   223.69   297.00   18.00   257.35   283.41   161.38   207.87   300.16   221.86   70.30   264.06   150.77   234.61   8.52   232.22   269.31   205.55   121.77   25.00   

Num 143 Plan, Function Values: 16.00000   906.65261   0.07692   
328.34   309.42   222.61   297.00   18.00   249.82   286.08   164.34   235.34   302.92   226.37   57.77   247.80   174.05   172.96   36.91   238.48   276.53   249.62   123.31   25.00   

Num 144 Plan, Function Values: 20.00000   1475.16711   0.05882   
356.22   340.92   161.59   297.00   18.00   260.28   301.33   166.33   235.07   280.42   197.08   71.45   259.40   156.28   193.29   2.24   232.92   273.10   203.63   145.86   25.00   

Num 145 Plan, Function Values: 15.00000   1162.91739   0.07692   
359.98   308.38   215.96   297.00   18.00   252.09   282.78   163.23   236.46   309.33   218.77   94.30   253.07   164.23   204.43   39.35   242.53   238.38   204.87   112.40   25.00   

Num 146 Plan, Function Values: 15.00000   808.44826   0.09091   
327.77   314.58   233.73   297.00   18.00   256.02   281.61   160.52   235.07   304.58   219.63   64.23   250.35   164.67   260.29   44.71   238.36   241.83   230.09   126.22   25.00   

Num 147 Plan, Function Values: 20.00000   1127.06313   0.06250   
333.90   314.58   180.84   297.00   18.00   265.93   286.84   172.52   209.70   313.27   214.16   86.01   254.84   179.20   193.19   36.98   254.03   251.43   214.48   117.60   25.00   

Num 148 Plan, Function Values: 17.00000   978.88575   0.07143   
326.94   312.53   215.71   297.00   18.00   256.90   282.36   160.75   235.07   304.27   217.50   74.55   253.72   175.06   250.91   43.17   239.85   256.18   226.38   128.69   25.00   


Generation 110 Time: 26.32 sec
Size of Pareto Set: 128
Num 1 Plan, Function Values: 9.00000   565.54493   0.16667   
323.64   310.65   336.49   297.00   18.00   249.97   281.11   161.08   237.75   314.50   219.90   55.34   247.80   176.21   249.38   43.45   252.92   241.33   248.08   121.71   25.00   

Num 2 Plan, Function Values: 21.00000   1928.26555   0.04762   
10.13   293.36   188.34   297.00   18.00   272.48   286.48   216.64   281.64   285.20   189.34   107.34   262.62   168.97   181.74   3.79   231.32   254.58   197.73   90.54   25.00   

Num 3 Plan, Function Values: 21.00000   1938.59611   0.04762   
351.64   289.87   187.54   297.00   18.00   263.40   287.53   203.37   272.73   284.28   188.54   92.62   262.65   164.98   175.98   354.01   222.18   267.83   204.00   117.58   25.00   

Num 4 Plan, Function Values: 12.00000   667.87616   0.12500   
327.38   340.92   233.73   297.00   18.00   249.22   285.99   161.51   235.07   310.39   222.73   62.87   247.80   186.99   227.88   11.66   258.10   240.73   249.62   116.44   25.00   

Num 5 Plan, Function Values: 10.00000   589.90349   0.14286   
323.43   310.56   23.49   297.00   18.00   250.78   284.60   163.50   240.07   312.95   225.48   42.81   247.80   179.85   233.42   44.71   251.86   231.88   249.62   125.44   25.00   

Num 6 Plan, Function Values: 20.00000   1472.87600   0.06250   
346.77   314.11   233.73   297.00   18.00   262.20   282.16   163.74   209.70   298.28   223.08   85.09   258.34   166.18   192.70   10.30   229.31   270.56   217.77   110.99   25.00   

Num 7 Plan, Function Values: 19.00000   1500.71356   0.06667   
344.15   314.58   233.73   297.00   18.00   256.47   285.51   162.56   209.70   289.44   222.22   85.14   258.38   166.38   192.04   1.34   232.48   269.75   209.50   117.08   25.00   

Num 8 Plan, Function Values: 19.00000   1428.22163   0.06667   
343.52   310.96   228.88   297.00   18.00   256.44   283.71   165.17   235.07   300.54   224.43   83.54   259.11   173.97   189.20   9.57   244.93   259.59   201.08   120.61   25.00   

Num 9 Plan, Function Values: 14.00000   669.66683   0.10000   
323.97   314.58   27.37   297.00   18.00   248.79   281.07   161.60   209.70   308.92   222.06   61.76   248.74   170.92   234.61   44.71   249.55   232.54   238.30   121.91   25.00   

Num 10 Plan, Function Values: 17.00000   1539.47923   0.06667   
6.13   298.42   233.73   297.00   18.00   254.56   285.67   212.61   239.47   312.94   220.74   74.49   250.96   177.46   211.92   7.13   229.15   276.48   213.87   122.54   25.00   

Num 11 Plan, Function Values: 12.00000   736.82831   0.11111   
326.51   340.92   42.42   297.00   18.00   249.54   278.21   160.48   239.26   312.06   223.54   45.97   248.89   174.07   234.61   22.70   240.90   236.69   229.42   111.54   25.00   

Num 12 Plan, Function Values: 17.00000   1163.29763   0.07692   
345.44   311.75   233.73   297.00   18.00   255.11   291.53   162.34   236.45   311.29   225.70   89.82   252.29   170.41   177.37   17.07   250.21   271.54   235.70   117.10   25.00   

Num 13 Plan, Function Values: 12.00000   877.21614   0.11111   
8.25   314.58   230.62   297.00   18.00   249.69   300.54   160.54   240.33   314.50   226.86   40.13   247.80   173.04   234.61   8.62   258.05   259.81   246.64   124.09   25.00   

Num 14 Plan, Function Values: 13.00000   850.93603   0.11111   
340.81   308.86   233.73   297.00   18.00   251.62   273.53   161.06   235.07   310.72   221.46   89.66   248.44   166.00   228.81   42.42   238.28   228.19   248.14   124.41   25.00   

Num 15 Plan, Function Values: 11.00000   773.71256   0.12500   
326.48   311.81   233.73   297.00   18.00   249.66   287.28   164.37   209.70   310.78   220.28   54.89   247.80   177.82   247.40   9.99   251.82   253.64   247.25   118.05   25.00   

Num 16 Plan, Function Values: 20.00000   1824.63927   0.05000   
0.95   294.30   201.94   297.00   18.00   275.82   290.57   212.52   283.16   306.73   203.12   104.01   251.27   174.57   175.22   2.53   229.48   253.67   192.10   120.81   25.00   

Num 17 Plan, Function Values: 17.00000   1173.81071   0.07692   
254.94   311.48   336.49   297.00   18.00   253.28   286.72   163.58   235.07   291.67   222.13   90.89   250.82   175.29   198.30   17.24   238.57   254.31   222.61   120.92   25.00   

Num 18 Plan, Function Values: 12.00000   1063.44637   0.09091   
329.33   314.58   233.73   297.00   18.00   251.28   279.85   166.56   194.34   314.50   221.07   53.42   248.78   173.89   132.84   357.72   252.00   277.20   190.34   121.96   25.00   

Num 19 Plan, Function Values: 18.00000   1247.01001   0.07143   
358.09   314.58   233.73   297.00   18.00   253.51   291.33   167.86   206.96   302.15   224.97   77.14   251.96   173.66   256.51   13.67   229.71   261.75   218.23   116.32   25.00   

Num 20 Plan, Function Values: 18.00000   1222.01962   0.07143   
7.32   340.92   189.49   297.00   18.00   248.86   291.97   160.48   235.07   297.99   224.37   73.43   249.46   171.14   234.61   356.45   248.92   276.04   234.87   118.83   25.00   

Num 21 Plan, Function Values: 14.00000   935.36864   0.10000   
323.43   314.58   230.08   297.00   18.00   248.79   278.21   160.48   235.07   295.40   225.65   71.19   247.80   169.18   287.28   2.38   258.97   242.37   249.62   119.01   25.00   

Num 22 Plan, Function Values: 15.00000   1316.88717   0.08333   
348.37   310.43   211.39   297.00   18.00   248.79   278.28   164.63   203.34   314.16   226.86   40.13   247.80   175.89   190.32   7.59   251.98   270.53   192.94   123.12   25.00   

Num 23 Plan, Function Values: 17.00000   819.70316   0.08333   
330.13   340.92   233.32   297.00   18.00   260.38   285.50   163.05   209.70   311.59   222.75   88.71   248.68   177.64   261.35   37.85   248.18   222.71   235.43   117.94   25.00   

Num 24 Plan, Function Values: 19.00000   1366.47531   0.06667   
345.32   310.19   233.73   297.00   18.00   254.20   283.36   166.30   235.07   299.47   224.64   74.42   255.32   176.08   188.41   8.48   244.59   256.98   207.77   123.24   25.00   

Num 25 Plan, Function Values: 18.00000   1399.59132   0.06667   
48.28   314.58   233.73   297.00   18.00   253.42   285.18   171.12   209.70   287.38   220.74   99.84   257.68   167.22   188.95   2.16   232.36   290.87   219.22   120.55   25.00   

Num 26 Plan, Function Values: 20.00000   1704.49255   0.05556   
353.97   314.58   336.49   297.00   18.00   263.86   287.90   183.19   273.85   308.65   186.21   76.26   265.10   168.75   188.94   4.32   231.67   256.74   200.97   119.68   25.00   

Num 27 Plan, Function Values: 15.00000   695.50047   0.09091   
327.05   314.58   226.16   297.00   18.00   250.62   288.49   171.86   238.87   311.97   222.50   61.89   247.80   181.81   234.61   22.81   257.62   240.42   233.33   122.49   25.00   

Num 28 Plan, Function Values: 14.00000   909.62974   0.10000   
323.43   314.58   336.49   297.00   18.00   253.70   284.50   162.48   239.62   311.93   224.14   70.37   248.89   180.04   226.49   5.37   245.29   250.73   249.62   124.39   25.00   

Num 29 Plan, Function Values: 20.00000   1719.33292   0.05556   
349.29   314.38   161.59   297.00   18.00   267.66   286.69   160.48   267.14   289.91   193.25   92.87   259.00   165.80   170.39   6.84   227.60   272.97   191.87   126.27   25.00   

Num 30 Plan, Function Values: 21.00000   1854.04171   0.04762   
357.88   306.71   196.67   297.00   18.00   265.78   270.49   206.25   275.30   298.12   189.82   78.65   264.59   164.64   192.48   358.34   229.32   255.08   199.89   107.99   25.00   

Num 31 Plan, Function Values: 15.00000   1007.36163   0.09091   
334.93   314.42   233.73   297.00   18.00   252.02   282.30   160.48   209.70   309.14   225.72   71.65   249.52   169.51   247.40   7.00   252.55   259.21   229.94   128.25   25.00   

Num 32 Plan, Function Values: 17.00000   1344.32123   0.07143   
327.43   314.58   233.73   297.00   18.00   265.40   284.29   163.88   235.07   290.90   223.33   92.62   252.96   168.39   212.79   6.45   232.12   266.99   220.81   121.28   25.00   

Num 33 Plan, Function Values: 20.00000   1603.40582   0.05882   
347.58   347.96   336.49   297.00   18.00   269.91   280.19   165.04   197.01   290.83   222.73   102.09   251.31   171.94   176.72   7.97   227.66   256.14   195.28   124.18   25.00   

Num 34 Plan, Function Values: 17.00000   1300.15691   0.07692   
254.94   314.58   233.73   297.00   18.00   253.90   287.04   164.73   204.57   293.71   225.74   107.51   250.03   159.26   200.30   344.04   233.23   254.03   207.98   123.30   25.00   

Num 35 Plan, Function Values: 20.00000   1242.69234   0.05882   
333.45   314.58   222.43   297.00   18.00   266.41   280.87   171.10   174.59   309.77   221.18   62.20   251.57   167.11   152.07   35.52   235.08   259.44   202.46   117.52   25.00   

Num 36 Plan, Function Values: 20.00000   1408.38054   0.06250   
331.67   314.58   173.29   297.00   18.00   252.35   282.26   166.66   202.91   295.20   222.43   73.45   256.46   168.79   174.81   353.39   236.10   260.02   190.06   116.30   25.00   

Num 37 Plan, Function Values: 17.00000   960.61556   0.08333   
349.33   311.87   192.15   297.00   18.00   262.00   298.58   164.00   209.70   309.46   223.44   71.29   247.98   169.86   275.74   44.71   253.12   256.05   241.94   114.22   25.00   

Num 38 Plan, Function Values: 12.00000   686.32706   0.11111   
326.38   314.58   336.49   297.00   18.00   251.21   285.78   165.37   200.09   300.01   224.18   67.66   249.44   175.51   234.61   44.71   256.71   229.48   246.02   122.80   25.00   

Num 39 Plan, Function Values: 12.00000   718.26896   0.12500   
326.79   340.92   211.46   297.00   18.00   254.16   288.05   160.48   235.07   314.50   224.72   73.29   247.80   176.11   228.59   38.65   256.56   237.31   248.77   111.85   25.00   

Num 40 Plan, Function Values: 22.00000   1919.03592   0.04762   
5.23   355.47   186.68   297.00   18.00   269.27   289.51   216.04   287.97   298.87   182.36   103.51   259.87   168.65   175.77   3.18   233.82   263.60   194.27   124.61   25.00   

Num 41 Plan, Function Values: 10.00000   585.49710   0.14286   
329.09   308.22   42.42   297.00   18.00   248.79   287.02   160.55   237.85   313.23   225.18   52.53   249.45   179.88   253.50   42.91   249.31   232.72   247.73   120.77   25.00   

Num 42 Plan, Function Values: 14.00000   924.61305   0.10000   
324.25   343.49   228.95   297.00   18.00   250.34   290.90   160.48   237.29   313.75   224.35   69.56   252.07   183.35   247.40   6.89   237.65   257.98   245.59   93.78   25.00   

Num 43 Plan, Function Values: 21.00000   1116.03394   0.06250   
345.42   352.99   220.84   297.00   18.00   266.73   296.72   166.04   206.23   304.69   226.86   95.13   251.22   169.94   273.74   43.13   251.03   252.42   218.32   105.60   25.00   

Num 44 Plan, Function Values: 20.00000   1881.70875   0.05263   
16.69   280.55   165.17   297.00   18.00   260.56   287.89   194.80   284.86   296.83   219.30   94.68   258.15   170.83   181.49   1.92   227.57   271.33   199.15   117.28   25.00   

Num 45 Plan, Function Values: 21.00000   1802.64613   0.05263   
11.50   308.82   204.36   297.00   18.00   262.59   285.96   213.95   263.55   305.94   224.75   78.62   262.20   163.45   175.86   345.84   224.45   276.16   186.43   115.30   25.00   

Num 46 Plan, Function Values: 22.00000   1573.70461   0.04762   
339.23   355.69   226.30   297.00   18.00   264.51   277.79   184.21   249.38   276.62   209.63   73.29   261.84   148.29   187.11   340.99   228.05   267.54   205.84   118.09   25.00   

Num 47 Plan, Function Values: 22.00000   1641.01554   0.05556   
354.15   357.99   188.97   297.00   18.00   259.17   288.26   199.02   238.24   310.15   191.03   94.48   268.51   173.77   179.92   41.67   235.59   279.07   191.11   119.17   25.00   

Num 48 Plan, Function Values: 20.00000   1624.61997   0.05882   
2.33   314.58   161.59   297.00   18.00   275.10   284.29   202.64   322.84   289.56   207.49   97.36   258.54   155.17   179.26   2.98   229.28   261.56   190.59   72.39   25.00   

Num 49 Plan, Function Values: 19.00000   1768.93097   0.05556   
343.14   294.75   233.73   297.00   18.00   256.75   287.23   194.09   285.49   299.75   222.70   74.83   259.66   174.82   186.77   353.10   228.26   280.20   188.94   115.45   25.00   

Num 50 Plan, Function Values: 16.00000   1281.98722   0.07692   
351.78   340.92   210.30   297.00   18.00   251.93   278.89   160.48   203.54   308.58   223.44   79.67   250.27   169.69   207.04   2.74   254.77   281.46   225.90   115.25   25.00   

Num 51 Plan, Function Values: 18.00000   1364.81492   0.07143   
326.99   314.58   336.49   297.00   18.00   266.67   285.05   164.98   235.07   292.64   222.97   92.22   251.46   168.69   180.60   9.35   233.36   269.74   229.83   123.13   25.00   

Num 52 Plan, Function Values: 22.00000   1812.99928   0.05000   
6.98   358.83   180.61   297.00   18.00   266.28   268.22   178.62   178.81   279.00   219.41   80.02   257.85   148.74   180.03   341.21   227.18   275.64   201.45   126.73   25.00   

Num 53 Plan, Function Values: 21.00000   1591.32266   0.05882   
355.13   314.58   223.62   297.00   18.00   263.31   282.39   164.41   209.70   293.14   222.71   82.15   262.54   162.82   184.73   5.99   223.82   275.56   211.93   107.11   25.00   

Num 54 Plan, Function Values: 20.00000   1751.40861   0.05556   
344.67   312.51   206.06   297.00   18.00   249.65   290.33   229.85   291.64   298.96   220.83   76.53   268.53   156.62   179.58   0.75   216.26   280.60   193.54   115.05   25.00   

Num 55 Plan, Function Values: 22.00000   1737.02653   0.05263   
354.70   353.50   181.90   297.00   18.00   267.46   279.65   183.59   208.58   292.50   222.54   86.76   255.72   166.49   176.45   352.24   229.60   261.08   198.79   120.40   25.00   

Num 56 Plan, Function Values: 22.00000   1686.66721   0.05263   
5.43   356.83   177.79   297.00   18.00   261.50   291.11   165.91   195.45   289.36   226.86   85.74   257.01   154.76   192.42   3.63   227.52   272.69   203.37   119.20   25.00   

Num 57 Plan, Function Values: 21.00000   1262.66247   0.05882   
338.36   353.65   233.73   297.00   18.00   266.27   295.45   166.15   204.74   302.66   223.90   86.59   257.28   174.16   262.31   358.57   247.06   245.97   193.95   111.58   25.00   

Num 58 Plan, Function Values: 19.00000   1187.92979   0.07143   
323.43   340.92   197.76   297.00   18.00   263.80   282.21   160.48   235.07   298.34   220.92   79.90   249.62   161.82   290.92   43.91   241.87   275.42   214.23   133.47   25.00   

Num 59 Plan, Function Values: 21.00000   1866.15621   0.05000   
4.95   289.79   217.55   297.00   18.00   262.07   286.80   169.04   272.09   287.67   221.67   79.06   264.36   152.14   176.42   359.28   227.73   272.58   199.72   128.40   25.00   

Num 60 Plan, Function Values: 21.00000   1901.02999   0.05000   
9.39   312.67   210.40   297.00   18.00   266.63   287.85   214.03   278.98   297.52   192.02   77.29   260.38   161.53   178.51   359.57   229.48   273.21   188.78   111.83   25.00   

Num 61 Plan, Function Values: 15.00000   1467.38850   0.06667   
327.65   298.15   231.68   297.00   18.00   250.29   282.93   188.74   269.95   302.81   222.66   53.19   248.31   176.65   186.66   6.62   236.78   270.02   192.61   132.60   25.00   

Num 62 Plan, Function Values: 14.00000   990.35145   0.09091   
345.04   314.58   233.73   297.00   18.00   248.79   287.36   163.37   195.01   312.97   224.24   80.64   247.80   176.03   247.40   14.69   258.97   261.34   249.62   122.71   25.00   

Num 63 Plan, Function Values: 16.00000   981.84282   0.08333   
330.43   340.92   336.49   297.00   18.00   250.90   273.29   161.91   207.25   307.94   220.57   78.92   248.96   171.89   227.79   5.83   247.95   243.60   213.62   122.06   25.00   

Num 64 Plan, Function Values: 22.00000   1784.78984   0.05000   
5.29   13.23   174.53   297.00   18.00   265.69   283.27   207.55   206.11   283.13   182.54   101.72   267.01   166.50   187.22   346.71   229.66   282.49   203.14   105.51   25.00   

Num 65 Plan, Function Values: 16.00000   965.53109   0.08333   
323.43   309.48   40.30   297.00   18.00   248.79   283.58   169.13   236.20   309.35   224.91   59.93   257.65   176.79   190.80   0.19   237.83   231.03   248.63   125.13   25.00   

Num 66 Plan, Function Values: 21.00000   1651.20180   0.05263   
352.19   314.58   206.43   297.00   18.00   263.69   286.46   201.11   209.70   280.46   214.75   88.66   257.54   164.55   174.45   351.02   227.32   275.54   208.17   115.16   25.00   

Num 67 Plan, Function Values: 16.00000   1195.54998   0.07692   
348.33   340.92   233.73   297.00   18.00   252.82   286.17   163.07   204.17   280.32   222.47   84.03   256.76   161.16   218.94   13.91   251.90   241.55   183.63   121.82   25.00   

Num 68 Plan, Function Values: 21.00000   1891.28697   0.05000   
21.55   292.89   187.85   297.00   18.00   262.69   286.07   210.92   289.04   310.07   199.83   107.65   259.62   169.09   177.16   357.49   224.76   269.16   203.53   113.51   25.00   

Num 69 Plan, Function Values: 20.00000   1761.99904   0.05556   
8.68   345.59   233.73   297.00   18.00   285.30   281.33   212.84   280.64   243.72   190.40   181.55   266.48   183.75   200.36   356.09   227.03   257.84   205.81   126.09   25.00   

Num 70 Plan, Function Values: 20.00000   1555.56906   0.06250   
344.15   347.20   188.09   297.00   18.00   248.79   292.22   160.48   209.70   286.20   222.17   86.62   250.54   171.65   178.37   3.74   227.25   274.07   206.84   109.83   25.00   

Num 71 Plan, Function Values: 21.00000   1210.86465   0.06250   
353.92   340.92   224.04   297.00   18.00   261.32   299.84   165.89   209.70   306.67   226.37   78.55   257.43   165.71   293.91   40.72   231.67   271.33   224.98   102.31   25.00   

Num 72 Plan, Function Values: 22.00000   1566.80313   0.05556   
354.98   349.67   189.31   297.00   18.00   265.59   278.36   161.18   203.62   291.19   222.64   96.71   256.10   155.79   189.07   5.72   229.75   253.18   215.13   125.53   25.00   

Num 73 Plan, Function Values: 13.00000   1039.10453   0.10000   
55.15   314.58   233.73   297.00   18.00   249.20   290.01   160.48   209.70   313.39   221.54   40.13   247.80   163.98   192.39   351.00   237.94   278.40   249.62   106.04   25.00   

Num 74 Plan, Function Values: 21.00000   1627.17783   0.05556   
350.43   348.19   164.24   297.00   18.00   271.38   283.40   181.42   209.70   288.81   220.84   94.96   256.79   154.73   183.20   352.08   227.54   266.73   209.52   120.94   25.00   

Num 75 Plan, Function Values: 17.00000   1261.55570   0.07143   
342.97   340.92   1.25   297.00   18.00   250.11   278.95   160.48   209.70   314.50   226.72   86.77   253.12   161.72   185.25   26.53   242.80   284.00   216.48   109.64   25.00   

Num 76 Plan, Function Values: 20.00000   1673.80457   0.05556   
8.25   340.92   166.23   297.00   18.00   259.06   292.84   171.97   286.29   295.77   223.59   88.25   260.76   163.46   177.36   350.81   220.15   275.03   207.57   118.21   25.00   

Num 77 Plan, Function Values: 20.00000   1287.13439   0.06250   
339.96   311.02   199.34   297.00   18.00   252.94   283.09   165.56   235.07   301.88   222.49   77.02   256.08   174.42   194.35   24.34   245.34   257.84   203.14   118.24   25.00   

Num 78 Plan, Function Values: 11.00000   728.92753   0.12500   
323.43   314.58   336.49   297.00   18.00   249.29   283.64   163.80   237.44   312.83   226.86   40.13   247.80   176.78   181.42   40.36   247.05   235.82   242.68   123.81   25.00   

Num 79 Plan, Function Values: 21.00000   1406.22013   0.05556   
351.75   340.92   206.38   297.00   18.00   263.40   287.98   178.82   204.21   310.82   214.23   75.12   256.53   165.04   185.98   356.65   233.57   246.10   217.93   102.49   25.00   

Num 80 Plan, Function Values: 20.00000   1663.96105   0.05882   
348.54   343.68   208.42   297.00   18.00   253.95   285.50   213.63   305.75   308.65   226.86   76.94   255.24   171.05   170.10   346.51   225.48   274.24   191.73   110.27   25.00   

Num 81 Plan, Function Values: 12.00000   864.22243   0.11111   
356.00   310.95   233.73   297.00   18.00   249.88   288.52   163.37   242.19   311.62   226.86   50.18   247.80   180.07   233.02   15.34   252.59   259.10   249.40   111.94   25.00   

Num 82 Plan, Function Values: 19.00000   1293.60963   0.06667   
344.02   345.12   233.73   297.00   18.00   261.25   301.26   165.98   203.29   289.74   224.66   90.25   258.02   171.38   247.40   356.79   243.92   250.57   195.52   108.90   25.00   

Num 83 Plan, Function Values: 19.00000   1740.44452   0.05556   
348.67   313.34   233.73   297.00   18.00   255.17   287.40   202.23   268.47   306.69   218.00   94.57   259.96   170.84   186.53   357.31   228.58   264.14   199.56   119.05   25.00   

Num 84 Plan, Function Values: 21.00000   1788.35572   0.05263   
357.44   311.48   199.76   297.00   18.00   260.42   281.93   210.25   282.79   296.60   221.79   77.08   260.98   164.10   190.03   357.11   243.65   279.39   196.40   109.85   25.00   

Num 85 Plan, Function Values: 16.00000   1175.33006   0.08333   
343.10   340.92   233.73   297.00   18.00   254.62   283.53   164.94   209.70   310.67   226.86   82.76   251.86   172.31   234.61   9.25   239.71   258.59   224.46   98.48   25.00   

Num 86 Plan, Function Values: 19.00000   1020.30128   0.07143   
340.49   340.92   224.59   297.00   18.00   259.99   286.86   165.90   236.37   304.38   225.12   73.12   252.41   165.54   234.61   40.29   248.78   261.99   219.83   114.49   25.00   

Num 87 Plan, Function Values: 18.00000   1345.82106   0.06667   
335.40   311.01   225.08   297.00   18.00   251.32   289.31   162.27   243.52   311.04   226.54   80.84   256.67   172.86   181.13   0.37   252.68   265.80   199.66   121.38   25.00   

Num 88 Plan, Function Values: 15.00000   1245.50430   0.07692   
347.11   308.74   233.73   297.00   18.00   252.04   284.93   174.58   235.07   309.46   221.05   55.13   250.06   172.52   212.82   10.62   245.10   273.10   199.84   115.43   25.00   

Num 89 Plan, Function Values: 14.00000   862.50003   0.10000   
324.70   340.92   233.73   297.00   18.00   253.79   279.67   161.53   209.70   310.72   221.88   73.42   248.60   175.81   232.53   39.54   245.31   253.86   230.30   118.51   25.00   

Num 90 Plan, Function Values: 20.00000   1659.03843   0.05556   
1.42   314.58   167.08   297.00   18.00   263.32   288.07   201.39   262.60   279.96   222.84   83.16   260.87   150.43   156.50   354.34   215.00   272.37   207.48   125.62   25.00   

Num 91 Plan, Function Values: 11.00000   780.08431   0.12500   
324.30   309.41   336.49   297.00   18.00   253.87   275.03   160.48   206.71   279.78   194.35   56.78   247.80   173.36   248.91   9.93   258.97   228.20   249.62   146.87   25.00   

Num 92 Plan, Function Values: 18.00000   1025.79430   0.07692   
331.77   6.69   336.49   297.00   18.00   260.38   290.08   160.48   209.70   308.18   223.65   102.03   251.62   164.86   234.61   42.29   247.70   253.71   202.14   110.34   25.00   

Num 93 Plan, Function Values: 11.00000   795.80390   0.12500   
325.82   314.58   233.73   297.00   18.00   249.83   279.69   160.48   206.28   311.80   226.86   40.13   247.80   168.26   247.40   0.51   255.15   255.60   246.36   125.85   25.00   

Num 94 Plan, Function Values: 17.00000   1595.49030   0.06250   
323.43   307.85   336.49   297.00   18.00   255.10   283.13   208.84   269.20   284.23   224.48   79.33   252.75   162.39   181.71   11.25   232.39   273.43   193.13   110.17   25.00   

Num 95 Plan, Function Values: 14.00000   789.83397   0.10000   
334.65   309.13   9.19   297.00   18.00   249.17   279.04   160.48   209.70   314.50   220.09   67.76   250.12   170.91   250.71   44.71   236.20   239.88   249.62   123.08   25.00   

Num 96 Plan, Function Values: 21.00000   1861.82965   0.05000   
357.43   340.92   215.90   297.00   18.00   267.27   283.04   199.66   284.38   289.21   178.65   96.62   262.62   166.60   174.79   2.01   224.50   268.06   204.43   117.81   25.00   

Num 97 Plan, Function Values: 21.00000   1899.42230   0.05000   
354.30   308.99   187.81   297.00   18.00   265.89   278.21   207.66   270.75   300.71   191.14   91.08   267.77   163.18   189.20   1.03   234.68   266.53   192.75   112.57   25.00   

Num 98 Plan, Function Values: 12.00000   722.79819   0.11111   
323.43   340.92   228.12   297.00   18.00   249.24   279.93   160.48   235.07   314.50   222.86   61.78   249.53   172.67   221.33   44.71   256.82   241.78   235.08   123.52   25.00   

Num 99 Plan, Function Values: 11.00000   809.75189   0.11111   
330.74   340.92   233.73   297.00   18.00   248.79   274.15   161.76   190.20   310.10   221.02   53.51   249.37   170.65   253.85   11.21   258.97   256.02   247.58   123.41   25.00   

Num 100 Plan, Function Values: 13.00000   803.43121   0.11111   
323.43   314.58   336.49   297.00   18.00   248.79   281.31   160.88   204.41   314.50   223.25   58.91   248.99   164.37   227.85   11.70   256.74   262.34   249.62   123.08   25.00   

Num 101 Plan, Function Values: 20.00000   1928.82608   0.05000   
21.04   286.19   42.42   297.00   18.00   271.96   288.13   210.67   288.31   276.14   180.19   86.76   267.97   167.14   178.38   350.87   228.42   268.91   190.01   109.60   25.00   

Num 102 Plan, Function Values: 11.00000   817.01157   0.11111   
327.87   314.16   233.73   297.00   18.00   249.81   278.81   161.15   191.66   310.20   225.83   46.97   249.91   170.58   252.96   11.52   254.78   260.86   244.47   124.04   25.00   

Num 103 Plan, Function Values: 20.00000   1557.47831   0.06250   
351.11   314.58   213.03   297.00   18.00   272.55   295.64   164.08   206.43   292.94   222.94   97.89   252.18   169.41   192.69   350.25   228.98   254.64   199.17   124.31   25.00   

Num 104 Plan, Function Values: 18.00000   1400.85147   0.07143   
346.06   340.92   214.83   297.00   18.00   251.13   278.84   163.96   207.42   308.61   225.96   88.07   252.35   167.46   179.61   3.17   242.31   285.25   222.95   106.29   25.00   

Num 105 Plan, Function Values: 19.00000   1679.40145   0.05882   
348.26   340.92   231.10   297.00   18.00   256.39   288.23   210.78   288.12   301.45   223.49   85.25   258.62   168.80   198.82   350.14   226.77   273.26   183.45   113.77   25.00   

Num 106 Plan, Function Values: 21.00000   1854.85521   0.04762   
352.87   299.90   177.60   297.00   18.00   266.48   283.68   211.26   263.82   291.88   178.06   88.14   263.44   164.07   191.31   352.07   226.54   251.97   201.40   109.20   25.00   

Num 107 Plan, Function Values: 20.00000   1274.16237   0.06667   
350.91   340.92   233.73   297.00   18.00   261.01   286.49   167.15   209.70   294.75   220.32   76.83   268.98   167.07   185.24   40.41   231.44   280.00   238.97   119.97   25.00   

Num 108 Plan, Function Values: 21.00000   1683.39981   0.05556   
20.28   12.36   182.29   297.00   18.00   279.03   266.49   205.99   168.91   239.84   222.09   83.21   257.34   147.73   234.61   321.03   230.76   271.51   195.55   127.35   25.00   

Num 109 Plan, Function Values: 14.00000   791.10384   0.09091   
328.25   342.91   233.73   297.00   18.00   255.18   290.99   169.51   235.07   303.04   226.86   70.21   249.98   185.45   264.61   11.21   255.51   235.73   249.62   116.28   25.00   

Num 110 Plan, Function Values: 13.00000   1053.73947   0.09091   
11.33   312.24   233.73   297.00   18.00   249.64   284.49   160.48   209.70   311.76   221.27   45.19   247.80   173.15   222.44   350.56   248.59   275.96   243.71   106.45   25.00   

Num 111 Plan, Function Values: 14.00000   748.82165   0.10000   
325.08   340.92   229.67   297.00   18.00   249.50   277.15   160.48   205.16   311.00   222.16   69.19   247.96   182.61   260.68   37.16   245.22   209.01   247.43   123.40   25.00   

Num 112 Plan, Function Values: 16.00000   887.31476   0.08333   
351.78   340.92   207.24   297.00   18.00   251.07   297.80   161.21   235.07   304.73   226.86   72.79   248.41   164.80   230.59   18.50   256.17   241.93   235.07   124.27   25.00   

Num 113 Plan, Function Values: 13.00000   801.35770   0.10000   
342.17   340.92   336.49   297.00   18.00   248.79   282.45   160.48   238.49   309.49   226.86   41.49   247.80   190.37   274.38   12.35   255.71   249.63   243.34   124.46   25.00   

Num 114 Plan, Function Values: 14.00000   1021.10578   0.09091   
328.23   344.08   42.42   297.00   18.00   257.20   287.25   165.41   237.51   314.50   223.24   77.43   250.72   166.24   234.61   359.87   235.76   261.68   244.93   116.47   25.00   

Num 115 Plan, Function Values: 15.00000   987.85574   0.09091   
335.87   314.58   336.49   297.00   18.00   256.36   281.74   164.47   235.07   314.50   221.03   88.64   252.66   175.97   231.22   13.40   252.26   255.54   229.92   121.71   25.00   

Num 116 Plan, Function Values: 17.00000   1285.36316   0.07692   
254.94   314.58   184.78   297.00   18.00   255.60   285.36   167.50   235.07   292.22   219.64   74.38   251.04   160.89   232.42   13.79   232.56   270.53   187.94   123.19   25.00   

Num 117 Plan, Function Values: 13.00000   986.77110   0.10000   
330.67   310.01   161.59   297.00   18.00   248.79   282.98   162.70   235.07   308.18   224.18   40.13   248.79   173.32   188.90   12.73   241.08   269.62   243.28   99.66   25.00   

Num 118 Plan, Function Values: 20.00000   1323.09774   0.05882   
343.55   314.58   228.35   297.00   18.00   261.95   283.49   164.80   235.07   294.68   218.09   63.30   261.52   169.94   197.70   9.29   239.45   261.35   220.90   119.89   25.00   

Num 119 Plan, Function Values: 21.00000   1786.93141   0.05000   
356.54   341.17   202.93   297.00   18.00   264.28   279.33   187.22   261.18   290.18   189.48   97.44   260.95   166.70   181.28   0.81   224.77   259.51   200.86   116.08   25.00   

Num 120 Plan, Function Values: 16.00000   985.02059   0.09091   
356.94   340.92   233.73   297.00   18.00   262.72   283.53   165.92   235.07   313.54   221.24   88.00   252.88   164.01   293.93   39.10   243.65   240.86   240.70   109.60   25.00   

Num 121 Plan, Function Values: 17.00000   1286.54068   0.07143   
340.43   340.92   336.49   297.00   18.00   256.06   286.72   163.01   206.83   300.27   226.61   55.41   254.27   170.16   178.73   357.86   227.28   268.78   216.11   117.89   25.00   

Num 122 Plan, Function Values: 19.00000   1556.88242   0.06250   
9.35   309.19   336.49   297.00   18.00   253.96   281.49   160.48   251.09   304.34   226.24   80.00   256.35   175.71   187.86   5.23   237.01   280.08   195.92   121.79   25.00   

Num 123 Plan, Function Values: 13.00000   985.07231   0.10000   
323.43   341.54   340.35   297.00   18.00   250.63   272.34   161.78   209.70   311.12   220.27   46.02   250.78   171.79   250.32   23.04   238.27   260.01   194.44   110.01   25.00   

Num 124 Plan, Function Values: 20.00000   1788.26951   0.05263   
346.28   340.92   202.54   297.00   18.00   255.49   284.74   212.43   281.71   307.61   187.44   93.98   257.78   170.55   179.63   2.90   232.28   262.22   205.50   98.64   25.00   

Num 125 Plan, Function Values: 22.00000   1373.35177   0.04762   
6.74   2.13   192.94   297.00   18.00   259.09   286.60   171.25   274.61   292.40   201.64   72.41   256.67   167.23   157.72   24.05   246.88   258.17   222.24   96.83   25.00   

Num 126 Plan, Function Values: 20.00000   1359.63832   0.06250   
338.58   311.39   231.61   297.00   18.00   262.47   283.29   164.64   209.70   298.87   224.32   83.29   259.74   166.72   191.17   10.85   242.33   265.66   224.24   120.05   25.00   

Num 127 Plan, Function Values: 19.00000   1426.55858   0.06250   
345.65   314.32   233.73   297.00   18.00   251.81   282.99   169.80   237.01   299.70   222.92   86.18   259.63   172.29   192.45   13.51   239.97   257.36   199.07   111.18   25.00   

Num 128 Plan, Function Values: 11.00000   785.94214   0.11111   
357.68   311.15   336.49   297.00   18.00   252.64   285.31   162.53   238.54   313.98   224.40   49.55   247.80   179.72   222.76   43.22   246.90   232.97   244.39   125.01   25.00   


Generation 120 Time: 28.84 sec
Size of Pareto Set: 123
Num 1 Plan, Function Values: 9.00000   565.54493   0.16667   
326.37   311.88   42.42   297.00   18.00   248.79   282.56   160.48   235.07   314.50   221.42   53.48   249.78   171.68   234.61   37.43   254.39   234.10   244.22   120.53   25.00   

Num 2 Plan, Function Values: 21.00000   1928.26555   0.04762   
10.13   293.36   188.34   297.00   18.00   272.48   286.48   216.64   281.64   285.20   189.34   107.34   262.62   168.97   181.74   3.79   231.32   254.58   197.73   90.54   25.00   

Num 3 Plan, Function Values: 21.00000   1938.59611   0.04762   
351.64   289.87   187.54   297.00   18.00   263.40   287.53   203.37   272.73   284.28   188.54   92.62   262.65   164.98   175.98   354.01   222.18   267.83   204.00   117.58   25.00   

Num 4 Plan, Function Values: 21.00000   1116.03394   0.06250   
345.42   352.99   220.84   297.00   18.00   266.73   296.72   166.04   206.23   304.69   226.86   95.13   251.22   169.94   273.74   43.13   251.03   252.42   218.32   105.60   25.00   

Num 5 Plan, Function Values: 17.00000   1004.19497   0.08333   
329.35   340.92   233.73   297.00   18.00   273.13   286.37   160.48   235.07   306.63   226.86   88.53   247.80   168.13   231.42   44.37   245.36   253.48   215.85   114.29   25.00   

Num 6 Plan, Function Values: 19.00000   1500.71356   0.06667   
344.15   314.58   233.73   297.00   18.00   256.47   285.51   162.56   209.70   289.44   222.22   85.14   258.38   166.38   192.04   1.34   232.48   269.75   209.50   117.08   25.00   

Num 7 Plan, Function Values: 20.00000   1323.43688   0.06250   
0.61   355.08   186.33   297.00   18.00   264.48   287.76   166.10   235.07   300.04   226.86   90.30   250.65   165.26   247.40   35.74   216.02   263.65   208.59   96.74   25.00   

Num 8 Plan, Function Values: 12.00000   626.05670   0.11111   
327.32   313.35   233.73   297.00   18.00   252.32   279.68   180.56   235.10   308.32   220.23   57.44   251.13   179.36   234.61   42.41   254.77   236.81   237.77   121.96   25.00   

Num 9 Plan, Function Values: 19.00000   1453.27765   0.06667   
341.27   314.12   233.73   297.00   18.00   260.26   282.68   219.83   235.07   314.50   220.96   80.24   251.38   174.02   153.32   1.29   241.98   282.97   203.52   121.02   25.00   

Num 10 Plan, Function Values: 16.00000   1266.65244   0.07692   
330.76   311.34   336.49   297.00   18.00   252.73   286.45   160.74   195.39   306.54   225.25   85.12   248.42   181.70   194.08   358.41   253.76   260.73   193.40   117.86   25.00   

Num 11 Plan, Function Values: 13.00000   850.93603   0.11111   
340.81   308.86   233.73   297.00   18.00   251.62   273.53   161.06   235.07   310.72   221.46   89.66   248.44   166.00   228.81   42.42   238.28   228.19   248.14   124.41   25.00   

Num 12 Plan, Function Values: 18.00000   1025.79430   0.07692   
331.77   6.69   336.49   297.00   18.00   260.38   290.08   160.48   209.70   308.18   223.65   102.03   251.62   164.86   234.61   42.29   247.70   253.71   202.14   110.34   25.00   

Num 13 Plan, Function Values: 15.00000   1134.19859   0.09091   
323.43   311.34   336.49   297.00   18.00   248.79   282.82   160.48   209.70   314.50   221.67   88.58   247.80   173.80   189.70   17.15   258.55   253.70   185.39   121.96   25.00   

Num 14 Plan, Function Values: 19.00000   1280.95682   0.06250   
345.17   312.10   336.49   297.00   18.00   278.76   286.02   177.84   208.11   286.25   219.40   90.02   258.63   174.31   250.55   28.90   225.38   245.25   205.53   116.58   25.00   

Num 15 Plan, Function Values: 16.00000   920.21228   0.08333   
345.29   340.92   336.49   297.00   18.00   250.77   282.14   181.76   236.43   308.76   222.03   73.56   251.28   169.35   234.61   33.86   245.28   229.44   229.64   120.38   25.00   

Num 16 Plan, Function Values: 20.00000   1852.05589   0.05000   
346.11   287.41   233.73   297.00   18.00   266.79   287.09   203.60   276.14   281.83   175.07   92.65   263.74   169.86   177.77   345.22   213.79   250.14   194.19   120.70   25.00   

Num 17 Plan, Function Values: 22.00000   1566.80313   0.05556   
354.98   349.67   189.31   297.00   18.00   265.59   278.36   161.18   203.62   291.19   222.64   96.71   256.10   155.79   189.07   5.72   229.75   253.18   215.13   125.53   25.00   

Num 18 Plan, Function Values: 21.00000   1566.34521   0.05556   
342.79   340.92   199.71   297.00   18.00   261.97   285.00   175.87   271.75   309.45   224.01   82.62   257.91   166.08   144.60   3.16   222.96   281.69   204.64   117.13   25.00   

Num 19 Plan, Function Values: 18.00000   1364.81492   0.07143   
326.99   314.58   336.49   297.00   18.00   266.67   285.05   164.98   235.07   292.64   222.97   92.22   251.46   168.69   180.60   9.35   233.36   269.74   229.83   123.13   25.00   

Num 20 Plan, Function Values: 17.00000   1539.47923   0.06667   
6.13   298.42   233.73   297.00   18.00   254.56   285.67   212.61   239.47   312.94   220.74   74.49   250.96   177.46   211.92   7.13   229.15   276.48   213.87   122.54   25.00   

Num 21 Plan, Function Values: 21.00000   1901.30460   0.05000   
359.85   340.92   200.67   297.00   18.00   268.54   284.84   203.50   277.46   285.85   188.88   90.18   261.60   167.00   181.57   0.14   231.72   258.72   198.08   103.30   25.00   

Num 22 Plan, Function Values: 21.00000   1627.35968   0.05556   
359.31   349.37   233.73   297.00   18.00   263.10   286.59   174.21   209.70   295.12   223.97   92.62   258.20   166.27   178.46   350.11   224.52   271.62   206.13   121.26   25.00   

Num 23 Plan, Function Values: 21.00000   1817.02129   0.05000   
354.81   314.58   181.56   297.00   18.00   267.11   286.53   202.45   266.24   283.83   186.20   82.12   263.73   161.55   164.30   353.15   232.96   278.30   188.05   110.56   25.00   

Num 24 Plan, Function Values: 22.00000   1409.22876   0.05556   
346.55   348.29   191.92   297.00   18.00   267.33   282.58   160.48   209.70   293.33   223.72   89.38   255.18   168.12   199.13   11.79   228.96   243.50   209.47   123.44   25.00   

Num 25 Plan, Function Values: 20.00000   1173.11960   0.06667   
342.36   340.92   218.86   297.00   18.00   260.15   285.81   160.48   209.70   294.06   226.86   86.23   253.31   167.49   248.27   41.07   249.64   269.41   213.67   110.36   25.00   

Num 26 Plan, Function Values: 22.00000   1601.26821   0.05000   
1.34   352.77   207.67   297.00   18.00   264.11   291.34   182.14   262.89   285.67   220.98   83.59   261.68   165.36   199.88   22.26   224.60   266.61   214.51   95.94   25.00   

Num 27 Plan, Function Values: 19.00000   1367.71895   0.06667   
355.88   309.42   227.22   297.00   18.00   254.52   290.44   172.91   209.70   312.07   220.72   84.70   251.76   169.43   194.17   7.72   247.11   273.87   214.99   117.33   25.00   

Num 28 Plan, Function Values: 13.00000   985.07231   0.10000   
323.43   341.54   340.35   297.00   18.00   250.63   272.34   161.78   209.70   311.12   220.27   46.02   250.78   171.79   250.32   23.04   238.27   260.01   194.44   110.01   25.00   

Num 29 Plan, Function Values: 12.00000   877.21614   0.11111   
8.25   314.58   230.62   297.00   18.00   249.69   300.54   160.54   240.33   314.50   226.86   40.13   247.80   173.04   234.61   8.62   258.05   259.81   246.64   124.09   25.00   

Num 30 Plan, Function Values: 14.00000   780.15095   0.10000   
328.59   344.39   336.49   297.00   18.00   253.84   277.69   164.44   209.70   306.15   221.21   77.04   252.03   182.25   247.40   39.83   249.74   236.94   219.67   130.06   25.00   

Num 31 Plan, Function Values: 12.00000   718.26896   0.12500   
326.79   340.92   211.46   297.00   18.00   254.16   288.05   160.48   235.07   314.50   224.72   73.29   247.80   176.11   228.59   38.65   256.56   237.31   248.77   111.85   25.00   

Num 32 Plan, Function Values: 17.00000   1300.15691   0.07692   
254.94   314.58   233.73   297.00   18.00   253.90   287.04   164.73   204.57   293.71   225.74   107.51   250.03   159.26   200.30   344.04   233.23   254.03   207.98   123.30   25.00   

Num 33 Plan, Function Values: 19.00000   1437.24156   0.06250   
345.72   314.58   186.42   297.00   18.00   256.03   275.68   172.33   209.70   303.34   226.37   96.73   250.99   156.16   187.78   0.91   241.17   264.41   215.44   115.57   25.00   

Num 34 Plan, Function Values: 17.00000   1114.10280   0.07143   
347.15   310.90   199.26   297.00   18.00   255.22   275.97   160.48   235.07   302.63   226.86   99.23   250.32   160.03   220.44   33.03   243.52   230.56   217.59   126.03   25.00   

Num 35 Plan, Function Values: 11.00000   696.45313   0.12500   
336.59   314.58   37.76   297.00   18.00   251.65   280.52   164.61   236.62   308.44   222.88   44.90   248.14   169.71   226.69   44.52   236.90   230.54   247.55   125.01   25.00   

Num 36 Plan, Function Values: 15.00000   902.26189   0.09091   
340.49   314.58   233.73   297.00   18.00   253.22   280.23   161.82   209.70   307.46   226.48   89.94   249.24   175.10   248.58   38.13   247.74   241.26   221.00   126.05   25.00   

Num 37 Plan, Function Values: 18.00000   1347.74482   0.07143   
339.29   310.83   233.73   297.00   18.00   253.15   284.26   167.78   209.70   295.72   224.53   92.72   249.37   166.77   192.49   2.94   250.74   261.93   206.92   116.57   25.00   

Num 38 Plan, Function Values: 12.00000   688.87323   0.11111   
325.36   340.92   230.71   297.00   18.00   248.79   281.14   160.48   235.07   309.89   222.64   57.84   247.80   168.03   204.09   21.48   254.20   236.72   249.30   119.80   25.00   

Num 39 Plan, Function Values: 17.00000   1440.05238   0.07143   
5.44   310.55   336.49   297.00   18.00   256.33   295.71   213.44   236.76   311.25   222.74   84.65   251.55   173.64   206.16   12.00   228.40   281.01   218.16   126.83   25.00   

Num 40 Plan, Function Values: 14.00000   924.61305   0.10000   
324.25   343.49   228.95   297.00   18.00   250.34   290.90   160.48   237.29   313.75   224.35   69.56   252.07   183.35   247.40   6.89   237.65   257.98   245.59   93.78   25.00   

Num 41 Plan, Function Values: 20.00000   1719.33292   0.05556   
349.29   314.38   161.59   297.00   18.00   267.66   286.69   160.48   267.14   289.91   193.25   92.87   259.00   165.80   170.39   6.84   227.60   272.97   191.87   126.27   25.00   

Num 42 Plan, Function Values: 12.00000   667.87616   0.12500   
327.38   340.92   233.73   297.00   18.00   249.22   285.99   161.51   235.07   310.39   222.73   62.87   247.80   186.99   227.88   11.66   258.10   240.73   249.62   116.44   25.00   

Num 43 Plan, Function Values: 10.00000   585.49710   0.14286   
329.09   308.22   42.42   297.00   18.00   248.79   287.02   160.55   237.85   313.23   225.18   52.53   249.45   179.88   253.50   42.91   249.31   232.72   247.73   120.77   25.00   

Num 44 Plan, Function Values: 18.00000   1578.70996   0.06250   
355.94   314.58   233.73   297.00   18.00   255.54   284.58   198.63   202.22   302.53   226.86   82.35   252.83   176.84   193.15   2.53   243.92   269.05   190.59   114.32   25.00   

Num 45 Plan, Function Values: 16.00000   985.02059   0.09091   
356.94   340.92   233.73   297.00   18.00   262.72   283.53   165.92   235.07   313.54   221.24   88.00   252.88   164.01   293.93   39.10   243.65   240.86   240.70   109.60   25.00   

Num 46 Plan, Function Values: 16.00000   1203.83940   0.08333   
338.56   312.04   233.73   297.00   18.00   250.87   287.25   167.21   206.53   312.84   223.06   65.75   247.88   178.56   180.24   5.63   253.97   286.99   217.34   114.83   25.00   

Num 47 Plan, Function Values: 12.00000   765.41442   0.11111   
329.92   340.92   336.49   297.00   18.00   256.41   285.48   164.53   207.93   311.13   222.12   67.98   248.45   173.03   222.63   37.60   242.90   238.22   240.97   122.19   25.00   

Num 48 Plan, Function Values: 22.00000   1840.92217   0.04762   
4.45   355.72   212.90   297.00   18.00   265.05   285.75   200.81   267.31   283.92   186.72   85.21   263.59   163.19   194.86   3.08   222.19   268.96   211.85   111.20   25.00   

Num 49 Plan, Function Values: 19.00000   1768.93097   0.05556   
343.14   294.75   233.73   297.00   18.00   256.75   287.23   194.09   285.49   299.75   222.70   74.83   259.66   174.82   186.77   353.10   228.26   280.20   188.94   115.45   25.00   

Num 50 Plan, Function Values: 20.00000   1663.96105   0.05882   
348.54   343.68   208.42   297.00   18.00   253.95   285.50   213.63   305.75   308.65   226.86   76.94   255.24   171.05   170.10   346.51   225.48   274.24   191.73   110.27   25.00   

Num 51 Plan, Function Values: 10.00000   728.92883   0.12500   
323.43   311.95   9.89   297.00   18.00   252.50   284.68   162.99   238.85   311.71   223.01   43.33   247.80   176.88   234.61   2.29   252.13   235.19   247.60   122.43   25.00   

Num 52 Plan, Function Values: 21.00000   1591.32266   0.05882   
355.13   314.58   223.62   297.00   18.00   263.31   282.39   164.41   209.70   293.14   222.71   82.15   262.54   162.82   184.73   5.99   223.82   275.56   211.93   107.11   25.00   

Num 53 Plan, Function Values: 20.00000   1704.49255   0.05556   
353.97   314.58   336.49   297.00   18.00   263.86   287.90   183.19   273.85   308.65   186.21   76.26   265.10   168.75   188.94   4.32   231.67   256.74   200.97   119.68   25.00   

Num 54 Plan, Function Values: 16.00000   943.81009   0.09091   
341.75   313.40   233.73   297.00   18.00   263.41   296.93   163.23   235.07   308.52   222.21   82.86   248.41   181.05   304.01   39.96   253.67   240.36   213.48   105.61   25.00   

Num 55 Plan, Function Values: 20.00000   1881.70875   0.05263   
16.69   280.55   165.17   297.00   18.00   260.56   287.89   194.80   284.86   296.83   219.30   94.68   258.15   170.83   181.49   1.92   227.57   271.33   199.15   117.28   25.00   

Num 56 Plan, Function Values: 22.00000   1805.09415   0.04762   
359.19   8.57   186.19   297.00   18.00   264.00   286.74   183.83   263.68   273.33   189.34   88.34   262.92   163.36   191.19   1.28   234.01   266.20   215.20   110.76   25.00   

Num 57 Plan, Function Values: 10.00000   589.90349   0.14286   
323.43   310.56   23.49   297.00   18.00   250.78   284.60   163.50   240.07   312.95   225.48   42.81   247.80   179.85   233.42   44.71   251.86   231.88   249.62   125.44   25.00   

Num 58 Plan, Function Values: 22.00000   1737.02653   0.05263   
354.70   353.50   181.90   297.00   18.00   267.46   279.65   183.59   208.58   292.50   222.54   86.76   255.72   166.49   176.45   352.24   229.60   261.08   198.79   120.40   25.00   

Num 59 Plan, Function Values: 15.00000   1316.88717   0.08333   
348.37   310.43   211.39   297.00   18.00   248.79   278.28   164.63   203.34   314.16   226.86   40.13   247.80   175.89   190.32   7.59   251.98   270.53   192.94   123.12   25.00   

Num 60 Plan, Function Values: 20.00000   1751.40861   0.05556   
344.67   312.51   206.06   297.00   18.00   249.65   290.33   229.85   291.64   298.96   220.83   76.53   268.53   156.62   179.58   0.75   216.26   280.60   193.54   115.05   25.00   

Num 61 Plan, Function Values: 10.00000   606.65992   0.12500   
323.60   314.58   336.49   297.00   18.00   249.87   285.73   160.48   209.70   314.09   217.07   44.67   249.17   175.99   233.00   19.46   254.42   236.94   249.62   114.86   25.00   

Num 62 Plan, Function Values: 12.00000   864.22243   0.11111   
356.00   310.95   233.73   297.00   18.00   249.88   288.52   163.37   242.19   311.62   226.86   50.18   247.80   180.07   233.02   15.34   252.59   259.10   249.40   111.94   25.00   

Num 63 Plan, Function Values: 19.00000   1788.75504   0.05263   
2.40   314.58   336.49   297.00   18.00   261.45   287.27   215.24   267.66   272.74   187.98   105.83   264.03   163.68   204.03   1.51   225.48   260.09   196.95   118.29   25.00   

Num 64 Plan, Function Values: 13.00000   1039.10453   0.10000   
55.15   314.58   233.73   297.00   18.00   249.20   290.01   160.48   209.70   313.39   221.54   40.13   247.80   163.98   192.39   351.00   237.94   278.40   249.62   106.04   25.00   

Num 65 Plan, Function Values: 11.00000   610.04895   0.12500   
323.43   311.46   233.73   297.00   18.00   248.79   281.61   173.65   209.70   314.50   219.77   51.23   249.67   178.01   252.47   40.12   257.13   240.80   236.39   122.71   25.00   

Num 66 Plan, Function Values: 20.00000   1647.27926   0.06250   
352.30   351.93   233.73   297.00   18.00   261.29   285.89   213.90   241.92   308.88   220.37   96.82   252.28   169.16   181.24   356.14   240.63   286.21   197.84   108.11   25.00   

Num 67 Plan, Function Values: 11.00000   795.80390   0.12500   
325.82   314.58   233.73   297.00   18.00   249.83   279.69   160.48   206.28   311.80   226.86   40.13   247.80   168.26   247.40   0.51   255.15   255.60   246.36   125.85   25.00   

Num 68 Plan, Function Values: 18.00000   1530.82053   0.06667   
357.10   340.92   229.36   297.00   18.00   259.47   277.29   212.99   237.12   308.89   222.72   86.19   250.73   176.06   220.71   7.22   229.27   272.24   215.27   118.44   25.00   

Num 69 Plan, Function Values: 17.00000   1285.36316   0.07692   
254.94   314.58   184.78   297.00   18.00   255.60   285.36   167.50   235.07   292.22   219.64   74.38   251.04   160.89   232.42   13.79   232.56   270.53   187.94   123.19   25.00   

Num 70 Plan, Function Values: 20.00000   1689.00748   0.05556   
343.83   294.10   218.72   297.00   18.00   273.04   288.91   214.76   262.89   309.63   222.30   96.77   251.63   175.19   178.41   2.21   232.24   265.30   228.59   121.61   25.00   

Num 71 Plan, Function Values: 21.00000   1918.52823   0.04762   
13.60   295.89   199.90   297.00   18.00   265.51   285.12   202.24   290.71   284.98   190.16   100.28   262.68   171.48   179.55   4.14   233.40   267.19   205.87   93.45   25.00   

Num 72 Plan, Function Values: 18.00000   1371.48953   0.06667   
334.57   314.58   233.73   297.00   18.00   252.44   285.29   204.73   209.70   310.72   208.13   73.03   252.44   178.49   197.52   11.14   242.92   264.72   202.63   118.19   25.00   

Num 73 Plan, Function Values: 14.00000   909.62974   0.10000   
323.43   314.58   336.49   297.00   18.00   253.70   284.50   162.48   239.62   311.93   224.14   70.37   248.89   180.04   226.49   5.37   245.29   250.73   249.62   124.39   25.00   

Num 74 Plan, Function Values: 22.00000   1784.78984   0.05000   
5.29   13.23   174.53   297.00   18.00   265.69   283.27   207.55   206.11   283.13   182.54   101.72   267.01   166.50   187.22   346.71   229.66   282.49   203.14   105.51   25.00   

Num 75 Plan, Function Values: 11.00000   785.94214   0.11111   
357.68   311.15   336.49   297.00   18.00   252.64   285.31   162.53   238.54   313.98   224.40   49.55   247.80   179.72   222.76   43.22   246.90   232.97   244.39   125.01   25.00   

Num 76 Plan, Function Values: 17.00000   1521.04882   0.06667   
7.17   295.25   233.73   297.00   18.00   256.48   290.32   232.83   235.07   308.54   224.87   87.32   252.04   176.35   206.00   11.25   226.32   286.58   210.89   129.47   25.00   

Num 77 Plan, Function Values: 14.00000   935.36864   0.10000   
323.43   314.58   230.08   297.00   18.00   248.79   278.21   160.48   235.07   295.40   225.65   71.19   247.80   169.18   287.28   2.38   258.97   242.37   249.62   119.01   25.00   

Num 78 Plan, Function Values: 17.00000   1163.29763   0.07692   
345.44   311.75   233.73   297.00   18.00   255.11   291.53   162.34   236.45   311.29   225.70   89.82   252.29   170.41   177.37   17.07   250.21   271.54   235.70   117.10   25.00   

Num 79 Plan, Function Values: 20.00000   1711.31501   0.05263   
349.29   340.92   204.42   297.00   18.00   262.09   285.94   192.91   275.72   294.53   186.98   63.69   251.12   169.41   176.62   7.53   234.25   264.12   190.46   121.73   25.00   

Num 80 Plan, Function Values: 11.00000   773.71256   0.12500   
326.48   311.81   233.73   297.00   18.00   249.66   287.28   164.37   209.70   310.78   220.28   54.89   247.80   177.82   247.40   9.99   251.82   253.64   247.25   118.05   25.00   

Num 81 Plan, Function Values: 21.00000   1821.63250   0.05263   
8.90   294.98   176.43   297.00   18.00   264.67   285.27   221.51   260.18   310.93   222.50   85.95   255.44   177.03   200.63   2.44   228.45   276.08   190.38   121.98   25.00   

Num 82 Plan, Function Values: 19.00000   1740.44452   0.05556   
348.67   313.34   233.73   297.00   18.00   255.17   287.40   202.23   268.47   306.69   218.00   94.57   259.96   170.84   186.53   357.31   228.58   264.14   199.56   119.05   25.00   

Num 83 Plan, Function Values: 21.00000   1210.86465   0.06250   
353.92   340.92   224.04   297.00   18.00   261.32   299.84   165.89   209.70   306.67   226.37   78.55   257.43   165.71   293.91   40.72   231.67   271.33   224.98   102.31   25.00   

Num 84 Plan, Function Values: 16.00000   938.54155   0.08333   
323.46   314.58   233.73   297.00   18.00   252.01   280.44   160.51   206.84   306.88   226.86   64.64   247.80   177.03   228.46   20.16   248.95   261.29   178.07   117.31   25.00   

Num 85 Plan, Function Values: 15.00000   869.92796   0.09091   
335.93   340.92   336.49   297.00   18.00   248.79   285.91   180.72   235.07   314.14   219.99   66.30   247.80   171.15   234.49   9.76   257.04   244.88   249.62   116.57   25.00   

Num 86 Plan, Function Values: 13.00000   803.43121   0.11111   
323.43   314.58   336.49   297.00   18.00   248.79   281.31   160.88   204.41   314.50   223.25   58.91   248.99   164.37   227.85   11.70   256.74   262.34   249.62   123.08   25.00   

Num 87 Plan, Function Values: 22.00000   1637.98194   0.05000   
343.23   8.05   201.16   297.00   18.00   260.05   279.38   197.84   274.45   289.00   219.23   91.44   270.04   157.46   178.43   4.00   230.06   276.38   239.35   107.93   25.00   

Num 88 Plan, Function Values: 11.00000   809.75189   0.11111   
330.74   340.92   233.73   297.00   18.00   248.79   274.15   161.76   190.20   310.10   221.02   53.51   249.37   170.65   253.85   11.21   258.97   256.02   247.58   123.41   25.00   

Num 89 Plan, Function Values: 21.00000   1829.10387   0.05000   
346.51   314.58   201.74   297.00   18.00   262.47   287.64   212.22   288.41   281.57   181.96   82.59   268.39   163.27   185.70   3.15   230.95   272.73   207.19   115.77   25.00   

Num 90 Plan, Function Values: 22.00000   1670.01192   0.05000   
7.69   353.50   219.89   297.00   18.00   272.99   288.78   176.54   235.07   299.24   200.64   107.20   265.51   168.53   178.74   358.60   224.92   278.38   200.40   118.21   25.00   

Num 91 Plan, Function Values: 17.00000   1173.81071   0.07692   
254.94   311.48   336.49   297.00   18.00   253.28   286.72   163.58   235.07   291.67   222.13   90.89   250.82   175.29   198.30   17.24   238.57   254.31   222.61   120.92   25.00   

Num 92 Plan, Function Values: 22.00000   1812.99928   0.05000   
6.98   358.83   180.61   297.00   18.00   266.28   268.22   178.62   178.81   279.00   219.41   80.02   257.85   148.74   180.03   341.21   227.18   275.64   201.45   126.73   25.00   

Num 93 Plan, Function Values: 11.00000   728.92753   0.12500   
323.43   314.58   336.49   297.00   18.00   249.29   283.64   163.80   237.44   312.83   226.86   40.13   247.80   176.78   181.42   40.36   247.05   235.82   242.68   123.81   25.00   

Num 94 Plan, Function Values: 21.00000   1760.68376   0.05263   
354.09   250.84   187.22   297.00   18.00   269.88   280.29   218.91   209.70   287.21   219.23   93.94   259.64   157.08   185.78   0.23   238.25   259.85   192.87   108.63   25.00   

Num 95 Plan, Function Values: 18.00000   1448.53483   0.06667   
354.64   340.92   233.73   297.00   18.00   250.78   283.97   187.22   245.82   313.97   220.92   81.79   251.44   172.74   176.59   8.27   232.30   259.19   223.84   119.41   25.00   

Num 96 Plan, Function Values: 13.00000   986.77110   0.10000   
330.67   310.01   161.59   297.00   18.00   248.79   282.98   162.70   235.07   308.18   224.18   40.13   248.79   173.32   188.90   12.73   241.08   269.62   243.28   99.66   25.00   

Num 97 Plan, Function Values: 18.00000   1400.85147   0.07143   
346.06   340.92   214.83   297.00   18.00   251.13   278.84   163.96   207.42   308.61   225.96   88.07   252.35   167.46   179.61   3.17   242.31   285.25   222.95   106.29   25.00   

Num 98 Plan, Function Values: 20.00000   1928.82608   0.05000   
21.04   286.19   42.42   297.00   18.00   271.96   288.13   210.67   288.31   276.14   180.19   86.76   267.97   167.14   178.38   350.87   228.42   268.91   190.01   109.60   25.00   

Num 99 Plan, Function Values: 11.00000   817.01157   0.11111   
327.87   314.16   233.73   297.00   18.00   249.81   278.81   161.15   191.66   310.20   225.83   46.97   249.91   170.58   252.96   11.52   254.78   260.86   244.47   124.04   25.00   

Num 100 Plan, Function Values: 22.00000   1919.03592   0.04762   
5.23   355.47   186.68   297.00   18.00   269.27   289.51   216.04   287.97   298.87   182.36   103.51   259.87   168.65   175.77   3.18   233.82   263.60   194.27   124.61   25.00   

Num 101 Plan, Function Values: 22.00000   1676.96219   0.05000   
343.12   354.04   202.41   297.00   18.00   262.84   282.69   207.26   235.07   299.19   193.97   86.59   262.99   168.08   192.29   4.06   231.62   281.42   211.51   107.16   25.00   

Num 102 Plan, Function Values: 20.00000   1274.16237   0.06667   
350.91   340.92   233.73   297.00   18.00   261.01   286.49   167.15   209.70   294.75   220.32   76.83   268.98   167.07   185.24   40.41   231.44   280.00   238.97   119.97   25.00   

Num 103 Plan, Function Values: 22.00000   1810.20416   0.04762   
347.57   8.29   194.43   297.00   18.00   269.49   286.31   197.84   265.60   289.67   189.03   101.09   267.41   158.66   185.06   5.98   225.00   256.45   212.90   107.34   25.00   

Num 104 Plan, Function Values: 18.00000   1442.69454   0.06667   
334.94   314.58   336.49   297.00   18.00   257.36   288.13   190.03   209.70   308.57   223.93   94.51   251.65   170.79   190.40   1.46   235.36   276.52   211.14   126.89   25.00   

Num 105 Plan, Function Values: 19.00000   1827.47445   0.05263   
354.55   292.08   19.99   297.00   18.00   254.69   291.45   205.93   262.62   301.80   219.17   83.14   253.59   179.22   185.59   8.96   224.53   290.67   199.51   115.84   25.00   

Num 106 Plan, Function Values: 18.00000   939.60201   0.07692   
341.37   353.47   336.49   297.00   18.00   276.60   286.89   160.65   238.55   308.10   226.86   59.02   247.80   173.37   234.61   37.87   244.72   237.30   207.89   105.96   25.00   

Num 107 Plan, Function Values: 20.00000   1761.99904   0.05556   
8.68   345.59   233.73   297.00   18.00   285.30   281.33   212.84   280.64   243.72   190.40   181.55   266.48   183.75   200.36   356.09   227.03   257.84   205.81   126.09   25.00   

Num 108 Plan, Function Values: 16.00000   1281.98722   0.07692   
351.78   340.92   210.30   297.00   18.00   251.93   278.89   160.48   203.54   308.58   223.44   79.67   250.27   169.69   207.04   2.74   254.77   281.46   225.90   115.25   25.00   

Num 109 Plan, Function Values: 21.00000   1683.39981   0.05556   
20.28   12.36   182.29   297.00   18.00   279.03   266.49   205.99   168.91   239.84   222.09   83.21   257.34   147.73   234.61   321.03   230.76   271.51   195.55   127.35   25.00   

Num 110 Plan, Function Values: 22.00000   1641.01554   0.05556   
354.15   357.99   188.97   297.00   18.00   259.17   288.26   199.02   238.24   310.15   191.03   94.48   268.51   173.77   179.92   41.67   235.59   279.07   191.11   119.17   25.00   

Num 111 Plan, Function Values: 11.00000   780.08431   0.12500   
324.30   309.41   336.49   297.00   18.00   253.87   275.03   160.48   206.71   279.78   194.35   56.78   247.80   173.36   248.91   9.93   258.97   228.20   249.62   146.87   25.00   

Num 112 Plan, Function Values: 17.00000   1124.83894   0.07692   
328.09   340.92   336.49   297.00   18.00   261.12   287.83   164.51   209.70   308.08   225.32   96.28   250.07   180.53   196.79   26.89   255.28   255.49   192.94   118.00   25.00   

Num 113 Plan, Function Values: 22.00000   1686.66721   0.05263   
5.43   356.83   177.79   297.00   18.00   261.50   291.11   165.91   195.45   289.36   226.86   85.74   257.01   154.76   192.42   3.63   227.52   272.69   203.37   119.20   25.00   

Num 114 Plan, Function Values: 19.00000   1679.40145   0.05882   
348.26   340.92   231.10   297.00   18.00   256.39   288.23   210.78   288.12   301.45   223.49   85.25   258.62   168.80   198.82   350.14   226.77   273.26   183.45   113.77   25.00   

Num 115 Plan, Function Values: 14.00000   906.45489   0.10000   
323.43   340.92   336.49   297.00   18.00   253.55   285.32   160.48   209.70   310.32   220.15   77.81   249.67   163.63   156.82   42.68   258.97   248.34   212.94   120.69   25.00   

Num 116 Plan, Function Values: 21.00000   1645.12582   0.05263   
353.83   314.58   209.22   297.00   18.00   266.63   281.81   179.84   209.60   288.82   207.13   92.87   258.43   161.37   187.41   349.42   228.30   260.41   208.35   125.95   25.00   

Num 117 Plan, Function Values: 20.00000   1785.48081   0.05263   
355.70   314.58   231.39   297.00   18.00   266.37   282.56   200.38   273.02   296.85   180.91   83.68   260.10   170.20   180.07   349.25   234.26   257.02   204.02   101.55   25.00   

Num 118 Plan, Function Values: 19.00000   1338.15521   0.07143   
349.05   309.15   202.68   297.00   18.00   268.18   291.75   208.67   235.07   309.88   225.68   89.51   252.62   164.98   234.61   43.23   243.26   266.07   208.63   129.10   25.00   

Num 119 Plan, Function Values: 21.00000   1529.13020   0.05882   
359.35   314.58   224.57   297.00   18.00   262.95   290.84   218.11   235.07   313.53   221.42   97.03   255.64   160.80   187.09   31.62   231.89   273.89   207.83   117.51   25.00   

Num 120 Plan, Function Values: 19.00000   1071.34219   0.06667   
341.03   314.58   201.76   297.00   18.00   260.47   280.95   161.29   235.07   310.06   223.21   78.93   251.44   175.44   259.85   20.11   243.85   246.01   222.98   116.78   25.00   

Num 121 Plan, Function Values: 21.00000   1891.44362   0.04762   
0.69   292.27   181.48   297.00   18.00   276.40   288.52   230.59   280.25   282.49   168.58   94.47   265.35   165.46   173.64   359.45   224.00   265.31   191.71   105.34   25.00   

Num 122 Plan, Function Values: 15.00000   1035.47583   0.08333   
328.99   314.58   336.49   297.00   18.00   253.53   282.31   200.20   242.78   309.36   220.70   78.21   249.97   173.43   233.39   22.11   243.74   241.47   209.66   124.53   25.00   

Num 123 Plan, Function Values: 22.00000   1662.38971   0.04762   
1.37   354.41   180.70   297.00   18.00   263.20   278.15   204.07   251.15   292.95   215.22   88.30   256.31   170.08   176.65   4.98   241.01   263.90   211.28   130.53   25.00   


Generation 130 Time: 31.28 sec
Size of Pareto Set: 127
Num 1 Plan, Function Values: 9.00000   565.54493   0.16667   
326.37   311.88   42.42   297.00   18.00   248.79   282.56   160.48   235.07   314.50   221.42   53.48   249.78   171.68   234.61   37.43   254.39   234.10   244.22   120.53   25.00   

Num 2 Plan, Function Values: 22.00000   1919.03592   0.04762   
5.23   355.47   186.68   297.00   18.00   269.27   289.51   216.04   287.97   298.87   182.36   103.51   259.87   168.65   175.77   3.18   233.82   263.60   194.27   124.61   25.00   

Num 3 Plan, Function Values: 21.00000   1954.33359   0.04762   
11.05   286.08   176.33   297.00   18.00   263.29   288.13   205.71   291.25   284.73   194.90   105.30   259.63   168.98   178.17   351.90   232.39   270.64   190.41   108.81   25.00   

Num 4 Plan, Function Values: 11.00000   625.74316   0.12500   
323.43   313.24   233.73   297.00   18.00   250.66   277.27   163.33   205.13   313.19   225.39   51.84   247.80   164.88   230.43   42.55   255.53   226.66   231.38   123.15   25.00   

Num 5 Plan, Function Values: 16.00000   1383.35452   0.07143   
354.93   310.44   233.73   297.00   18.00   249.24   287.80   161.65   258.23   309.38   225.46   83.97   247.80   167.26   217.00   2.48   236.03   263.81   224.55   108.72   25.00   

Num 6 Plan, Function Values: 22.00000   1566.80313   0.05556   
354.98   349.67   189.31   297.00   18.00   265.59   278.36   161.18   203.62   291.19   222.64   96.71   256.10   155.79   189.07   5.72   229.75   253.18   215.13   125.53   25.00   

Num 7 Plan, Function Values: 19.00000   1453.27765   0.06667   
341.27   314.12   233.73   297.00   18.00   260.26   282.68   219.83   235.07   314.50   220.96   80.24   251.38   174.02   153.32   1.29   241.98   282.97   203.52   121.02   25.00   

Num 8 Plan, Function Values: 14.00000   912.44698   0.10000   
324.80   311.42   227.94   297.00   18.00   256.90   289.36   160.48   235.07   309.15   222.04   64.88   252.30   170.89   248.08   41.21   239.14   262.38   223.00   110.25   25.00   

Num 9 Plan, Function Values: 12.00000   877.21614   0.11111   
8.25   314.58   230.62   297.00   18.00   249.69   300.54   160.54   240.33   314.50   226.86   40.13   247.80   173.04   234.61   8.62   258.05   259.81   246.64   124.09   25.00   

Num 10 Plan, Function Values: 20.00000   1491.00396   0.06250   
349.76   309.20   233.73   297.00   18.00   267.35   283.80   165.52   235.07   291.51   222.62   95.86   254.36   166.90   185.55   5.66   220.36   247.53   206.08   120.14   25.00   

Num 11 Plan, Function Values: 13.00000   850.93603   0.11111   
340.81   308.86   233.73   297.00   18.00   251.62   273.53   161.06   235.07   310.72   221.46   89.66   248.44   166.00   228.81   42.42   238.28   228.19   248.14   124.41   25.00   

Num 12 Plan, Function Values: 19.00000   1338.15521   0.07143   
349.05   309.15   202.68   297.00   18.00   268.18   291.75   208.67   235.07   309.88   225.68   89.51   252.62   164.98   234.61   43.23   243.26   266.07   208.63   129.10   25.00   

Num 13 Plan, Function Values: 18.00000   1052.32228   0.07143   
323.43   314.58   223.95   297.00   18.00   255.59   281.80   162.72   235.07   306.26   225.04   64.26   250.23   170.30   260.92   10.19   246.74   262.44   222.12   105.57   25.00   

Num 14 Plan, Function Values: 13.00000   703.78795   0.11111   
324.09   340.92   183.51   297.00   18.00   252.26   280.17   164.82   209.70   308.75   225.94   60.60   248.92   170.47   250.03   38.82   254.72   239.05   229.78   132.75   25.00   

Num 15 Plan, Function Values: 14.00000   842.92510   0.09091   
324.56   306.20   336.49   297.00   18.00   253.49   282.70   160.48   209.70   310.26   223.33   64.41   250.46   171.25   247.40   42.63   239.98   255.97   234.27   118.18   25.00   

Num 16 Plan, Function Values: 21.00000   1529.13020   0.05882   
359.35   314.58   224.57   297.00   18.00   262.95   290.84   218.11   235.07   313.53   221.42   97.03   255.64   160.80   187.09   31.62   231.89   273.89   207.83   117.51   25.00   

Num 17 Plan, Function Values: 22.00000   1737.02653   0.05263   
354.70   353.50   181.90   297.00   18.00   267.46   279.65   183.59   208.58   292.50   222.54   86.76   255.72   166.49   176.45   352.24   229.60   261.08   198.79   120.40   25.00   

Num 18 Plan, Function Values: 10.00000   728.92883   0.12500   
323.43   311.95   9.89   297.00   18.00   252.50   284.68   162.99   238.85   311.71   223.01   43.33   247.80   176.88   234.61   2.29   252.13   235.19   247.60   122.43   25.00   

Num 19 Plan, Function Values: 10.00000   589.90349   0.14286   
323.43   310.56   23.49   297.00   18.00   250.78   284.60   163.50   240.07   312.95   225.48   42.81   247.80   179.85   233.42   44.71   251.86   231.88   249.62   125.44   25.00   

Num 20 Plan, Function Values: 20.00000   1109.42116   0.06667   
336.13   343.06   233.73   297.00   18.00   261.86   285.10   163.46   209.70   306.00   225.66   80.67   254.80   166.39   255.43   39.75   229.53   260.02   214.55   105.82   25.00   

Num 21 Plan, Function Values: 21.00000   1178.00082   0.06250   
344.62   22.37   336.49   297.00   18.00   262.20   294.15   166.17   235.43   288.22   225.43   72.55   256.12   160.26   260.40   40.62   237.14   244.07   197.35   115.48   25.00   

Num 22 Plan, Function Values: 21.00000   1914.09046   0.05000   
1.98   340.92   185.46   297.00   18.00   266.08   286.06   208.13   282.45   282.82   188.41   98.86   262.02   170.61   180.11   9.36   227.26   268.17   189.53   112.91   25.00   

Num 23 Plan, Function Values: 18.00000   1242.41644   0.07143   
329.76   340.92   217.07   297.00   18.00   263.46   282.82   166.17   235.07   300.80   222.50   92.39   252.06   173.85   231.31   23.88   233.15   258.73   194.39   112.35   25.00   

Num 24 Plan, Function Values: 22.00000   1812.99928   0.05000   
6.98   358.83   180.61   297.00   18.00   266.28   268.22   178.62   178.81   279.00   219.41   80.02   257.85   148.74   180.03   341.21   227.18   275.64   201.45   126.73   25.00   

Num 25 Plan, Function Values: 20.00000   1928.82608   0.05000   
21.04   286.19   42.42   297.00   18.00   271.96   288.13   210.67   288.31   276.14   180.19   86.76   267.97   167.14   178.38   350.87   228.42   268.91   190.01   109.60   25.00   

Num 26 Plan, Function Values: 11.00000   696.45313   0.12500   
336.59   314.58   37.76   297.00   18.00   251.65   280.52   164.61   236.62   308.44   222.88   44.90   248.14   169.71   226.69   44.52   236.90   230.54   247.55   125.01   25.00   

Num 27 Plan, Function Values: 21.00000   1210.86465   0.06250   
353.92   340.92   224.04   297.00   18.00   261.32   299.84   165.89   209.70   306.67   226.37   78.55   257.43   165.71   293.91   40.72   231.67   271.33   224.98   102.31   25.00   

Num 28 Plan, Function Values: 22.00000   1784.78984   0.05000   
5.29   13.23   174.53   297.00   18.00   265.69   283.27   207.55   206.11   283.13   182.54   101.72   267.01   166.50   187.22   346.71   229.66   282.49   203.14   105.51   25.00   

Num 29 Plan, Function Values: 21.00000   1083.82725   0.06250   
334.31   340.92   224.58   297.00   18.00   262.02   285.21   161.97   206.28   306.01   225.66   75.88   255.22   165.71   257.55   38.85   230.15   256.57   219.53   105.62   25.00   

Num 30 Plan, Function Values: 20.00000   1881.70875   0.05263   
16.69   280.55   165.17   297.00   18.00   260.56   287.89   194.80   284.86   296.83   219.30   94.68   258.15   170.83   181.49   1.92   227.57   271.33   199.15   117.28   25.00   

Num 31 Plan, Function Values: 20.00000   1762.76812   0.05556   
3.64   314.58   197.13   297.00   18.00   265.03   290.05   171.29   280.73   310.34   189.97   84.42   250.12   168.88   186.87   356.64   234.95   267.64   196.83   115.85   25.00   

Num 32 Plan, Function Values: 12.00000   718.26896   0.12500   
326.79   340.92   211.46   297.00   18.00   254.16   288.05   160.48   235.07   314.50   224.72   73.29   247.80   176.11   228.59   38.65   256.56   237.31   248.77   111.85   25.00   

Num 33 Plan, Function Values: 19.00000   1711.28819   0.05882   
356.80   340.92   223.32   297.00   18.00   256.07   288.48   180.46   274.58   302.95   226.86   87.63   247.80   174.68   182.16   9.59   232.03   274.73   192.27   121.72   25.00   

Num 34 Plan, Function Values: 21.00000   1861.02836   0.05000   
3.98   343.56   200.20   297.00   18.00   268.01   281.68   182.33   297.97   297.54   185.04   92.48   259.57   166.06   189.29   8.28   228.83   260.68   193.86   116.77   25.00   

Num 35 Plan, Function Values: 17.00000   1300.15691   0.07692   
254.94   314.58   233.73   297.00   18.00   253.90   287.04   164.73   204.57   293.71   225.74   107.51   250.03   159.26   200.30   344.04   233.23   254.03   207.98   123.30   25.00   

Num 36 Plan, Function Values: 18.00000   1417.51355   0.07143   
344.51   314.58   336.49   297.00   18.00   254.40   289.34   205.98   235.07   314.50   224.91   72.28   250.51   165.22   190.57   345.85   237.12   278.27   232.15   117.79   25.00   

Num 37 Plan, Function Values: 14.00000   935.36864   0.10000   
323.43   314.58   230.08   297.00   18.00   248.79   278.21   160.48   235.07   295.40   225.65   71.19   247.80   169.18   287.28   2.38   258.97   242.37   249.62   119.01   25.00   

Num 38 Plan, Function Values: 11.00000   683.13771   0.12500   
326.40   314.58   195.55   297.00   18.00   249.07   279.17   161.62   235.07   314.50   221.46   41.35   250.18   168.89   247.93   44.71   240.87   240.08   249.62   123.46   25.00   

Num 39 Plan, Function Values: 18.00000   1025.79430   0.07692   
331.77   6.69   336.49   297.00   18.00   260.38   290.08   160.48   209.70   308.18   223.65   102.03   251.62   164.86   234.61   42.29   247.70   253.71   202.14   110.34   25.00   

Num 40 Plan, Function Values: 12.00000   667.87616   0.12500   
327.38   340.92   233.73   297.00   18.00   249.22   285.99   161.51   235.07   310.39   222.73   62.87   247.80   186.99   227.88   11.66   258.10   240.73   249.62   116.44   25.00   

Num 41 Plan, Function Values: 17.00000   958.28315   0.08333   
331.01   314.58   336.49   297.00   18.00   259.91   287.57   160.48   209.47   305.79   224.18   77.55   251.81   163.53   269.99   37.29   237.86   234.75   220.23   122.01   25.00   

Num 42 Plan, Function Values: 22.00000   1686.66721   0.05263   
5.43   356.83   177.79   297.00   18.00   261.50   291.11   165.91   195.45   289.36   226.86   85.74   257.01   154.76   192.42   3.63   227.52   272.69   203.37   119.20   25.00   

Num 43 Plan, Function Values: 12.00000   864.22243   0.11111   
356.00   310.95   233.73   297.00   18.00   249.88   288.52   163.37   242.19   311.62   226.86   50.18   247.80   180.07   233.02   15.34   252.59   259.10   249.40   111.94   25.00   

Num 44 Plan, Function Values: 16.00000   981.62230   0.09091   
325.62   314.58   336.49   297.00   18.00   261.54   282.37   160.48   209.70   312.37   226.86   72.51   248.19   170.38   248.68   44.71   242.40   266.32   217.10   117.31   25.00   

Num 45 Plan, Function Values: 18.00000   1616.62835   0.06667   
1.99   340.92   195.23   297.00   18.00   255.26   284.39   196.12   288.22   308.61   226.59   93.38   248.59   165.46   230.82   5.88   247.85   273.58   198.80   115.25   25.00   

Num 46 Plan, Function Values: 17.00000   1440.05238   0.07143   
5.44   310.55   336.49   297.00   18.00   256.33   295.71   213.44   236.76   311.25   222.74   84.65   251.55   173.64   206.16   12.00   228.40   281.01   218.16   126.83   25.00   

Num 47 Plan, Function Values: 20.00000   1842.37472   0.05263   
2.45   340.92   200.32   297.00   18.00   265.74   289.29   184.03   286.21   303.70   189.00   103.25   247.80   163.98   178.22   4.51   233.14   272.36   191.65   126.38   25.00   

Num 48 Plan, Function Values: 22.00000   1601.26821   0.05000   
1.34   352.77   207.67   297.00   18.00   264.11   291.34   182.14   262.89   285.67   220.98   83.59   261.68   165.36   199.88   22.26   224.60   266.61   214.51   95.94   25.00   

Num 49 Plan, Function Values: 18.00000   1132.92444   0.07143   
342.53   314.58   343.18   297.00   18.00   253.34   287.38   184.27   209.70   309.38   225.24   79.37   252.22   175.00   200.96   39.26   241.30   259.90   231.62   123.98   25.00   

Num 50 Plan, Function Values: 20.00000   1631.48257   0.05882   
351.71   311.98   204.02   297.00   18.00   267.51   290.17   192.85   267.71   309.76   197.84   89.87   252.28   166.64   180.02   43.97   241.65   263.92   190.05   125.96   25.00   

Num 51 Plan, Function Values: 14.00000   924.61305   0.10000   
324.25   343.49   228.95   297.00   18.00   250.34   290.90   160.48   237.29   313.75   224.35   69.56   252.07   183.35   247.40   6.89   237.65   257.98   245.59   93.78   25.00   

Num 52 Plan, Function Values: 13.00000   953.52938   0.10000   
323.85   340.92   42.42   297.00   18.00   253.18   284.80   167.78   235.07   313.93   223.61   96.39   249.92   179.74   203.12   37.39   249.70   239.32   184.94   120.55   25.00   

Num 53 Plan, Function Values: 21.00000   1581.43556   0.05556   
358.87   17.23   210.29   297.00   18.00   257.73   284.36   168.05   209.70   284.58   222.64   94.19   260.24   163.82   187.06   7.38   226.24   268.13   221.61   115.48   25.00   

Num 54 Plan, Function Values: 21.00000   1821.63250   0.05263   
8.90   294.98   176.43   297.00   18.00   264.67   285.27   221.51   260.18   310.93   222.50   85.95   255.44   177.03   200.63   2.44   228.45   276.08   190.38   121.98   25.00   

Num 55 Plan, Function Values: 20.00000   1663.96105   0.05882   
348.54   343.68   208.42   297.00   18.00   253.95   285.50   213.63   305.75   308.65   226.86   76.94   255.24   171.05   170.10   346.51   225.48   274.24   191.73   110.27   25.00   

Num 56 Plan, Function Values: 21.00000   1627.35968   0.05556   
359.31   349.37   233.73   297.00   18.00   263.10   286.59   174.21   209.70   295.12   223.97   92.62   258.20   166.27   178.46   350.11   224.52   271.62   206.13   121.26   25.00   

Num 57 Plan, Function Values: 18.00000   1660.23333   0.05882   
34.38   286.23   202.52   297.00   18.00   252.61   286.15   197.29   274.47   314.22   215.35   107.68   249.43   164.69   186.10   334.39   252.44   272.81   191.91   124.27   25.00   

Num 58 Plan, Function Values: 22.00000   1154.59062   0.05882   
334.39   349.49   213.43   297.00   18.00   259.72   286.29   162.59   209.70   305.56   226.86   74.37   257.19   166.38   264.07   44.71   234.80   260.48   216.66   110.98   25.00   

Num 59 Plan, Function Values: 14.00000   1006.41931   0.09091   
323.43   314.58   231.36   297.00   18.00   249.18   279.49   167.34   209.70   308.13   224.54   56.12   248.28   182.68   276.06   8.76   250.05   257.36   208.34   123.76   25.00   

Num 60 Plan, Function Values: 17.00000   980.04055   0.07692   
323.68   314.58   336.49   297.00   18.00   254.46   285.04   172.47   235.07   310.33   223.33   79.30   249.86   170.08   254.09   25.77   238.53   256.88   225.63   114.49   25.00   

Num 61 Plan, Function Values: 16.00000   985.02059   0.09091   
356.94   340.92   233.73   297.00   18.00   262.72   283.53   165.92   235.07   313.54   221.24   88.00   252.88   164.01   293.93   39.10   243.65   240.86   240.70   109.60   25.00   

Num 62 Plan, Function Values: 21.00000   1835.62863   0.04762   
22.74   298.75   175.12   297.00   18.00   266.26   291.29   217.73   294.02   290.79   184.33   84.71   261.16   166.33   153.34   343.33   234.63   273.14   196.63   129.37   25.00   

Num 63 Plan, Function Values: 22.00000   1409.22876   0.05556   
346.55   348.29   191.92   297.00   18.00   267.33   282.58   160.48   209.70   293.33   223.72   89.38   255.18   168.12   199.13   11.79   228.96   243.50   209.47   123.44   25.00   

Num 64 Plan, Function Values: 22.00000   1873.83178   0.04762   
4.34   346.49   212.14   297.00   18.00   266.24   282.10   213.73   272.35   301.63   176.89   85.21   261.03   165.66   176.53   2.49   236.22   268.86   203.32   116.68   25.00   

Num 65 Plan, Function Values: 17.00000   1004.19497   0.08333   
329.35   340.92   233.73   297.00   18.00   273.13   286.37   160.48   235.07   306.63   226.86   88.53   247.80   168.13   231.42   44.37   245.36   253.48   215.85   114.29   25.00   

Num 66 Plan, Function Values: 15.00000   1316.88717   0.08333   
348.37   310.43   211.39   297.00   18.00   248.79   278.28   164.63   203.34   314.16   226.86   40.13   247.80   175.89   190.32   7.59   251.98   270.53   192.94   123.12   25.00   

Num 67 Plan, Function Values: 13.00000   986.77110   0.10000   
330.67   310.01   161.59   297.00   18.00   248.79   282.98   162.70   235.07   308.18   224.18   40.13   248.79   173.32   188.90   12.73   241.08   269.62   243.28   99.66   25.00   

Num 68 Plan, Function Values: 19.00000   1160.89677   0.07143   
336.75   342.31   220.07   297.00   18.00   261.60   285.06   166.27   209.70   306.39   223.67   84.73   253.11   171.25   227.33   43.42   232.64   259.15   207.83   103.42   25.00   

Num 69 Plan, Function Values: 22.00000   1723.36646   0.04762   
3.95   11.25   223.57   297.00   18.00   271.82   284.22   223.19   272.00   285.09   194.79   102.19   265.56   167.23   198.31   18.03   225.17   266.42   199.13   112.76   25.00   

Num 70 Plan, Function Values: 20.00000   1173.11960   0.06667   
342.36   340.92   218.86   297.00   18.00   260.15   285.81   160.48   209.70   294.06   226.86   86.23   253.31   167.49   248.27   41.07   249.64   269.41   213.67   110.36   25.00   

Num 71 Plan, Function Values: 10.00000   572.02865   0.14286   
323.43   340.92   230.30   297.00   18.00   249.33   285.50   166.14   235.07   311.51   221.77   55.69   247.95   180.98   233.39   29.25   255.58   236.36   248.83   116.26   25.00   

Num 72 Plan, Function Values: 10.00000   585.49710   0.14286   
329.09   308.22   42.42   297.00   18.00   248.79   287.02   160.55   237.85   313.23   225.18   52.53   249.45   179.88   253.50   42.91   249.31   232.72   247.73   120.77   25.00   

Num 73 Plan, Function Values: 22.00000   1325.61339   0.05263   
353.10   6.34   202.17   297.00   18.00   261.66   302.30   176.99   204.50   295.13   225.28   82.48   258.83   169.89   261.85   10.10   239.21   274.02   237.92   104.29   25.00   

Num 74 Plan, Function Values: 15.00000   991.52741   0.08333   
354.54   314.58   359.87   297.00   18.00   256.24   284.21   170.83   235.07   310.46   220.08   74.03   247.80   174.38   222.72   39.86   252.22   240.19   215.27   121.19   25.00   

Num 75 Plan, Function Values: 21.00000   1647.56297   0.05263   
347.15   340.92   181.34   297.00   18.00   264.64   288.23   193.93   235.07   284.68   199.47   101.65   260.20   167.62   186.41   1.29   231.65   265.15   189.64   108.51   25.00   

Num 76 Plan, Function Values: 19.00000   1768.93097   0.05556   
343.14   294.75   233.73   297.00   18.00   256.75   287.23   194.09   285.49   299.75   222.70   74.83   259.66   174.82   186.77   353.10   228.26   280.20   188.94   115.45   25.00   

Num 77 Plan, Function Values: 22.00000   1252.35384   0.05556   
343.87   355.58   224.42   297.00   18.00   263.41   280.19   164.05   237.39   293.49   222.83   93.52   257.34   157.83   169.34   14.75   230.80   251.09   238.87   124.13   25.00   

Num 78 Plan, Function Values: 19.00000   1500.71356   0.06667   
344.15   314.58   233.73   297.00   18.00   256.47   285.51   162.56   209.70   289.44   222.22   85.14   258.38   166.38   192.04   1.34   232.48   269.75   209.50   117.08   25.00   

Num 79 Plan, Function Values: 21.00000   1778.50137   0.05263   
355.31   345.77   195.23   297.00   18.00   266.61   286.32   209.71   262.30   305.60   225.81   81.46   255.22   167.86   187.95   10.80   231.73   262.26   194.23   106.07   25.00   

Num 80 Plan, Function Values: 17.00000   1286.67881   0.07143   
22.73   310.44   233.73   297.00   18.00   253.73   286.02   160.48   209.70   312.13   216.74   78.34   250.48   179.51   185.17   8.95   237.73   254.01   229.26   127.93   25.00   

Num 81 Plan, Function Values: 19.00000   1396.69688   0.06667   
0.56   314.58   231.71   297.00   18.00   260.66   289.04   196.78   240.30   308.01   222.44   78.38   250.34   169.13   190.01   39.01   234.98   261.93   215.34   123.47   25.00   

Num 82 Plan, Function Values: 11.00000   795.80390   0.12500   
325.82   314.58   233.73   297.00   18.00   249.83   279.69   160.48   206.28   311.80   226.86   40.13   247.80   168.26   247.40   0.51   255.15   255.60   246.36   125.85   25.00   

Num 83 Plan, Function Values: 13.00000   1039.10453   0.10000   
55.15   314.58   233.73   297.00   18.00   249.20   290.01   160.48   209.70   313.39   221.54   40.13   247.80   163.98   192.39   351.00   237.94   278.40   249.62   106.04   25.00   

Num 84 Plan, Function Values: 22.00000   1676.96219   0.05000   
343.12   354.04   202.41   297.00   18.00   262.84   282.69   207.26   235.07   299.19   193.97   86.59   262.99   168.08   192.29   4.06   231.62   281.42   211.51   107.16   25.00   

Num 85 Plan, Function Values: 16.00000   1220.56881   0.08333   
338.14   313.56   336.49   297.00   18.00   255.16   284.01   163.25   235.07   310.15   219.88   71.11   248.20   179.27   190.63   0.93   237.91   231.88   204.95   125.29   25.00   

Num 86 Plan, Function Values: 20.00000   1274.16237   0.06667   
350.91   340.92   233.73   297.00   18.00   261.01   286.49   167.15   209.70   294.75   220.32   76.83   268.98   167.07   185.24   40.41   231.44   280.00   238.97   119.97   25.00   

Num 87 Plan, Function Values: 13.00000   803.43121   0.11111   
323.43   314.58   336.49   297.00   18.00   248.79   281.31   160.88   204.41   314.50   223.25   58.91   248.99   164.37   227.85   11.70   256.74   262.34   249.62   123.08   25.00   

Num 88 Plan, Function Values: 13.00000   985.07231   0.10000   
323.43   341.54   340.35   297.00   18.00   250.63   272.34   161.78   209.70   311.12   220.27   46.02   250.78   171.79   250.32   23.04   238.27   260.01   194.44   110.01   25.00   

Num 89 Plan, Function Values: 22.00000   1637.98194   0.05000   
343.23   8.05   201.16   297.00   18.00   260.05   279.38   197.84   274.45   289.00   219.23   91.44   270.04   157.46   178.43   4.00   230.06   276.38   239.35   107.93   25.00   

Num 90 Plan, Function Values: 17.00000   1285.36316   0.07692   
254.94   314.58   184.78   297.00   18.00   255.60   285.36   167.50   235.07   292.22   219.64   74.38   251.04   160.89   232.42   13.79   232.56   270.53   187.94   123.19   25.00   

Num 91 Plan, Function Values: 16.00000   1337.48632   0.07143   
333.01   282.58   233.73   297.00   18.00   250.45   286.58   203.28   180.22   314.50   222.42   72.52   248.47   165.99   233.20   357.76   230.85   260.22   240.86   113.29   25.00   

Num 92 Plan, Function Values: 20.00000   1443.06912   0.06250   
341.31   314.58   336.49   297.00   18.00   266.13   293.22   160.48   238.09   296.20   221.81   99.94   253.57   171.20   181.08   8.33   222.46   257.39   213.63   121.45   25.00   

Num 93 Plan, Function Values: 22.00000   1670.01192   0.05000   
7.69   353.50   219.89   297.00   18.00   272.99   288.78   176.54   235.07   299.24   200.64   107.20   265.51   168.53   178.74   358.60   224.92   278.38   200.40   118.21   25.00   

Num 94 Plan, Function Values: 11.00000   780.08431   0.12500   
324.30   309.41   336.49   297.00   18.00   253.87   275.03   160.48   206.71   279.78   194.35   56.78   247.80   173.36   248.91   9.93   258.97   228.20   249.62   146.87   25.00   

Num 95 Plan, Function Values: 17.00000   1718.03953   0.05882   
10.29   295.32   233.73   297.00   18.00   256.15   291.10   198.87   301.05   314.29   201.87   96.83   248.86   165.49   212.24   347.95   233.80   272.17   200.52   126.55   25.00   

Num 96 Plan, Function Values: 21.00000   1591.32266   0.05882   
355.13   314.58   223.62   297.00   18.00   263.31   282.39   164.41   209.70   293.14   222.71   82.15   262.54   162.82   184.73   5.99   223.82   275.56   211.93   107.11   25.00   

Num 97 Plan, Function Values: 18.00000   1035.95521   0.07143   
333.84   313.27   214.32   297.00   18.00   264.24   287.48   163.84   235.07   311.02   221.36   75.43   252.13   170.72   234.61   20.61   244.51   251.90   225.39   118.20   25.00   

Num 98 Plan, Function Values: 19.00000   1398.99124   0.06667   
343.77   346.05   161.59   297.00   18.00   274.42   282.74   183.35   235.07   310.53   220.25   98.90   247.80   161.94   177.57   28.44   237.24   281.09   188.42   99.33   25.00   

Num 99 Plan, Function Values: 11.00000   773.71256   0.12500   
326.48   311.81   233.73   297.00   18.00   249.66   287.28   164.37   209.70   310.78   220.28   54.89   247.80   177.82   247.40   9.99   251.82   253.64   247.25   118.05   25.00   

Num 100 Plan, Function Values: 11.00000   728.92753   0.12500   
323.43   314.58   336.49   297.00   18.00   249.29   283.64   163.80   237.44   312.83   226.86   40.13   247.80   176.78   181.42   40.36   247.05   235.82   242.68   123.81   25.00   

Num 101 Plan, Function Values: 22.00000   1641.01554   0.05556   
354.15   357.99   188.97   297.00   18.00   259.17   288.26   199.02   238.24   310.15   191.03   94.48   268.51   173.77   179.92   41.67   235.59   279.07   191.11   119.17   25.00   

Num 102 Plan, Function Values: 18.00000   1086.30009   0.07143   
331.19   305.48   336.49   297.00   18.00   263.87   282.56   166.92   209.70   305.15   221.07   79.49   249.22   169.57   247.40   43.31   239.79   267.26   206.97   109.28   25.00   

Num 103 Plan, Function Values: 16.00000   754.23357   0.08333   
331.22   314.42   221.67   297.00   18.00   249.64   282.75   163.55   235.07   313.27   225.07   61.70   251.49   164.68   247.40   22.42   255.00   243.81   230.51   126.24   25.00   

Num 104 Plan, Function Values: 22.00000   1589.43706   0.05000   
0.69   346.72   223.48   297.00   18.00   268.05   286.56   166.54   266.35   298.77   209.29   96.99   254.74   166.26   183.65   359.28   236.51   244.82   199.57   137.35   25.00   

Num 105 Plan, Function Values: 17.00000   1281.12158   0.07692   
339.17   311.29   172.64   297.00   18.00   251.52   288.93   160.48   209.70   311.32   222.28   89.99   252.67   166.33   247.40   4.82   232.30   269.58   211.66   118.84   25.00   

Num 106 Plan, Function Values: 15.00000   1088.40748   0.09091   
20.89   310.63   230.96   297.00   18.00   253.49   290.94   168.01   209.70   309.36   220.97   60.49   249.68   169.81   234.61   7.53   233.87   268.71   249.62   116.91   25.00   

Num 107 Plan, Function Values: 21.00000   1683.39981   0.05556   
20.28   12.36   182.29   297.00   18.00   279.03   266.49   205.99   168.91   239.84   222.09   83.21   257.34   147.73   234.61   321.03   230.76   271.51   195.55   127.35   25.00   

Num 108 Plan, Function Values: 18.00000   984.48567   0.07692   
327.64   340.92   233.73   297.00   18.00   258.79   284.88   163.28   209.70   306.02   223.97   68.64   253.54   167.69   229.98   40.99   230.50   263.34   220.71   107.70   25.00   

Num 109 Plan, Function Values: 15.00000   1022.11213   0.08333   
3.27   286.37   192.53   297.00   18.00   254.08   300.80   167.48   237.99   312.64   219.84   70.12   249.29   173.00   234.61   44.71   242.91   263.73   244.14   122.16   25.00   

Num 110 Plan, Function Values: 19.00000   1237.27884   0.06667   
327.26   340.92   214.95   297.00   18.00   260.69   284.05   160.48   209.70   310.17   225.89   91.36   253.81   156.48   181.94   27.17   234.09   261.17   215.37   112.67   25.00   

Num 111 Plan, Function Values: 22.00000   1881.11759   0.04762   
356.26   352.89   226.11   297.00   18.00   265.24   289.40   205.93   286.98   285.00   175.93   103.26   262.44   168.75   176.82   2.96   225.44   262.53   195.97   111.59   25.00   

Num 112 Plan, Function Values: 19.00000   1275.62262   0.06667   
350.09   314.58   180.73   297.00   18.00   269.34   284.36   170.45   235.07   295.51   223.73   95.99   251.02   166.44   196.18   43.21   236.58   235.58   212.35   121.35   25.00   

Num 113 Plan, Function Values: 18.00000   1273.00155   0.07143   
332.62   340.92   233.73   297.00   18.00   261.78   284.88   163.81   207.15   311.86   224.73   71.97   248.37   177.11   177.19   36.44   230.52   271.52   197.36   106.06   25.00   

Num 114 Plan, Function Values: 10.00000   567.54013   0.14286   
324.71   312.52   233.73   297.00   18.00   250.00   284.79   160.48   235.45   312.65   221.71   56.72   247.97   186.91   228.16   17.81   255.25   231.66   249.62   125.41   25.00   

Num 115 Plan, Function Values: 15.00000   1134.19859   0.09091   
323.43   311.34   336.49   297.00   18.00   248.79   282.82   160.48   209.70   314.50   221.67   88.58   247.80   173.80   189.70   17.15   258.55   253.70   185.39   121.96   25.00   

Num 116 Plan, Function Values: 12.00000   841.23586   0.11111   
5.46   313.93   229.80   297.00   18.00   250.39   281.74   161.99   235.07   308.27   220.42   42.23   247.80   169.61   230.66   20.02   255.97   259.00   244.17   123.88   25.00   

Num 117 Plan, Function Values: 16.00000   1281.98722   0.07692   
351.78   340.92   210.30   297.00   18.00   251.93   278.89   160.48   203.54   308.58   223.44   79.67   250.27   169.69   207.04   2.74   254.77   281.46   225.90   115.25   25.00   

Num 118 Plan, Function Values: 20.00000   1647.27926   0.06250   
352.30   351.93   233.73   297.00   18.00   261.29   285.89   213.90   241.92   308.88   220.37   96.82   252.28   169.16   181.24   356.14   240.63   286.21   197.84   108.11   25.00   

Num 119 Plan, Function Values: 21.00000   1522.00730   0.05882   
358.28   345.55   211.85   297.00   18.00   265.94   282.92   164.07   235.07   296.50   222.24   93.93   255.54   162.13   180.56   6.98   234.54   252.66   210.47   135.64   25.00   

Num 120 Plan, Function Values: 17.00000   1156.69476   0.07143   
344.85   314.58   221.99   297.00   18.00   248.79   284.30   183.62   235.07   312.95   218.24   74.82   248.89   165.08   249.35   44.71   240.91   265.70   210.44   128.78   25.00   

Num 121 Plan, Function Values: 19.00000   1698.41274   0.05556   
8.11   287.52   182.29   297.00   18.00   249.99   285.57   209.61   280.12   308.47   195.24   106.83   249.98   168.18   181.50   20.77   239.36   268.66   214.15   112.21   25.00   

Num 122 Plan, Function Values: 14.00000   779.42499   0.10000   
323.43   313.76   336.49   297.00   18.00   255.42   282.72   160.50   235.07   304.44   221.45   71.89   247.99   179.82   234.61   20.07   258.97   235.97   231.97   121.09   25.00   

Num 123 Plan, Function Values: 19.00000   1460.87830   0.06250   
353.58   310.61   336.49   297.00   18.00   261.37   292.98   206.77   245.24   314.08   223.05   72.14   251.66   167.29   198.70   14.58   241.88   282.74   200.53   132.49   25.00
[truncated: 1,640,921 more chars]
