# Supplementary material for: A multi-objective scheduling optimization algorithm of a camera network for directional road network coverage
Source: PLoS One. 2018 Oct 31;13(10):e0206038. doi: 10.1371/journal.pone.0206038 (PMC6209222; doi:10.1371/journal.pone.0206038)
Supplement: S4 File — The source code of the proposed method in this paper and it is developed by C++. (ZIP) [file pone.0206038.s004.zip › Project/Output/output0.out]

14.00000   1225.74783   0.05882   
16.00000   907.16469   0.07143   
21.00000   1458.77388   0.05000   
14.00000   1058.52237   0.06667   
17.00000   1418.34539   0.05556   
14.00000   1183.38099   0.06250   
17.00000   1419.82615   0.05882   
18.00000   1644.35018   0.05000   
15.00000   1172.88155   0.06250   
14.00000   1142.00425   0.06250   
15.00000   1561.30061   0.05263   
20.00000   1399.83546   0.05882   
20.00000   1410.52257   0.05556   
20.00000   1550.65506   0.04762   
18.00000   1170.61337   0.05882   
18.00000   1169.43041   0.06250   
19.00000   1533.30466   0.04762   
16.00000   1566.56617   0.05263   
16.00000   1536.12608   0.05000   
17.00000   1778.31390   0.04762   
20.00000   1532.68437   0.05263   
17.00000   1495.99932   0.05263   
20.00000   1252.62710   0.05000   
17.00000   1707.04296   0.04762   
17.00000   1475.41233   0.05263   
16.00000   1058.25865   0.06250   
14.00000   993.95469   0.07143   
