# Supplementary material for: A multi-objective scheduling optimization algorithm of a camera network for directional road network coverage
Source: PLoS One. 2018 Oct 31;13(10):e0206038. doi: 10.1371/journal.pone.0206038 (PMC6209222; doi:10.1371/journal.pone.0206038)
Supplement: S4 File — The source code of the proposed method in this paper and it is developed by C++. (ZIP) [file pone.0206038.s004.zip › Project/Output/output10.out]

12.00000   888.75782   0.09091   
19.00000   1045.95847   0.06250   
17.00000   1650.28656   0.05556   
21.00000   1683.39981   0.05556   
20.00000   1883.94190   0.05000   
13.00000   1177.05125   0.07143   
18.00000   1558.65848   0.05882   
21.00000   1812.25056   0.05000   
20.00000   1461.13112   0.05882   
21.00000   1557.05931   0.04762   
18.00000   1244.45040   0.06667   
21.00000   1548.76003   0.05000   
22.00000   1521.62098   0.05000   
20.00000   1761.99904   0.05556   
12.00000   922.92489   0.09091   
18.00000   1172.90338   0.06250   
18.00000   1255.83386   0.06250   
18.00000   1389.11966   0.06250   
18.00000   1285.93334   0.06667   
17.00000   1284.09143   0.07143   
18.00000   1769.41583   0.05263   
15.00000   835.98159   0.07692   
15.00000   852.79944   0.07143   
20.00000   1434.68479   0.06250   
17.00000   1418.27473   0.06250   
20.00000   1519.12315   0.05556   
15.00000   1065.53369   0.07692   
18.00000   1357.19344   0.06250   
16.00000   798.01409   0.07143   
18.00000   1324.31310   0.06250   
19.00000   1328.56190   0.06250   
20.00000   1301.48670   0.05882   
15.00000   1363.90801   0.06250   
22.00000   1324.64118   0.04762   
15.00000   1487.11984   0.06250   
22.00000   1556.69644   0.04762   
21.00000   1496.43456   0.05263   
18.00000   1515.52789   0.06250   
20.00000   1752.78675   0.05263   
20.00000   1357.65144   0.05556   
17.00000   910.17927   0.06667   
14.00000   1028.91484   0.08333   
14.00000   679.15798   0.07692   
17.00000   1553.72215   0.05882   
11.00000   793.45436   0.09091   
19.00000   1610.70145   0.05556   
