# Supplementary material for: A multi-objective scheduling optimization algorithm of a camera network for directional road network coverage
Source: PLoS One. 2018 Oct 31;13(10):e0206038. doi: 10.1371/journal.pone.0206038 (PMC6209222; doi:10.1371/journal.pone.0206038)
Supplement: S4 File — The source code of the proposed method in this paper and it is developed by C++. (ZIP) [file pone.0206038.s004.zip › Project/Output/output100.out]

9.00000   565.54493   0.16667   
21.00000   1928.26555   0.04762   
21.00000   1938.59611   0.04762   
14.00000   814.72412   0.09091   
11.00000   728.92753   0.12500   
12.00000   774.97781   0.11111   
21.00000   1776.31353   0.05000   
14.00000   1065.92693   0.08333   
22.00000   1607.59599   0.05263   
13.00000   850.93603   0.11111   
22.00000   1566.80313   0.05556   
22.00000   1397.92136   0.04762   
11.00000   817.01157   0.11111   
18.00000   1279.64942   0.06667   
19.00000   1187.92979   0.07143   
18.00000   1341.68737   0.07143   
22.00000   1641.01554   0.05556   
19.00000   1242.39247   0.06667   
16.00000   890.84686   0.08333   
14.00000   681.99304   0.10000   
21.00000   1866.15621   0.05000   
16.00000   951.99198   0.08333   
13.00000   850.81180   0.10000   
21.00000   1377.29942   0.05882   
21.00000   1436.65207   0.05882   
20.00000   1663.96105   0.05882   
12.00000   877.21614   0.11111   
21.00000   1836.12820   0.04762   
13.00000   745.55199   0.11111   
21.00000   1845.46934   0.04762   
14.00000   894.79638   0.10000   
13.00000   986.77110   0.10000   
22.00000   1919.03592   0.04762   
12.00000   864.22243   0.11111   
17.00000   906.66482   0.07692   
18.00000   1482.70613   0.06667   
10.00000   585.49710   0.14286   
20.00000   1881.70875   0.05263   
14.00000   935.36864   0.10000   
21.00000   1683.39981   0.05556   
20.00000   1704.49255   0.05556   
17.00000   759.33686   0.08333   
11.00000   795.80390   0.12500   
16.00000   1210.18871   0.07692   
17.00000   1168.45039   0.07692   
21.00000   1814.76718   0.04762   
21.00000   1394.65115   0.05556   
12.00000   718.26896   0.12500   
20.00000   1751.40861   0.05556   
14.00000   1017.34586   0.09091   
14.00000   806.13313   0.10000   
21.00000   1627.17783   0.05556   
18.00000   1403.20383   0.06667   
21.00000   1901.02999   0.05000   
19.00000   1740.44452   0.05556   
17.00000   920.97073   0.07692   
17.00000   1132.11718   0.07692   
21.00000   1802.64613   0.05263   
19.00000   1541.22846   0.06250   
21.00000   1891.28697   0.05000   
19.00000   1768.93097   0.05556   
20.00000   1761.99904   0.05556   
21.00000   1116.03394   0.06250   
17.00000   1557.20989   0.06250   
16.00000   1219.97661   0.07692   
13.00000   1053.73947   0.09091   
13.00000   1039.10453   0.10000   
15.00000   1007.36163   0.09091   
14.00000   783.14783   0.10000   
16.00000   1027.72084   0.08333   
17.00000   1417.07029   0.06667   
17.00000   1364.29118   0.07143   
16.00000   1241.54119   0.07692   
14.00000   1010.63510   0.09091   
16.00000   1284.43473   0.07692   
20.00000   1779.66918   0.05263   
19.00000   995.74500   0.07143   
21.00000   1788.35572   0.05263   
17.00000   769.92126   0.08333   
15.00000   1304.58273   0.07692   
17.00000   1145.65532   0.07692   
18.00000   1351.77978   0.06667   
10.00000   589.90349   0.14286   
19.00000   1392.74033   0.06667   
15.00000   1137.82260   0.08333   
15.00000   926.86196   0.09091   
15.00000   1001.37203   0.08333   
17.00000   976.86961   0.07692   
17.00000   1158.95697   0.07692   
13.00000   1164.12796   0.08333   
16.00000   1397.29593   0.07143   
20.00000   1806.33245   0.05000   
21.00000   1723.11358   0.05263   
20.00000   1538.10444   0.05882   
20.00000   1928.82608   0.05000   
22.00000   1715.83370   0.04762   
11.00000   773.71256   0.12500   
17.00000   1236.29509   0.07143   
16.00000   1033.03242   0.08333   
21.00000   1672.83557   0.05263   
21.00000   1210.86465   0.06250   
18.00000   1270.51729   0.07143   
21.00000   1899.42230   0.05000   
20.00000   1730.93318   0.05263   
17.00000   1374.06659   0.06667   
19.00000   1679.40145   0.05882   
18.00000   1558.00422   0.05882   
11.00000   780.08431   0.12500   
16.00000   1138.59012   0.07692   
16.00000   1064.39823   0.08333   
22.00000   1733.20354   0.04762   
21.00000   1732.47396   0.05263   
22.00000   1812.99928   0.05000   
16.00000   985.02059   0.09091   
16.00000   1383.76682   0.07143   
21.00000   1788.20441   0.05000   
19.00000   1430.91035   0.06667   
21.00000   1729.68548   0.05263   
19.00000   1183.32986   0.06667   
14.00000   1151.54831   0.08333   
17.00000   1539.47923   0.06667   
13.00000   985.07231   0.10000   
17.00000   1153.22646   0.07692   
20.00000   1719.33292   0.05556   
14.00000   1037.70247   0.08333   
18.00000   974.06536   0.07692   
12.00000   1063.44637   0.09091   
17.00000   1058.64869   0.07692   
20.00000   1673.80457   0.05556   
17.00000   1418.50707   0.06667   
18.00000   1424.98720   0.06667   
18.00000   1428.77121   0.06667   
14.00000   924.61305   0.10000   
16.00000   1134.55282   0.08333   
22.00000   1784.78984   0.05000   
20.00000   1056.78304   0.06667   
20.00000   1783.51671   0.05263   
22.00000   1708.12815   0.05263   
20.00000   1518.95709   0.06250   
20.00000   1659.03843   0.05556   
12.00000   876.42363   0.10000   
19.00000   1331.84520   0.06250   
16.00000   906.65261   0.07692   
20.00000   1475.16711   0.05882   
15.00000   1162.91739   0.07692   
15.00000   808.44826   0.09091   
20.00000   1127.06313   0.06250   
17.00000   978.88575   0.07143   
