# Supplementary material for: A multi-objective scheduling optimization algorithm of a camera network for directional road network coverage
Source: PLoS One. 2018 Oct 31;13(10):e0206038. doi: 10.1371/journal.pone.0206038 (PMC6209222; doi:10.1371/journal.pone.0206038)
Supplement: S4 File — The source code of the proposed method in this paper and it is developed by C++. (ZIP) [file pone.0206038.s004.zip › Project/Output/output110.out]

9.00000   565.54493   0.16667   
21.00000   1928.26555   0.04762   
21.00000   1938.59611   0.04762   
12.00000   667.87616   0.12500   
10.00000   589.90349   0.14286   
20.00000   1472.87600   0.06250   
19.00000   1500.71356   0.06667   
19.00000   1428.22163   0.06667   
14.00000   669.66683   0.10000   
17.00000   1539.47923   0.06667   
12.00000   736.82831   0.11111   
17.00000   1163.29763   0.07692   
12.00000   877.21614   0.11111   
13.00000   850.93603   0.11111   
11.00000   773.71256   0.12500   
20.00000   1824.63927   0.05000   
17.00000   1173.81071   0.07692   
12.00000   1063.44637   0.09091   
18.00000   1247.01001   0.07143   
18.00000   1222.01962   0.07143   
14.00000   935.36864   0.10000   
15.00000   1316.88717   0.08333   
17.00000   819.70316   0.08333   
19.00000   1366.47531   0.06667   
18.00000   1399.59132   0.06667   
20.00000   1704.49255   0.05556   
15.00000   695.50047   0.09091   
14.00000   909.62974   0.10000   
20.00000   1719.33292   0.05556   
21.00000   1854.04171   0.04762   
15.00000   1007.36163   0.09091   
17.00000   1344.32123   0.07143   
20.00000   1603.40582   0.05882   
17.00000   1300.15691   0.07692   
20.00000   1242.69234   0.05882   
20.00000   1408.38054   0.06250   
17.00000   960.61556   0.08333   
12.00000   686.32706   0.11111   
12.00000   718.26896   0.12500   
22.00000   1919.03592   0.04762   
10.00000   585.49710   0.14286   
14.00000   924.61305   0.10000   
21.00000   1116.03394   0.06250   
20.00000   1881.70875   0.05263   
21.00000   1802.64613   0.05263   
22.00000   1573.70461   0.04762   
22.00000   1641.01554   0.05556   
20.00000   1624.61997   0.05882   
19.00000   1768.93097   0.05556   
16.00000   1281.98722   0.07692   
18.00000   1364.81492   0.07143   
22.00000   1812.99928   0.05000   
21.00000   1591.32266   0.05882   
20.00000   1751.40861   0.05556   
22.00000   1737.02653   0.05263   
22.00000   1686.66721   0.05263   
21.00000   1262.66247   0.05882   
19.00000   1187.92979   0.07143   
21.00000   1866.15621   0.05000   
21.00000   1901.02999   0.05000   
15.00000   1467.38850   0.06667   
14.00000   990.35145   0.09091   
16.00000   981.84282   0.08333   
22.00000   1784.78984   0.05000   
16.00000   965.53109   0.08333   
21.00000   1651.20180   0.05263   
16.00000   1195.54998   0.07692   
21.00000   1891.28697   0.05000   
20.00000   1761.99904   0.05556   
20.00000   1555.56906   0.06250   
21.00000   1210.86465   0.06250   
22.00000   1566.80313   0.05556   
13.00000   1039.10453   0.10000   
21.00000   1627.17783   0.05556   
17.00000   1261.55570   0.07143   
20.00000   1673.80457   0.05556   
20.00000   1287.13439   0.06250   
11.00000   728.92753   0.12500   
21.00000   1406.22013   0.05556   
20.00000   1663.96105   0.05882   
12.00000   864.22243   0.11111   
19.00000   1293.60963   0.06667   
19.00000   1740.44452   0.05556   
21.00000   1788.35572   0.05263   
16.00000   1175.33006   0.08333   
19.00000   1020.30128   0.07143   
18.00000   1345.82106   0.06667   
15.00000   1245.50430   0.07692   
14.00000   862.50003   0.10000   
20.00000   1659.03843   0.05556   
11.00000   780.08431   0.12500   
18.00000   1025.79430   0.07692   
11.00000   795.80390   0.12500   
17.00000   1595.49030   0.06250   
14.00000   789.83397   0.10000   
21.00000   1861.82965   0.05000   
21.00000   1899.42230   0.05000   
12.00000   722.79819   0.11111   
11.00000   809.75189   0.11111   
13.00000   803.43121   0.11111   
20.00000   1928.82608   0.05000   
11.00000   817.01157   0.11111   
20.00000   1557.47831   0.06250   
18.00000   1400.85147   0.07143   
19.00000   1679.40145   0.05882   
21.00000   1854.85521   0.04762   
20.00000   1274.16237   0.06667   
21.00000   1683.39981   0.05556   
14.00000   791.10384   0.09091   
13.00000   1053.73947   0.09091   
14.00000   748.82165   0.10000   
16.00000   887.31476   0.08333   
13.00000   801.35770   0.10000   
14.00000   1021.10578   0.09091   
15.00000   987.85574   0.09091   
17.00000   1285.36316   0.07692   
13.00000   986.77110   0.10000   
20.00000   1323.09774   0.05882   
21.00000   1786.93141   0.05000   
16.00000   985.02059   0.09091   
17.00000   1286.54068   0.07143   
19.00000   1556.88242   0.06250   
13.00000   985.07231   0.10000   
20.00000   1788.26951   0.05263   
22.00000   1373.35177   0.04762   
20.00000   1359.63832   0.06250   
19.00000   1426.55858   0.06250   
11.00000   785.94214   0.11111   
