# Supplementary material for: A multi-objective scheduling optimization algorithm of a camera network for directional road network coverage
Source: PLoS One. 2018 Oct 31;13(10):e0206038. doi: 10.1371/journal.pone.0206038 (PMC6209222; doi:10.1371/journal.pone.0206038)
Supplement: S4 File — The source code of the proposed method in this paper and it is developed by C++. (ZIP) [file pone.0206038.s004.zip › Project/Output/output120.out]

9.00000   565.54493   0.16667   
21.00000   1928.26555   0.04762   
21.00000   1938.59611   0.04762   
21.00000   1116.03394   0.06250   
17.00000   1004.19497   0.08333   
19.00000   1500.71356   0.06667   
20.00000   1323.43688   0.06250   
12.00000   626.05670   0.11111   
19.00000   1453.27765   0.06667   
16.00000   1266.65244   0.07692   
13.00000   850.93603   0.11111   
18.00000   1025.79430   0.07692   
15.00000   1134.19859   0.09091   
19.00000   1280.95682   0.06250   
16.00000   920.21228   0.08333   
20.00000   1852.05589   0.05000   
22.00000   1566.80313   0.05556   
21.00000   1566.34521   0.05556   
18.00000   1364.81492   0.07143   
17.00000   1539.47923   0.06667   
21.00000   1901.30460   0.05000   
21.00000   1627.35968   0.05556   
21.00000   1817.02129   0.05000   
22.00000   1409.22876   0.05556   
20.00000   1173.11960   0.06667   
22.00000   1601.26821   0.05000   
19.00000   1367.71895   0.06667   
13.00000   985.07231   0.10000   
12.00000   877.21614   0.11111   
14.00000   780.15095   0.10000   
12.00000   718.26896   0.12500   
17.00000   1300.15691   0.07692   
19.00000   1437.24156   0.06250   
17.00000   1114.10280   0.07143   
11.00000   696.45313   0.12500   
15.00000   902.26189   0.09091   
18.00000   1347.74482   0.07143   
12.00000   688.87323   0.11111   
17.00000   1440.05238   0.07143   
14.00000   924.61305   0.10000   
20.00000   1719.33292   0.05556   
12.00000   667.87616   0.12500   
10.00000   585.49710   0.14286   
18.00000   1578.70996   0.06250   
16.00000   985.02059   0.09091   
16.00000   1203.83940   0.08333   
12.00000   765.41442   0.11111   
22.00000   1840.92217   0.04762   
19.00000   1768.93097   0.05556   
20.00000   1663.96105   0.05882   
10.00000   728.92883   0.12500   
21.00000   1591.32266   0.05882   
20.00000   1704.49255   0.05556   
16.00000   943.81009   0.09091   
20.00000   1881.70875   0.05263   
22.00000   1805.09415   0.04762   
10.00000   589.90349   0.14286   
22.00000   1737.02653   0.05263   
15.00000   1316.88717   0.08333   
20.00000   1751.40861   0.05556   
10.00000   606.65992   0.12500   
12.00000   864.22243   0.11111   
19.00000   1788.75504   0.05263   
13.00000   1039.10453   0.10000   
11.00000   610.04895   0.12500   
20.00000   1647.27926   0.06250   
11.00000   795.80390   0.12500   
18.00000   1530.82053   0.06667   
17.00000   1285.36316   0.07692   
20.00000   1689.00748   0.05556   
21.00000   1918.52823   0.04762   
18.00000   1371.48953   0.06667   
14.00000   909.62974   0.10000   
22.00000   1784.78984   0.05000   
11.00000   785.94214   0.11111   
17.00000   1521.04882   0.06667   
14.00000   935.36864   0.10000   
17.00000   1163.29763   0.07692   
20.00000   1711.31501   0.05263   
11.00000   773.71256   0.12500   
21.00000   1821.63250   0.05263   
19.00000   1740.44452   0.05556   
21.00000   1210.86465   0.06250   
16.00000   938.54155   0.08333   
15.00000   869.92796   0.09091   
13.00000   803.43121   0.11111   
22.00000   1637.98194   0.05000   
11.00000   809.75189   0.11111   
21.00000   1829.10387   0.05000   
22.00000   1670.01192   0.05000   
17.00000   1173.81071   0.07692   
22.00000   1812.99928   0.05000   
11.00000   728.92753   0.12500   
21.00000   1760.68376   0.05263   
18.00000   1448.53483   0.06667   
13.00000   986.77110   0.10000   
18.00000   1400.85147   0.07143   
20.00000   1928.82608   0.05000   
11.00000   817.01157   0.11111   
22.00000   1919.03592   0.04762   
22.00000   1676.96219   0.05000   
20.00000   1274.16237   0.06667   
22.00000   1810.20416   0.04762   
18.00000   1442.69454   0.06667   
19.00000   1827.47445   0.05263   
18.00000   939.60201   0.07692   
20.00000   1761.99904   0.05556   
16.00000   1281.98722   0.07692   
21.00000   1683.39981   0.05556   
22.00000   1641.01554   0.05556   
11.00000   780.08431   0.12500   
17.00000   1124.83894   0.07692   
22.00000   1686.66721   0.05263   
19.00000   1679.40145   0.05882   
14.00000   906.45489   0.10000   
21.00000   1645.12582   0.05263   
20.00000   1785.48081   0.05263   
19.00000   1338.15521   0.07143   
21.00000   1529.13020   0.05882   
19.00000   1071.34219   0.06667   
21.00000   1891.44362   0.04762   
15.00000   1035.47583   0.08333   
22.00000   1662.38971   0.04762   
