# Supplementary material for: A multi-objective scheduling optimization algorithm of a camera network for directional road network coverage
Source: PLoS One. 2018 Oct 31;13(10):e0206038. doi: 10.1371/journal.pone.0206038 (PMC6209222; doi:10.1371/journal.pone.0206038)
Supplement: S4 File — The source code of the proposed method in this paper and it is developed by C++. (ZIP) [file pone.0206038.s004.zip › Project/Output/output130.out]

9.00000   565.54493   0.16667   
22.00000   1919.03592   0.04762   
21.00000   1954.33359   0.04762   
11.00000   625.74316   0.12500   
16.00000   1383.35452   0.07143   
22.00000   1566.80313   0.05556   
19.00000   1453.27765   0.06667   
14.00000   912.44698   0.10000   
12.00000   877.21614   0.11111   
20.00000   1491.00396   0.06250   
13.00000   850.93603   0.11111   
19.00000   1338.15521   0.07143   
18.00000   1052.32228   0.07143   
13.00000   703.78795   0.11111   
14.00000   842.92510   0.09091   
21.00000   1529.13020   0.05882   
22.00000   1737.02653   0.05263   
10.00000   728.92883   0.12500   
10.00000   589.90349   0.14286   
20.00000   1109.42116   0.06667   
21.00000   1178.00082   0.06250   
21.00000   1914.09046   0.05000   
18.00000   1242.41644   0.07143   
22.00000   1812.99928   0.05000   
20.00000   1928.82608   0.05000   
11.00000   696.45313   0.12500   
21.00000   1210.86465   0.06250   
22.00000   1784.78984   0.05000   
21.00000   1083.82725   0.06250   
20.00000   1881.70875   0.05263   
20.00000   1762.76812   0.05556   
12.00000   718.26896   0.12500   
19.00000   1711.28819   0.05882   
21.00000   1861.02836   0.05000   
17.00000   1300.15691   0.07692   
18.00000   1417.51355   0.07143   
14.00000   935.36864   0.10000   
11.00000   683.13771   0.12500   
18.00000   1025.79430   0.07692   
12.00000   667.87616   0.12500   
17.00000   958.28315   0.08333   
22.00000   1686.66721   0.05263   
12.00000   864.22243   0.11111   
16.00000   981.62230   0.09091   
18.00000   1616.62835   0.06667   
17.00000   1440.05238   0.07143   
20.00000   1842.37472   0.05263   
22.00000   1601.26821   0.05000   
18.00000   1132.92444   0.07143   
20.00000   1631.48257   0.05882   
14.00000   924.61305   0.10000   
13.00000   953.52938   0.10000   
21.00000   1581.43556   0.05556   
21.00000   1821.63250   0.05263   
20.00000   1663.96105   0.05882   
21.00000   1627.35968   0.05556   
18.00000   1660.23333   0.05882   
22.00000   1154.59062   0.05882   
14.00000   1006.41931   0.09091   
17.00000   980.04055   0.07692   
16.00000   985.02059   0.09091   
21.00000   1835.62863   0.04762   
22.00000   1409.22876   0.05556   
22.00000   1873.83178   0.04762   
17.00000   1004.19497   0.08333   
15.00000   1316.88717   0.08333   
13.00000   986.77110   0.10000   
19.00000   1160.89677   0.07143   
22.00000   1723.36646   0.04762   
20.00000   1173.11960   0.06667   
10.00000   572.02865   0.14286   
10.00000   585.49710   0.14286   
22.00000   1325.61339   0.05263   
15.00000   991.52741   0.08333   
21.00000   1647.56297   0.05263   
19.00000   1768.93097   0.05556   
22.00000   1252.35384   0.05556   
19.00000   1500.71356   0.06667   
21.00000   1778.50137   0.05263   
17.00000   1286.67881   0.07143   
19.00000   1396.69688   0.06667   
11.00000   795.80390   0.12500   
13.00000   1039.10453   0.10000   
22.00000   1676.96219   0.05000   
16.00000   1220.56881   0.08333   
20.00000   1274.16237   0.06667   
13.00000   803.43121   0.11111   
13.00000   985.07231   0.10000   
22.00000   1637.98194   0.05000   
17.00000   1285.36316   0.07692   
16.00000   1337.48632   0.07143   
20.00000   1443.06912   0.06250   
22.00000   1670.01192   0.05000   
11.00000   780.08431   0.12500   
17.00000   1718.03953   0.05882   
21.00000   1591.32266   0.05882   
18.00000   1035.95521   0.07143   
19.00000   1398.99124   0.06667   
11.00000   773.71256   0.12500   
11.00000   728.92753   0.12500   
22.00000   1641.01554   0.05556   
18.00000   1086.30009   0.07143   
16.00000   754.23357   0.08333   
22.00000   1589.43706   0.05000   
17.00000   1281.12158   0.07692   
15.00000   1088.40748   0.09091   
21.00000   1683.39981   0.05556   
18.00000   984.48567   0.07692   
15.00000   1022.11213   0.08333   
19.00000   1237.27884   0.06667   
22.00000   1881.11759   0.04762   
19.00000   1275.62262   0.06667   
18.00000   1273.00155   0.07143   
10.00000   567.54013   0.14286   
15.00000   1134.19859   0.09091   
12.00000   841.23586   0.11111   
16.00000   1281.98722   0.07692   
20.00000   1647.27926   0.06250   
21.00000   1522.00730   0.05882   
17.00000   1156.69476   0.07143   
19.00000   1698.41274   0.05556   
14.00000   779.42499   0.10000   
19.00000   1460.87830   0.06250   
16.00000   1277.51399   0.07692   
11.00000   918.17676   0.11111   
13.00000   823.10685   0.10000   
21.00000   1326.90122   0.05882   
