# Supplementary material for: A multi-objective scheduling optimization algorithm of a camera network for directional road network coverage
Source: PLoS One. 2018 Oct 31;13(10):e0206038. doi: 10.1371/journal.pone.0206038 (PMC6209222; doi:10.1371/journal.pone.0206038)
Supplement: S4 File — The source code of the proposed method in this paper and it is developed by C++. (ZIP) [file pone.0206038.s004.zip › Project/Output/output140.out]

9.00000   565.54493   0.16667   
21.00000   1934.61540   0.04762   
21.00000   1999.72890   0.04762   
11.00000   600.44407   0.12500   
15.00000   1316.88717   0.08333   
20.00000   1274.16237   0.06667   
11.00000   773.71256   0.12500   
10.00000   728.92883   0.12500   
13.00000   953.52938   0.10000   
20.00000   1049.01641   0.06667   
15.00000   1171.70563   0.08333   
11.00000   642.90160   0.14286   
17.00000   1354.82213   0.07143   
21.00000   1083.82725   0.06250   
13.00000   803.43121   0.11111   
20.00000   907.99534   0.06250   
12.00000   834.78499   0.11111   
21.00000   1424.68563   0.05556   
17.00000   897.98361   0.07692   
20.00000   1361.50991   0.06250   
21.00000   1558.04855   0.05556   
11.00000   696.45313   0.12500   
20.00000   1109.42116   0.06667   
21.00000   1383.88908   0.05882   
21.00000   1887.76112   0.05000   
21.00000   1529.13020   0.05882   
19.00000   1711.28819   0.05882   
21.00000   1914.09046   0.05000   
16.00000   981.62230   0.09091   
12.00000   667.87616   0.12500   
19.00000   1408.88248   0.06667   
21.00000   1913.21614   0.04762   
11.00000   683.13771   0.12500   
17.00000   1344.44542   0.07692   
22.00000   1154.59062   0.05882   
22.00000   1686.66721   0.05263   
12.00000   877.21614   0.11111   
22.00000   1446.18892   0.05556   
22.00000   1749.59325   0.04762   
22.00000   1479.09480   0.05000   
17.00000   1718.03953   0.05882   
17.00000   1124.20316   0.08333   
18.00000   1190.98805   0.07143   
12.00000   718.26896   0.12500   
21.00000   1210.86465   0.06250   
13.00000   850.93603   0.11111   
22.00000   1794.03564   0.04762   
18.00000   1616.62835   0.06667   
12.00000   864.22243   0.11111   
21.00000   1468.05993   0.05556   
22.00000   1396.56278   0.05556   
20.00000   1842.37472   0.05263   
20.00000   1493.75029   0.06250   
14.00000   935.36864   0.10000   
14.00000   1160.65559   0.08333   
14.00000   912.44698   0.10000   
19.00000   1736.93642   0.05556   
20.00000   1762.76812   0.05556   
22.00000   1604.83381   0.05263   
21.00000   1807.58796   0.05000   
14.00000   1091.16872   0.09091   
19.00000   1162.78425   0.07143   
17.00000   1457.38146   0.07143   
21.00000   1581.43556   0.05556   
20.00000   1869.64252   0.05000   
15.00000   1257.48376   0.07692   
13.00000   1039.10453   0.10000   
15.00000   764.94979   0.09091   
16.00000   1228.48340   0.07692   
18.00000   1263.91269   0.07143   
22.00000   1566.80313   0.05556   
12.00000   841.23586   0.11111   
20.00000   1831.42506   0.05263   
20.00000   1928.82608   0.05000   
20.00000   1647.27926   0.06250   
14.00000   924.61305   0.10000   
16.00000   985.02059   0.09091   
17.00000   1245.62804   0.07143   
20.00000   1173.11960   0.06667   
21.00000   1522.00730   0.05882   
21.00000   1627.35968   0.05556   
16.00000   1237.44971   0.07692   
22.00000   1919.03592   0.04762   
11.00000   795.80390   0.12500   
20.00000   1852.70796   0.05000   
22.00000   1812.99928   0.05000   
21.00000   1821.63250   0.05263   
16.00000   1220.56881   0.08333   
12.00000   811.14258   0.11111   
21.00000   1778.50137   0.05263   
20.00000   1656.49865   0.05556   
19.00000   1387.43609   0.07143   
22.00000   1737.02653   0.05263   
11.00000   780.08431   0.12500   
15.00000   1134.19859   0.09091   
11.00000   918.17676   0.11111   
21.00000   1511.39982   0.05882   
22.00000   1873.83178   0.04762   
19.00000   1450.58792   0.06250   
22.00000   1676.96219   0.05000   
22.00000   1784.78984   0.05000   
21.00000   1178.00082   0.06250   
13.00000   720.55145   0.11111   
20.00000   1631.48257   0.05882   
14.00000   789.21507   0.10000   
18.00000   1183.85646   0.07143   
13.00000   933.52781   0.10000   
22.00000   1585.22415   0.04762   
22.00000   1881.11759   0.04762   
18.00000   1510.34940   0.06250   
14.00000   776.30665   0.09091   
20.00000   1663.96105   0.05882   
17.00000   1215.00767   0.07143   
21.00000   1591.32266   0.05882   
18.00000   1501.59842   0.07143   
21.00000   1770.10574   0.05263   
22.00000   1637.98194   0.05000   
22.00000   1670.01192   0.05000   
22.00000   1641.01554   0.05556   
19.00000   1500.71356   0.06667   
14.00000   871.90291   0.10000   
22.00000   1564.87479   0.05000   
22.00000   1597.29753   0.04762   
11.00000   728.92753   0.12500   
21.00000   1683.39981   0.05556   
18.00000   1025.79430   0.07692   
15.00000   1242.23043   0.08333   
16.00000   1187.27072   0.07692   
19.00000   1500.30605   0.06667   
15.00000   1088.40748   0.09091   
18.00000   1660.23333   0.05882   
19.00000   1768.93097   0.05556   
19.00000   1526.61060   0.06250   
19.00000   1672.32453   0.05556   
20.00000   1881.70875   0.05263   
20.00000   1783.24318   0.05263   
12.00000   710.36513   0.11111   
20.00000   1594.92403   0.05556   
21.00000   1090.60515   0.05882   
18.00000   984.48567   0.07692   
21.00000   1685.33582   0.05263   
15.00000   933.86190   0.09091   
13.00000   985.07231   0.10000   
22.00000   1596.38321   0.05000   
13.00000   986.77110   0.10000   
18.00000   1075.04342   0.07143   
14.00000   717.73425   0.10000   
15.00000   843.74364   0.09091   
17.00000   1042.62727   0.07143   
18.00000   1409.56630   0.06667   
13.00000   754.48478   0.10000   
16.00000   875.37083   0.08333   
12.00000   892.23733   0.10000   
15.00000   822.64573   0.09091   
14.00000   929.79661   0.09091   
19.00000   1359.15090   0.06667   
14.00000   757.30771   0.09091   
