# Supplementary material for: A multi-objective scheduling optimization algorithm of a camera network for directional road network coverage
Source: PLoS One. 2018 Oct 31;13(10):e0206038. doi: 10.1371/journal.pone.0206038 (PMC6209222; doi:10.1371/journal.pone.0206038)
Supplement: S4 File — The source code of the proposed method in this paper and it is developed by C++. (ZIP) [file pone.0206038.s004.zip › Project/Output/output150.out]

9.00000   565.54493   0.16667   
21.00000   1961.32943   0.04762   
21.00000   1999.72890   0.04762   
10.00000   654.72285   0.12500   
14.00000   759.04164   0.10000   
14.00000   960.25334   0.09091   
16.00000   928.75063   0.08333   
11.00000   816.68474   0.12500   
15.00000   1071.55398   0.08333   
14.00000   965.49851   0.10000   
20.00000   1238.58300   0.06250   
20.00000   1928.82608   0.05000   
19.00000   1175.40883   0.06667   
12.00000   824.89833   0.11111   
11.00000   849.99185   0.11111   
19.00000   1363.97838   0.06667   
19.00000   1258.74675   0.06667   
17.00000   1200.88378   0.07692   
20.00000   1842.37472   0.05263   
15.00000   937.17057   0.09091   
21.00000   1957.70255   0.04762   
21.00000   1887.76112   0.05000   
15.00000   1257.48376   0.07692   
19.00000   1711.28819   0.05882   
13.00000   1000.63804   0.10000   
21.00000   1914.09046   0.05000   
21.00000   1558.04855   0.05556   
19.00000   1534.34144   0.06250   
17.00000   1182.66332   0.07692   
19.00000   1308.81318   0.06667   
22.00000   1446.18892   0.05556   
10.00000   581.59701   0.14286   
17.00000   1288.15157   0.07143   
20.00000   1865.28229   0.05000   
12.00000   902.70774   0.10000   
17.00000   1344.44542   0.07692   
12.00000   667.87616   0.12500   
22.00000   1686.66721   0.05263   
22.00000   1479.09480   0.05000   
17.00000   1718.03953   0.05882   
19.00000   1500.71356   0.06667   
17.00000   1429.65634   0.07143   
20.00000   1274.16237   0.06667   
19.00000   1387.43609   0.07143   
22.00000   1396.56278   0.05556   
14.00000   896.23957   0.10000   
22.00000   1794.03564   0.04762   
17.00000   1124.20316   0.08333   
18.00000   1616.62835   0.06667   
18.00000   1410.72095   0.06667   
13.00000   715.82366   0.10000   
20.00000   1493.75029   0.06250   
20.00000   1831.42506   0.05263   
15.00000   1242.23043   0.08333   
21.00000   1216.60792   0.06250   
11.00000   918.17676   0.11111   
16.00000   981.62230   0.09091   
22.00000   1604.83381   0.05263   
19.00000   1736.93642   0.05556   
21.00000   1807.58796   0.05000   
20.00000   1762.76812   0.05556   
12.00000   718.26896   0.12500   
21.00000   1821.63250   0.05263   
21.00000   1581.43556   0.05556   
12.00000   864.22243   0.11111   
21.00000   1468.05993   0.05556   
14.00000   799.97909   0.09091   
22.00000   1566.80313   0.05556   
16.00000   931.66953   0.08333   
18.00000   1151.03333   0.07143   
21.00000   1511.39982   0.05882   
15.00000   1316.88717   0.08333   
22.00000   1784.78984   0.05000   
20.00000   1647.27926   0.06250   
21.00000   1627.35968   0.05556   
22.00000   1919.03592   0.04762   
17.00000   1068.45195   0.07692   
17.00000   1457.38146   0.07143   
15.00000   920.85368   0.09091   
22.00000   1812.99928   0.05000   
13.00000   875.23540   0.10000   
18.00000   1281.43101   0.07143   
20.00000   1656.49865   0.05556   
19.00000   1056.92501   0.07143   
17.00000   1039.09187   0.08333   
21.00000   1750.14987   0.05000   
21.00000   1778.50137   0.05263   
22.00000   1749.59325   0.04762   
19.00000   1351.79838   0.06667   
16.00000   1042.69394   0.08333   
16.00000   985.02059   0.09091   
22.00000   1737.02653   0.05263   
21.00000   1529.13020   0.05882   
18.00000   1052.00367   0.07143   
14.00000   856.89680   0.10000   
21.00000   1398.22147   0.05882   
21.00000   1522.00730   0.05882   
19.00000   1421.33286   0.06667   
16.00000   1228.48340   0.07692   
22.00000   1676.96219   0.05000   
19.00000   1162.78425   0.07143   
20.00000   1173.11960   0.06667   
12.00000   877.21614   0.11111   
21.00000   1591.32266   0.05882   
18.00000   1501.59842   0.07143   
20.00000   1631.48257   0.05882   
21.00000   1418.48651   0.05882   
19.00000   1517.54206   0.06250   
20.00000   1116.01120   0.06667   
15.00000   1171.70563   0.08333   
19.00000   887.89084   0.07143   
16.00000   1237.44971   0.07692   
11.00000   636.96398   0.12500   
22.00000   1585.22415   0.04762   
22.00000   1873.83178   0.04762   
21.00000   1770.10574   0.05263   
22.00000   1637.98194   0.05000   
16.00000   1220.56881   0.08333   
22.00000   1641.01554   0.05556   
19.00000   1784.85121   0.05263   
20.00000   1387.47000   0.06250   
22.00000   1881.11759   0.04762   
22.00000   1564.87479   0.05000   
22.00000   1597.29753   0.04762   
21.00000   1683.39981   0.05556   
13.00000   916.97050   0.10000   
20.00000   1869.64252   0.05000   
14.00000   1160.65559   0.08333   
19.00000   1500.30605   0.06667   
19.00000   1672.32453   0.05556   
20.00000   1460.94583   0.06250   
18.00000   1660.23333   0.05882   
19.00000   1350.92918   0.06667   
19.00000   1768.93097   0.05556   
12.00000   640.17225   0.12500   
20.00000   1881.70875   0.05263   
20.00000   1663.96105   0.05882   
20.00000   1783.24318   0.05263   
15.00000   1154.82030   0.09091   
21.00000   1666.83533   0.05263   
12.00000   852.08598   0.11111   
16.00000   1226.12289   0.07692   
22.00000   1670.01192   0.05000   
20.00000   1594.92403   0.05556   
16.00000   1055.02331   0.08333   
21.00000   1873.38638   0.04762   
22.00000   1154.59062   0.05882   
14.00000   918.43867   0.10000   
22.00000   1238.61326   0.05000   
13.00000   1039.10453   0.10000   
21.00000   1460.54450   0.05556   
11.00000   642.90160   0.14286   
21.00000   1685.33582   0.05263   
22.00000   1596.38321   0.05000   
17.00000   1226.28434   0.07143   
13.00000   850.93603   0.11111   
13.00000   821.40386   0.11111   
14.00000   945.58062   0.09091   
12.00000   677.26699   0.11111   
12.00000   626.00619   0.11111   
15.00000   860.71166   0.09091   
18.00000   1036.98726   0.07692   
15.00000   1026.17679   0.08333   
20.00000   1174.71948   0.06250   
17.00000   1016.63492   0.07692   
16.00000   1184.90605   0.07692   
