# Supplementary material for: A multi-objective scheduling optimization algorithm of a camera network for directional road network coverage
Source: PLoS One. 2018 Oct 31;13(10):e0206038. doi: 10.1371/journal.pone.0206038 (PMC6209222; doi:10.1371/journal.pone.0206038)
Supplement: S4 File — The source code of the proposed method in this paper and it is developed by C++. (ZIP) [file pone.0206038.s004.zip › Project/Output/output160.out]

9.00000   565.54493   0.16667   
21.00000   1971.69875   0.04762   
21.00000   1999.72890   0.04762   
10.00000   588.40377   0.14286   
14.00000   965.49851   0.10000   
11.00000   637.69599   0.14286   
20.00000   1928.82608   0.05000   
13.00000   683.99949   0.11111   
12.00000   694.58514   0.12500   
16.00000   733.82543   0.09091   
11.00000   642.90160   0.14286   
20.00000   926.70262   0.06250   
19.00000   1186.74012   0.06667   
16.00000   1084.46106   0.08333   
20.00000   1116.01120   0.06667   
15.00000   1316.88717   0.08333   
19.00000   1363.97838   0.06667   
17.00000   1344.44542   0.07692   
21.00000   1216.60792   0.06250   
21.00000   1468.05993   0.05556   
20.00000   1493.75029   0.06250   
20.00000   1762.76812   0.05556   
21.00000   1909.51733   0.05000   
18.00000   1126.94786   0.07143   
20.00000   1881.70875   0.05263   
22.00000   1154.59062   0.05882   
22.00000   1446.18892   0.05556   
19.00000   1258.74675   0.06667   
16.00000   793.94094   0.09091   
17.00000   1429.65634   0.07143   
22.00000   1737.02653   0.05263   
17.00000   866.54685   0.08333   
11.00000   816.68474   0.12500   
17.00000   1301.26979   0.07143   
21.00000   1851.43439   0.05000   
17.00000   1718.03953   0.05882   
18.00000   1705.81276   0.05882   
21.00000   1581.43556   0.05556   
22.00000   1547.57654   0.05000   
19.00000   1387.43609   0.07143   
21.00000   1418.48651   0.05882   
14.00000   1012.67645   0.09091   
19.00000   1680.53234   0.05556   
20.00000   1274.16237   0.06667   
18.00000   1804.01348   0.05263   
16.00000   964.16387   0.08333   
12.00000   742.14435   0.12500   
21.00000   1398.22147   0.05882   
11.00000   774.02541   0.12500   
20.00000   1831.42506   0.05263   
22.00000   1686.66721   0.05263   
13.00000   789.93519   0.11111   
20.00000   1735.45029   0.05263   
13.00000   831.79216   0.11111   
17.00000   1283.26927   0.07692   
12.00000   817.63002   0.11111   
16.00000   981.62230   0.09091   
15.00000   1023.93356   0.09091   
19.00000   1784.85121   0.05263   
21.00000   1821.63250   0.05263   
16.00000   1054.10871   0.08333   
21.00000   1558.04855   0.05556   
20.00000   1656.49865   0.05556   
22.00000   1566.80313   0.05556   
18.00000   1246.46293   0.07143   
19.00000   1534.34144   0.06250   
20.00000   1173.11960   0.06667   
21.00000   1511.39982   0.05882   
18.00000   1616.62835   0.06667   
19.00000   1308.81318   0.06667   
20.00000   1647.27926   0.06250   
19.00000   1056.92501   0.07143   
22.00000   1812.99928   0.05000   
22.00000   1604.83381   0.05263   
13.00000   1039.10453   0.10000   
21.00000   1591.32266   0.05882   
10.00000   567.96674   0.14286   
21.00000   1627.35968   0.05556   
22.00000   1919.03592   0.04762   
17.00000   1457.38146   0.07143   
19.00000   1078.98907   0.06667   
12.00000   843.81698   0.11111   
22.00000   1596.38321   0.05000   
19.00000   1031.95677   0.07143   
19.00000   1351.79838   0.06667   
14.00000   1001.83173   0.09091   
12.00000   812.74377   0.11111   
15.00000   1069.49592   0.08333   
20.00000   1842.37472   0.05263   
19.00000   1711.28819   0.05882   
22.00000   1873.83178   0.04762   
15.00000   768.18716   0.10000   
20.00000   1611.50989   0.05556   
13.00000   916.97050   0.10000   
18.00000   1227.79641   0.07143   
16.00000   1195.98624   0.07692   
14.00000   1178.43401   0.08333   
19.00000   1421.33286   0.06667   
22.00000   1676.96219   0.05000   
17.00000   1124.20316   0.08333   
21.00000   1522.00730   0.05882   
20.00000   1238.58300   0.06250   
21.00000   1778.50137   0.05263   
22.00000   1396.56278   0.05556   
18.00000   1501.59842   0.07143   
20.00000   1631.48257   0.05882   
18.00000   990.72866   0.07692   
20.00000   1663.96105   0.05882   
15.00000   735.38952   0.10000   
15.00000   995.38001   0.09091   
19.00000   1162.78425   0.07143   
21.00000   1770.10574   0.05263   
22.00000   1637.98194   0.05000   
22.00000   1641.01554   0.05556   
13.00000   875.65642   0.11111   
21.00000   1529.13020   0.05882   
20.00000   1387.47000   0.06250   
17.00000   838.84768   0.07692   
16.00000   985.02059   0.09091   
18.00000   1281.43101   0.07143   
21.00000   1296.30021   0.05556   
22.00000   1806.26524   0.04762   
22.00000   1881.11759   0.04762   
22.00000   1564.87479   0.05000   
19.00000   1178.68048   0.06667   
14.00000   918.43867   0.10000   
21.00000   1683.39981   0.05556   
20.00000   1346.47760   0.05882   
19.00000   1500.30605   0.06667   
19.00000   1500.71356   0.06667   
15.00000   1242.23043   0.08333   
20.00000   1460.94583   0.06250   
12.00000   897.87370   0.11111   
19.00000   1350.92918   0.06667   
19.00000   1768.93097   0.05556   
13.00000   761.75928   0.11111   
18.00000   1036.98726   0.07692   
17.00000   1164.24782   0.07143   
19.00000   1517.54206   0.06250   
19.00000   1736.93642   0.05556   
13.00000   1000.63804   0.10000   
20.00000   1881.10353   0.05000   
20.00000   1222.84652   0.06250   
21.00000   1666.83533   0.05263   
16.00000   1220.56881   0.08333   
15.00000   1154.82030   0.09091   
21.00000   1914.09046   0.05000   
18.00000   1518.24267   0.06667   
17.00000   1039.09187   0.08333   
18.00000   1531.19403   0.06250   
17.00000   1226.87973   0.07143   
20.00000   1780.95568   0.05263   
20.00000   1913.46706   0.05000   
16.00000   1069.54759   0.08333   
20.00000   1783.24318   0.05263   
21.00000   1238.65770   0.05882   
22.00000   1784.78984   0.05000   
21.00000   1460.54450   0.05556   
11.00000   918.17676   0.11111   
21.00000   1685.33582   0.05263   
19.00000   1669.25957   0.05882   
22.00000   1670.01192   0.05000   
15.00000   1171.70563   0.08333   
14.00000   906.99954   0.10000   
18.00000   1123.21962   0.07143   
16.00000   927.23298   0.08333   
12.00000   778.94195   0.11111   
14.00000   844.58454   0.10000   
21.00000   1152.23235   0.05882   
11.00000   722.56103   0.12500   
