# Supplementary material for: A multi-objective scheduling optimization algorithm of a camera network for directional road network coverage
Source: PLoS One. 2018 Oct 31;13(10):e0206038. doi: 10.1371/journal.pone.0206038 (PMC6209222; doi:10.1371/journal.pone.0206038)
Supplement: S4 File — The source code of the proposed method in this paper and it is developed by C++. (ZIP) [file pone.0206038.s004.zip › Project/Output/output180.out]

9.00000   565.54493   0.16667   
21.00000   1984.29477   0.04762   
21.00000   1999.72890   0.04762   
17.00000   1344.44542   0.07692   
20.00000   1957.49304   0.05000   
14.00000   1178.43401   0.08333   
20.00000   1385.66134   0.06250   
21.00000   1591.32266   0.05882   
10.00000   681.33069   0.12500   
11.00000   608.64543   0.14286   
18.00000   1518.24267   0.06667   
17.00000   1215.16522   0.07143   
20.00000   1274.16237   0.06667   
15.00000   993.62957   0.08333   
15.00000   1242.23043   0.08333   
11.00000   637.69599   0.14286   
10.00000   581.72579   0.14286   
15.00000   908.85306   0.09091   
14.00000   1021.99364   0.09091   
22.00000   1398.60592   0.05000   
14.00000   711.44187   0.10000   
19.00000   1427.99008   0.06667   
19.00000   1387.43609   0.07143   
16.00000   1084.46106   0.08333   
11.00000   598.56905   0.12500   
22.00000   1446.18892   0.05556   
15.00000   735.38952   0.10000   
22.00000   1686.66721   0.05263   
21.00000   1975.28901   0.04762   
19.00000   1387.74793   0.06667   
22.00000   1385.79108   0.05556   
18.00000   1616.62835   0.06667   
22.00000   1806.26524   0.04762   
12.00000   672.73126   0.11111   
22.00000   1566.80313   0.05556   
16.00000   1292.18025   0.07692   
12.00000   712.58798   0.12500   
21.00000   1887.34076   0.05000   
20.00000   1493.75029   0.06250   
19.00000   1575.32565   0.06250   
21.00000   1590.82748   0.05882   
12.00000   654.74370   0.12500   
20.00000   1647.27926   0.06250   
16.00000   923.36333   0.08333   
20.00000   1741.66438   0.05556   
11.00000   816.68474   0.12500   
18.00000   1325.53400   0.07143   
19.00000   1500.71356   0.06667   
21.00000   1821.63250   0.05263   
15.00000   1098.46502   0.08333   
21.00000   1742.92019   0.05263   
16.00000   1049.76181   0.08333   
19.00000   1145.14259   0.07143   
13.00000   775.10003   0.11111   
20.00000   1631.48257   0.05882   
16.00000   749.09929   0.09091   
16.00000   981.62230   0.09091   
17.00000   1112.46738   0.07692   
16.00000   1069.54759   0.08333   
11.00000   741.46071   0.12500   
15.00000   1238.34021   0.07692   
13.00000   765.59490   0.11111   
17.00000   1128.03457   0.07692   
20.00000   1337.58106   0.06250   
20.00000   1663.96105   0.05882   
20.00000   1881.70875   0.05263   
14.00000   965.49851   0.10000   
13.00000   789.93519   0.11111   
17.00000   1429.65634   0.07143   
20.00000   1460.94583   0.06250   
20.00000   1834.45436   0.05263   
18.00000   865.08536   0.07692   
16.00000   805.87016   0.08333   
18.00000   1501.59842   0.07143   
19.00000   1725.82084   0.05556   
15.00000   1316.88717   0.08333   
15.00000   963.39933   0.09091   
13.00000   1025.32099   0.10000   
22.00000   1363.75473   0.05263   
22.00000   1873.83178   0.04762   
12.00000   742.14435   0.12500   
22.00000   1919.03592   0.04762   
15.00000   1064.81932   0.09091   
22.00000   1737.02653   0.05263   
15.00000   1171.70563   0.08333   
20.00000   1822.78878   0.05000   
22.00000   1812.99928   0.05000   
14.00000   913.02384   0.10000   
14.00000   903.83262   0.10000   
22.00000   1676.96219   0.05000   
22.00000   1617.98530   0.05263   
17.00000   1457.38146   0.07143   
13.00000   827.75449   0.10000   
20.00000   1844.02493   0.05263   
14.00000   1105.72370   0.09091   
19.00000   1162.78425   0.07143   
17.00000   1039.09187   0.08333   
13.00000   854.27714   0.10000   
17.00000   1124.20316   0.08333   
12.00000   613.60130   0.11111   
17.00000   1237.42346   0.07143   
17.00000   1283.26927   0.07692   
12.00000   897.87370   0.11111   
17.00000   1174.39314   0.07143   
11.00000   642.90160   0.14286   
19.00000   1711.28819   0.05882   
16.00000   793.94094   0.09091   
12.00000   838.96781   0.11111   
16.00000   985.02059   0.09091   
19.00000   1768.93097   0.05556   
21.00000   1816.24635   0.05000   
12.00000   649.95953   0.12500   
19.00000   1857.15340   0.05263   
22.00000   1396.56278   0.05556   
12.00000   843.81698   0.11111   
11.00000   806.04553   0.12500   
17.00000   870.97437   0.08333   
16.00000   851.31782   0.08333   
18.00000   1430.78035   0.06667   
20.00000   1779.38917   0.05263   
20.00000   1901.18056   0.05000   
20.00000   1762.76812   0.05556   
20.00000   1785.80956   0.05263   
22.00000   1637.98194   0.05000   
21.00000   1914.09046   0.05000   
15.00000   1148.54496   0.08333   
22.00000   1641.01554   0.05556   
13.00000   875.65642   0.11111   
20.00000   1387.47000   0.06250   
13.00000   1039.10453   0.10000   
15.00000   1044.01235   0.08333   
17.00000   1718.03953   0.05882   
21.00000   1909.49754   0.05000   
17.00000   1157.75018   0.07692   
13.00000   831.79216   0.11111   
21.00000   1785.72434   0.05263   
22.00000   1881.11759   0.04762   
21.00000   1719.65814   0.05556   
20.00000   1225.97957   0.06667   
18.00000   1705.81276   0.05882   
22.00000   1154.59062   0.05882   
14.00000   838.86229   0.10000   
19.00000   1500.30605   0.06667   
20.00000   1671.74279   0.05556   
12.00000   770.65964   0.11111   
22.00000   1784.78984   0.05000   
14.00000   740.19758   0.10000   
13.00000   745.74387   0.11111   
11.00000   918.17676   0.11111   
20.00000   1221.86653   0.06667   
21.00000   1216.60792   0.06250   
21.00000   1665.97625   0.05556   
16.00000   1220.56881   0.08333   
14.00000   918.43867   0.10000   
15.00000   768.18716   0.10000   
19.00000   1669.25957   0.05882   
18.00000   1040.97869   0.07692   
21.00000   1946.23860   0.04762   
16.00000   1065.98751   0.08333   
14.00000   743.66312   0.10000   
21.00000   1909.51733   0.05000   
16.00000   830.93654   0.08333   
11.00000   793.30995   0.11111   
16.00000   1126.13640   0.07692   
22.00000   1670.01192   0.05000   
15.00000   1154.82030   0.09091   
17.00000   1018.87294   0.07692   
