# Supplementary material for: A multi-objective scheduling optimization algorithm of a camera network for directional road network coverage
Source: PLoS One. 2018 Oct 31;13(10):e0206038. doi: 10.1371/journal.pone.0206038 (PMC6209222; doi:10.1371/journal.pone.0206038)
Supplement: S4 File — The source code of the proposed method in this paper and it is developed by C++. (ZIP) [file pone.0206038.s004.zip › Project/Output/output190.out]

9.00000   565.54493   0.16667   
21.00000   1984.29477   0.04762   
21.00000   1999.72890   0.04762   
17.00000   1072.00449   0.07692   
13.00000   687.49225   0.11111   
18.00000   1118.90180   0.07692   
19.00000   1575.32565   0.06250   
11.00000   642.90160   0.14286   
15.00000   1182.50115   0.08333   
10.00000   685.04758   0.12500   
13.00000   875.65642   0.11111   
21.00000   1753.73223   0.05263   
18.00000   1616.62835   0.06667   
20.00000   1274.16237   0.06667   
22.00000   1534.50799   0.04762   
21.00000   1937.35959   0.04762   
17.00000   970.35392   0.07692   
14.00000   965.49851   0.10000   
21.00000   1216.60792   0.06250   
15.00000   1242.23043   0.08333   
11.00000   608.64543   0.14286   
18.00000   1501.59842   0.07143   
19.00000   1106.16751   0.06667   
18.00000   1019.53236   0.07692   
13.00000   1039.10453   0.10000   
17.00000   1344.44542   0.07692   
21.00000   1910.87827   0.05000   
21.00000   1780.42644   0.05000   
22.00000   1566.80313   0.05556   
21.00000   1213.07669   0.05882   
20.00000   1881.70875   0.05263   
22.00000   1670.01192   0.05000   
12.00000   897.87370   0.11111   
11.00000   635.93556   0.12500   
18.00000   1329.92007   0.07143   
20.00000   1957.49304   0.05000   
18.00000   1461.91935   0.07143   
16.00000   1134.67921   0.07692   
21.00000   1965.34509   0.04762   
22.00000   1737.02653   0.05263   
16.00000   749.09929   0.09091   
20.00000   1544.70060   0.06250   
15.00000   768.18716   0.10000   
10.00000   581.72579   0.14286   
12.00000   711.89186   0.12500   
22.00000   1873.83178   0.04762   
22.00000   1919.03592   0.04762   
11.00000   816.68474   0.12500   
11.00000   720.29060   0.12500   
20.00000   1647.51550   0.05882   
21.00000   1720.55172   0.05556   
20.00000   1174.15482   0.06250   
21.00000   1821.63250   0.05263   
19.00000   1415.11636   0.06250   
15.00000   735.38952   0.10000   
22.00000   1806.26524   0.04762   
13.00000   854.27714   0.10000   
15.00000   1316.88717   0.08333   
22.00000   1446.18892   0.05556   
16.00000   1168.16911   0.07692   
20.00000   1791.45015   0.05556   
11.00000   806.04553   0.12500   
15.00000   1151.09094   0.09091   
20.00000   1397.22652   0.06250   
19.00000   1362.75865   0.06667   
22.00000   1631.10101   0.05000   
21.00000   1983.82909   0.04762   
17.00000   1283.26927   0.07692   
12.00000   594.09956   0.12500   
20.00000   1225.97957   0.06667   
10.00000   569.83666   0.14286   
18.00000   869.13610   0.07692   
17.00000   1124.20316   0.08333   
22.00000   1676.96219   0.05000   
19.00000   1427.99008   0.06667   
15.00000   1238.34021   0.07692   
14.00000   903.83262   0.10000   
17.00000   969.09905   0.08333   
16.00000   981.62230   0.09091   
22.00000   1461.07887   0.05000   
22.00000   1812.99928   0.05000   
12.00000   843.81698   0.11111   
14.00000   829.16425   0.10000   
13.00000   599.25659   0.11111   
21.00000   1234.45851   0.05556   
14.00000   913.02384   0.10000   
21.00000   1693.14188   0.05882   
22.00000   1686.66721   0.05263   
17.00000   1032.40172   0.07692   
16.00000   1292.18025   0.07692   
12.00000   742.14435   0.12500   
14.00000   918.43867   0.10000   
22.00000   1309.43293   0.05556   
18.00000   1619.02680   0.06250   
13.00000   796.58444   0.10000   
13.00000   1025.32099   0.10000   
22.00000   1705.14179   0.04762   
19.00000   1711.28819   0.05882   
11.00000   774.78376   0.12500   
19.00000   1500.30605   0.06667   
19.00000   1438.46952   0.06250   
18.00000   1378.40386   0.07143   
13.00000   789.93519   0.11111   
19.00000   1296.02630   0.07143   
13.00000   781.89874   0.11111   
21.00000   1371.56386   0.05882   
17.00000   1475.73720   0.07143   
16.00000   985.02059   0.09091   
22.00000   1637.98194   0.05000   
22.00000   1363.75473   0.05263   
22.00000   1396.56278   0.05556   
22.00000   1641.01554   0.05556   
19.00000   1387.74793   0.06667   
16.00000   1161.57737   0.08333   
22.00000   1385.79108   0.05556   
22.00000   1881.11759   0.04762   
12.00000   712.58798   0.12500   
17.00000   1718.03953   0.05882   
21.00000   1421.88526   0.05882   
21.00000   1914.09046   0.05000   
18.00000   1095.17482   0.07143   
11.00000   637.69599   0.14286   
19.00000   1439.59658   0.06250   
18.00000   1541.44785   0.06667   
14.00000   778.99843   0.10000   
14.00000   834.82507   0.10000   
21.00000   1461.36439   0.05556   
17.00000   1159.08841   0.07692   
17.00000   1039.09187   0.08333   
21.00000   1785.72434   0.05263   
20.00000   1647.27926   0.06250   
22.00000   1296.14294   0.05556   
18.00000   1705.81276   0.05882   
12.00000   838.96781   0.11111   
19.00000   1419.68536   0.06250   
13.00000   831.79216   0.11111   
11.00000   918.17676   0.11111   
20.00000   1221.86653   0.06667   
22.00000   1784.78984   0.05000   
16.00000   1220.56881   0.08333   
15.00000   1154.82030   0.09091   
16.00000   793.94094   0.09091   
14.00000   838.86229   0.10000   
11.00000   793.30995   0.11111   
22.00000   1154.59062   0.05882   
20.00000   1541.82041   0.06250   
22.00000   1617.98530   0.05263   
19.00000   1500.71356   0.06667   
19.00000   1387.43609   0.07143   
16.00000   918.75574   0.08333   
11.00000   602.60653   0.12500   
20.00000   1868.01646   0.05263   
15.00000   1032.47365   0.09091   
15.00000   816.51011   0.09091   
20.00000   1536.87981   0.05882   
