# Supplementary material for: A multi-objective scheduling optimization algorithm of a camera network for directional road network coverage
Source: PLoS One. 2018 Oct 31;13(10):e0206038. doi: 10.1371/journal.pone.0206038 (PMC6209222; doi:10.1371/journal.pone.0206038)
Supplement: S4 File — The source code of the proposed method in this paper and it is developed by C++. (ZIP) [file pone.0206038.s004.zip › Project/Output/output20.out]

11.00000   578.19727   0.11111   
21.00000   1836.91991   0.04762   
13.00000   738.41374   0.09091   
20.00000   1883.94190   0.05000   
15.00000   1174.18291   0.07692   
21.00000   1234.76169   0.05556   
12.00000   804.42304   0.09091   
21.00000   1522.95781   0.05000   
15.00000   1137.82260   0.08333   
18.00000   1005.61848   0.06667   
19.00000   1633.13824   0.05556   
14.00000   894.87980   0.09091   
15.00000   865.17671   0.09091   
15.00000   1037.66252   0.08333   
18.00000   1457.81755   0.05882   
20.00000   1694.84465   0.05263   
16.00000   1352.03637   0.06667   
15.00000   1487.11984   0.06250   
11.00000   935.94256   0.09091   
21.00000   1734.72167   0.05263   
14.00000   1000.83348   0.08333   
16.00000   973.78074   0.08333   
19.00000   926.29299   0.06667   
21.00000   1595.42480   0.05000   
20.00000   1434.68479   0.06250   
18.00000   1377.87094   0.06250   
17.00000   1418.27473   0.06250   
19.00000   1328.56190   0.06250   
20.00000   1538.97310   0.05882   
20.00000   1781.03888   0.05000   
18.00000   1558.65848   0.05882   
20.00000   1803.12014   0.05000   
16.00000   930.49692   0.07692   
17.00000   1398.22016   0.06250   
19.00000   1660.46972   0.05556   
20.00000   1506.67700   0.05556   
18.00000   1236.89746   0.07143   
21.00000   1316.67807   0.05263   
17.00000   1012.58684   0.07143   
20.00000   1826.90382   0.04762   
20.00000   1154.82256   0.06250   
21.00000   1683.39981   0.05556   
20.00000   1575.05823   0.05556   
20.00000   1524.93167   0.05882   
19.00000   1006.17513   0.06250   
13.00000   994.59982   0.09091   
16.00000   1284.37235   0.06667   
18.00000   1274.69256   0.06250   
16.00000   1006.22977   0.07143   
17.00000   1593.03402   0.05556   
21.00000   1670.97631   0.05000   
20.00000   1752.78675   0.05263   
18.00000   1205.72008   0.07143   
18.00000   1389.11966   0.06250   
19.00000   1162.73800   0.06250   
18.00000   1244.45040   0.06667   
18.00000   1189.76105   0.06250   
16.00000   1145.97164   0.07143   
18.00000   1769.41583   0.05263   
18.00000   1515.52789   0.06250   
21.00000   1741.91436   0.05000   
16.00000   1261.53543   0.07143   
17.00000   1301.12721   0.06250   
17.00000   1256.99926   0.06667   
18.00000   1285.93334   0.06667   
20.00000   1761.99904   0.05556   
17.00000   1569.36695   0.05882   
21.00000   1813.28452   0.04762   
19.00000   1303.18830   0.06250   
16.00000   1210.60906   0.07143   
22.00000   1662.27774   0.05000   
17.00000   1284.09143   0.07143   
17.00000   1810.66441   0.05000   
16.00000   1162.28519   0.07692   
19.00000   1185.86999   0.06667   
17.00000   1185.42601   0.07143   
18.00000   1059.53985   0.06667   
17.00000   1056.94362   0.07143   
21.00000   1812.25056   0.05000   
17.00000   996.43288   0.07143   
15.00000   898.24411   0.08333   
20.00000   1082.87743   0.06250   
20.00000   1734.82996   0.05000   
11.00000   706.01014   0.10000   
