# Supplementary material for: A multi-objective scheduling optimization algorithm of a camera network for directional road network coverage
Source: PLoS One. 2018 Oct 31;13(10):e0206038. doi: 10.1371/journal.pone.0206038 (PMC6209222; doi:10.1371/journal.pone.0206038)
Supplement: S4 File — The source code of the proposed method in this paper and it is developed by C++. (ZIP) [file pone.0206038.s004.zip › Project/Output/output200.out]

9.00000   565.54493   0.16667   
16.00000   954.16209   0.08333   
21.00000   1999.72890   0.04762   
16.00000   810.34822   0.08333   
15.00000   1242.23043   0.08333   
19.00000   1082.22387   0.07143   
21.00000   1758.42104   0.05263   
13.00000   1039.10453   0.10000   
15.00000   1130.79655   0.08333   
17.00000   1124.20316   0.08333   
20.00000   1509.98598   0.05882   
14.00000   965.49851   0.10000   
11.00000   674.73977   0.12500   
20.00000   1292.01787   0.06250   
20.00000   1274.16237   0.06667   
20.00000   1278.69661   0.05882   
12.00000   761.44390   0.11111   
13.00000   659.32776   0.11111   
21.00000   1910.87827   0.05000   
18.00000   1541.44785   0.06667   
21.00000   1421.88526   0.05882   
17.00000   1344.44542   0.07692   
21.00000   1273.04875   0.05882   
20.00000   1881.70875   0.05263   
21.00000   1371.56386   0.05882   
17.00000   1475.73720   0.07143   
11.00000   698.74476   0.12500   
20.00000   1957.49304   0.05000   
12.00000   667.60122   0.11111   
22.00000   1784.78984   0.05000   
10.00000   674.95969   0.12500   
21.00000   1847.86989   0.05000   
12.00000   665.14830   0.12500   
20.00000   1397.22652   0.06250   
11.00000   631.24149   0.14286   
20.00000   1841.47826   0.05556   
18.00000   1593.58321   0.06250   
16.00000   1198.42063   0.08333   
20.00000   1868.01646   0.05263   
22.00000   1566.80313   0.05556   
19.00000   1491.15277   0.06250   
20.00000   1544.70060   0.06250   
16.00000   985.02059   0.09091   
14.00000   920.34310   0.10000   
22.00000   1806.26524   0.04762   
18.00000   1655.72439   0.05882   
20.00000   1738.81715   0.05263   
13.00000   789.93519   0.11111   
11.00000   642.90160   0.14286   
21.00000   1991.57513   0.04762   
21.00000   1821.63250   0.05263   
12.00000   714.54064   0.12500   
20.00000   1789.95330   0.05556   
15.00000   1316.88717   0.08333   
20.00000   1225.97957   0.06667   
18.00000   1461.91935   0.07143   
13.00000   742.55380   0.11111   
20.00000   1374.00308   0.06250   
19.00000   1375.64937   0.06667   
22.00000   1631.10101   0.05000   
19.00000   1500.71356   0.06667   
22.00000   1670.01192   0.05000   
19.00000   1288.49512   0.06667   
21.00000   1583.89630   0.05556   
21.00000   1765.46851   0.05000   
15.00000   1154.82030   0.09091   
13.00000   831.79216   0.11111   
22.00000   1284.82835   0.05556   
18.00000   1610.11332   0.06250   
18.00000   1127.48332   0.07692   
19.00000   1387.43609   0.07143   
21.00000   1732.81418   0.05263   
17.00000   969.09905   0.08333   
15.00000   803.92242   0.10000   
16.00000   981.62230   0.09091   
20.00000   1455.45051   0.05882   
19.00000   1296.02630   0.07143   
19.00000   1434.42260   0.06250   
13.00000   781.89874   0.11111   
12.00000   819.25884   0.11111   
21.00000   1720.55172   0.05556   
20.00000   1647.27926   0.06250   
15.00000   1151.09094   0.09091   
21.00000   1829.92881   0.05000   
22.00000   1617.98530   0.05263   
20.00000   872.54748   0.06667   
19.00000   1340.87667   0.06667   
13.00000   1025.32099   0.10000   
22.00000   1812.99928   0.05000   
18.00000   1705.81276   0.05882   
18.00000   1329.92007   0.07143   
19.00000   1576.04573   0.06250   
18.00000   1304.29734   0.07143   
11.00000   816.68474   0.12500   
18.00000   1619.02680   0.06250   
22.00000   1873.83178   0.04762   
11.00000   806.04553   0.12500   
11.00000   637.69599   0.14286   
22.00000   1309.43293   0.05556   
19.00000   1427.99008   0.06667   
22.00000   1446.18892   0.05556   
21.00000   1695.44713   0.05556   
17.00000   1330.32747   0.07692   
20.00000   1541.82041   0.06250   
12.00000   724.18749   0.12500   
12.00000   897.87370   0.11111   
17.00000   1295.79764   0.07143   
12.00000   843.81698   0.11111   
12.00000   671.87763   0.11111   
19.00000   968.37894   0.06667   
19.00000   1443.39940   0.06250   
22.00000   1705.14179   0.04762   
18.00000   1378.40386   0.07143   
22.00000   1686.66721   0.05263   
15.00000   996.79317   0.09091   
19.00000   1711.28819   0.05882   
22.00000   1637.98194   0.05000   
21.00000   1785.72434   0.05263   
22.00000   1881.11759   0.04762   
20.00000   1683.00377   0.05882   
15.00000   1032.47365   0.09091   
19.00000   1500.30605   0.06667   
22.00000   1396.56278   0.05556   
11.00000   774.78376   0.12500   
22.00000   1641.01554   0.05556   
18.00000   1501.59842   0.07143   
22.00000   1296.14294   0.05556   
17.00000   1718.03953   0.05882   
22.00000   1570.60449   0.05263   
19.00000   1387.74793   0.06667   
22.00000   1385.79108   0.05556   
20.00000   1442.62991   0.05882   
21.00000   1693.14188   0.05882   
22.00000   1676.96219   0.05000   
12.00000   742.14435   0.12500   
20.00000   1919.88217   0.05000   
21.00000   1914.09046   0.05000   
21.00000   1216.60792   0.06250   
22.00000   1154.59062   0.05882   
20.00000   1819.84416   0.05263   
16.00000   836.68116   0.09091   
18.00000   1616.62835   0.06667   
14.00000   1029.52148   0.09091   
12.00000   838.96781   0.11111   
22.00000   1674.29546   0.04762   
17.00000   1039.09187   0.08333   
21.00000   1610.82605   0.05556   
13.00000   875.65642   0.11111   
22.00000   1737.02653   0.05263   
16.00000   1220.56881   0.08333   
22.00000   1919.03592   0.04762   
21.00000   1708.02990   0.05263   
11.00000   918.17676   0.11111   
20.00000   1221.86653   0.06667   
17.00000   1192.27533   0.07692   
18.00000   1152.72897   0.07143   
13.00000   694.42621   0.10000   
17.00000   999.77526   0.07692   
