# Supplementary material for: A multi-objective scheduling optimization algorithm of a camera network for directional road network coverage
Source: PLoS One. 2018 Oct 31;13(10):e0206038. doi: 10.1371/journal.pone.0206038 (PMC6209222; doi:10.1371/journal.pone.0206038)
Supplement: S4 File — The source code of the proposed method in this paper and it is developed by C++. (ZIP) [file pone.0206038.s004.zip › Project/Output/output210.out]

9.00000   565.54493   0.16667   
21.00000   1991.57513   0.04762   
21.00000   1999.72890   0.04762   
22.00000   1281.59457   0.05263   
10.00000   603.11358   0.14286   
19.00000   1500.71356   0.06667   
12.00000   665.14830   0.12500   
14.00000   958.49894   0.10000   
21.00000   1216.60792   0.06250   
21.00000   1785.72434   0.05263   
20.00000   1340.85704   0.05882   
20.00000   1187.65391   0.06250   
22.00000   1617.98530   0.05263   
19.00000   1351.73305   0.06250   
20.00000   1253.45193   0.05882   
18.00000   1289.99425   0.07143   
10.00000   574.42246   0.14286   
21.00000   1927.94899   0.04762   
20.00000   1233.20752   0.05882   
14.00000   1106.65873   0.09091   
21.00000   1444.81711   0.05556   
11.00000   631.24149   0.14286   
21.00000   1758.42104   0.05263   
17.00000   1419.03333   0.07692   
21.00000   1989.15226   0.04762   
18.00000   1599.23739   0.06667   
18.00000   1361.74935   0.07143   
16.00000   1172.97573   0.08333   
19.00000   1387.43609   0.07143   
20.00000   1541.82041   0.06250   
20.00000   1957.49304   0.05000   
20.00000   1683.00377   0.05882   
13.00000   1025.32099   0.10000   
21.00000   1910.87827   0.05000   
20.00000   1274.00721   0.05882   
20.00000   1881.70875   0.05263   
18.00000   1655.72439   0.05882   
21.00000   1957.28472   0.04762   
19.00000   1576.04573   0.06250   
11.00000   642.90160   0.14286   
22.00000   1641.01554   0.05556   
17.00000   1062.89350   0.08333   
21.00000   1847.86989   0.05000   
13.00000   1039.10453   0.10000   
20.00000   1868.01646   0.05263   
19.00000   1443.16113   0.06667   
22.00000   1737.02653   0.05263   
20.00000   1317.75627   0.06250   
18.00000   1127.48332   0.07692   
21.00000   1088.36118   0.05882   
19.00000   1082.22387   0.07143   
13.00000   970.76616   0.11111   
18.00000   1619.02680   0.06250   
20.00000   1549.65454   0.05882   
20.00000   1912.14636   0.05000   
16.00000   1283.65640   0.08333   
22.00000   1566.80313   0.05556   
17.00000   1124.20316   0.08333   
12.00000   724.18749   0.12500   
15.00000   1154.82030   0.09091   
19.00000   1065.01423   0.07143   
22.00000   1396.56278   0.05556   
11.00000   709.87329   0.12500   
22.00000   1154.59062   0.05882   
19.00000   1124.97959   0.06667   
20.00000   1374.00308   0.06250   
18.00000   1610.11332   0.06250   
11.00000   774.78376   0.12500   
19.00000   1458.21273   0.06250   
21.00000   1732.81418   0.05263   
20.00000   1799.33634   0.05263   
16.00000   985.02059   0.09091   
15.00000   803.92242   0.10000   
21.00000   1786.32542   0.05000   
22.00000   1812.99928   0.05000   
22.00000   1772.27964   0.05000   
18.00000   1461.91935   0.07143   
19.00000   1296.02630   0.07143   
19.00000   1408.22168   0.06250   
21.00000   1720.55172   0.05556   
12.00000   714.54064   0.12500   
21.00000   1821.63250   0.05263   
18.00000   1473.38349   0.06667   
22.00000   1806.26524   0.04762   
20.00000   1772.77846   0.05556   
22.00000   1446.18892   0.05556   
21.00000   1708.02990   0.05263   
11.00000   816.68474   0.12500   
19.00000   1491.15277   0.06250   
22.00000   1873.83178   0.04762   
20.00000   1789.95330   0.05556   
22.00000   1784.78984   0.05000   
11.00000   806.04553   0.12500   
21.00000   1695.44713   0.05556   
18.00000   1705.81276   0.05882   
20.00000   1647.27926   0.06250   
16.00000   978.86181   0.08333   
18.00000   1501.59842   0.07143   
17.00000   1475.73720   0.07143   
18.00000   1379.14744   0.07143   
20.00000   1841.47826   0.05556   
11.00000   637.69599   0.14286   
19.00000   1484.27849   0.06250   
15.00000   1316.88717   0.08333   
18.00000   1404.23252   0.07143   
22.00000   1686.66721   0.05263   
22.00000   1277.41753   0.05556   
19.00000   1711.28819   0.05882   
19.00000   1500.30605   0.06667   
21.00000   1826.84421   0.05000   
17.00000   1718.03953   0.05882   
22.00000   1570.60449   0.05263   
20.00000   1919.88217   0.05000   
14.00000   965.49851   0.10000   
21.00000   1693.14188   0.05882   
20.00000   1836.08564   0.05000   
21.00000   1653.38847   0.05882   
22.00000   1385.79108   0.05556   
12.00000   742.14435   0.12500   
22.00000   1881.11759   0.04762   
18.00000   1616.62835   0.06667   
20.00000   1544.70060   0.06250   
20.00000   1397.22652   0.06250   
20.00000   1393.82269   0.05882   
22.00000   1303.13365   0.05556   
20.00000   1312.19376   0.06667   
22.00000   1309.43293   0.05556   
16.00000   836.68116   0.09091   
13.00000   934.22451   0.10000   
22.00000   1919.03592   0.04762   
12.00000   829.18526   0.11111   
19.00000   1298.46331   0.06667   
21.00000   1914.09046   0.05000   
19.00000   1487.14499   0.06250   
16.00000   981.62230   0.09091   
15.00000   1151.09094   0.09091   
19.00000   1184.76168   0.06667   
17.00000   1388.95259   0.07143   
19.00000   1305.97356   0.06667   
20.00000   1832.85687   0.05263   
21.00000   1829.92881   0.05000   
15.00000   1102.74420   0.09091   
18.00000   1153.50888   0.07143   
17.00000   1300.92874   0.07143   
18.00000   1532.74573   0.06250   
12.00000   716.85950   0.11111   
12.00000   630.87114   0.11111   
16.00000   966.94975   0.08333   
14.00000   783.13326   0.10000   
14.00000   688.82417   0.10000   
