# Supplementary material for: A multi-objective scheduling optimization algorithm of a camera network for directional road network coverage
Source: PLoS One. 2018 Oct 31;13(10):e0206038. doi: 10.1371/journal.pone.0206038 (PMC6209222; doi:10.1371/journal.pone.0206038)
Supplement: S4 File — The source code of the proposed method in this paper and it is developed by C++. (ZIP) [file pone.0206038.s004.zip › Project/Output/output230.out]

9.00000   565.54493   0.16667   
21.00000   1991.57513   0.04762   
21.00000   1999.72890   0.04762   
16.00000   774.95964   0.09091   
16.00000   909.69295   0.08333   
14.00000   835.28643   0.10000   
18.00000   1088.10748   0.07692   
11.00000   810.11216   0.12500   
12.00000   742.14435   0.12500   
20.00000   1395.56027   0.05882   
18.00000   1599.23739   0.06667   
17.00000   1124.20316   0.08333   
12.00000   665.14830   0.12500   
18.00000   1485.85656   0.07143   
12.00000   855.44437   0.11111   
10.00000   574.42246   0.14286   
21.00000   1653.38847   0.05882   
12.00000   714.54064   0.12500   
20.00000   1184.75078   0.06667   
19.00000   1339.39604   0.06667   
13.00000   1025.32099   0.10000   
20.00000   1683.00377   0.05882   
11.00000   631.24149   0.14286   
21.00000   1910.87827   0.05000   
13.00000   802.25037   0.11111   
10.00000   603.11358   0.14286   
17.00000   1162.57744   0.07692   
20.00000   1881.70875   0.05263   
22.00000   1919.03592   0.04762   
19.00000   1576.04573   0.06250   
9.00000   605.26001   0.14286   
18.00000   1081.30606   0.07143   
17.00000   907.61023   0.08333   
21.00000   1946.31493   0.04762   
22.00000   1641.01554   0.05556   
21.00000   1971.14148   0.04762   
16.00000   1141.25423   0.08333   
22.00000   1566.80313   0.05556   
18.00000   1528.21138   0.06667   
19.00000   1462.89408   0.06250   
19.00000   1507.02415   0.06250   
20.00000   1079.04323   0.06667   
19.00000   1431.69104   0.06250   
15.00000   1259.33563   0.08333   
20.00000   1544.70060   0.06250   
21.00000   1848.16499   0.05000   
15.00000   1316.88717   0.08333   
22.00000   1806.26524   0.04762   
22.00000   1619.73551   0.05000   
21.00000   1216.60792   0.06250   
22.00000   1277.41753   0.05556   
21.00000   1366.51425   0.05556   
16.00000   836.68116   0.09091   
22.00000   1154.59062   0.05882   
21.00000   1720.55172   0.05556   
17.00000   1062.89350   0.08333   
20.00000   1789.95330   0.05556   
21.00000   1989.15226   0.04762   
18.00000   822.33693   0.07692   
12.00000   724.18749   0.12500   
20.00000   1865.69201   0.05000   
19.00000   1296.02630   0.07143   
21.00000   1711.16520   0.05263   
20.00000   1357.79013   0.06250   
16.00000   1130.19802   0.07692   
15.00000   936.56608   0.09091   
14.00000   958.61144   0.10000   
20.00000   1832.35503   0.05000   
19.00000   1227.11257   0.07143   
16.00000   1252.34838   0.07692   
18.00000   1616.62835   0.06667   
19.00000   1238.00990   0.06667   
21.00000   1758.42104   0.05263   
21.00000   1410.07294   0.05556   
22.00000   1446.18892   0.05556   
18.00000   1127.48332   0.07692   
20.00000   1832.85687   0.05263   
18.00000   946.63696   0.07692   
20.00000   1460.44182   0.05882   
20.00000   1732.46201   0.05556   
18.00000   1411.11611   0.07143   
17.00000   1158.89162   0.07692   
21.00000   1372.82142   0.05556   
11.00000   642.90160   0.14286   
21.00000   1701.12152   0.05263   
15.00000   844.43009   0.10000   
22.00000   1812.99928   0.05000   
20.00000   1841.47826   0.05556   
19.00000   1369.68977   0.06667   
20.00000   1957.49304   0.05000   
21.00000   1962.04436   0.04762   
22.00000   1385.79108   0.05556   
19.00000   1443.16113   0.06667   
20.00000   1499.63305   0.06250   
16.00000   1283.65640   0.08333   
22.00000   1772.27964   0.05000   
20.00000   1418.84410   0.06250   
16.00000   985.02059   0.09091   
19.00000   1030.23059   0.07143   
20.00000   1241.15246   0.06250   
20.00000   1533.63730   0.05882   
19.00000   1400.44724   0.06667   
13.00000   970.76616   0.11111   
22.00000   1784.78984   0.05000   
17.00000   1419.03333   0.07692   
11.00000   637.69599   0.14286   
20.00000   1772.77846   0.05556   
20.00000   1647.27926   0.06250   
22.00000   1873.83178   0.04762   
11.00000   816.68474   0.12500   
17.00000   953.36376   0.08333   
22.00000   1303.13365   0.05556   
16.00000   981.62230   0.09091   
18.00000   1754.30449   0.05882   
13.00000   1039.10453   0.10000   
21.00000   1821.63250   0.05263   
20.00000   1824.53711   0.05263   
20.00000   1947.19635   0.05000   
20.00000   1541.82041   0.06250   
14.00000   999.46178   0.09091   
22.00000   1737.02653   0.05263   
19.00000   1746.67309   0.05882   
11.00000   568.04450   0.12500   
13.00000   1041.86320   0.09091   
17.00000   1057.68233   0.07692   
22.00000   1570.60449   0.05263   
20.00000   1392.64894   0.06250   
21.00000   1693.14188   0.05882   
19.00000   1418.34462   0.06667   
20.00000   1868.01646   0.05263   
21.00000   1695.44713   0.05556   
22.00000   1396.56278   0.05556   
21.00000   1880.36275   0.04762   
22.00000   1281.59457   0.05263   
22.00000   1686.66721   0.05263   
15.00000   1221.45972   0.09091   
20.00000   1312.19376   0.06667   
21.00000   1743.10003   0.05263   
19.00000   1387.43609   0.07143   
17.00000   1307.88209   0.07692   
21.00000   1914.09046   0.05000   
18.00000   1502.82748   0.06250   
21.00000   1785.72434   0.05263   
20.00000   1916.55578   0.05000   
10.00000   709.87892   0.12500   
18.00000   1743.99972   0.05882   
16.00000   1219.97944   0.08333   
18.00000   1685.97352   0.06250   
14.00000   982.79023   0.10000   
21.00000   1218.77545   0.05882   
13.00000   853.95077   0.11111   
18.00000   1501.59842   0.07143   
20.00000   1310.16793   0.06250   
22.00000   1617.98530   0.05263   
22.00000   1309.43293   0.05556   
21.00000   1617.40255   0.05882   
22.00000   1881.11759   0.04762   
19.00000   1500.71356   0.06667   
19.00000   1500.30605   0.06667   
17.00000   1229.44124   0.07143   
13.00000   704.55528   0.11111   
15.00000   914.29514   0.09091   
14.00000   765.37199   0.10000   
20.00000   1825.58124   0.05000   
