# Supplementary material for: A multi-objective scheduling optimization algorithm of a camera network for directional road network coverage
Source: PLoS One. 2018 Oct 31;13(10):e0206038. doi: 10.1371/journal.pone.0206038 (PMC6209222; doi:10.1371/journal.pone.0206038)
Supplement: S4 File — The source code of the proposed method in this paper and it is developed by C++. (ZIP) [file pone.0206038.s004.zip › Project/Output/output240.out]

9.00000   565.54493   0.16667   
21.00000   1991.57513   0.04762   
21.00000   1999.72890   0.04762   
11.00000   642.90160   0.14286   
12.00000   713.63317   0.12500   
20.00000   1079.04323   0.06667   
16.00000   1106.31696   0.09091   
18.00000   1232.77888   0.07143   
15.00000   1054.54062   0.09091   
18.00000   1599.23739   0.06667   
17.00000   1272.40548   0.07692   
13.00000   777.80893   0.11111   
22.00000   1154.59062   0.05882   
10.00000   600.24746   0.14286   
13.00000   1039.10453   0.10000   
18.00000   1106.56050   0.07143   
10.00000   565.82396   0.14286   
11.00000   746.65907   0.12500   
21.00000   1653.38847   0.05882   
16.00000   932.26035   0.09091   
11.00000   816.68474   0.12500   
20.00000   1683.00377   0.05882   
13.00000   864.38880   0.10000   
14.00000   861.14502   0.10000   
21.00000   1895.24575   0.04762   
17.00000   1347.20711   0.07692   
22.00000   1919.03592   0.04762   
17.00000   1419.03333   0.07692   
19.00000   1576.04573   0.06250   
21.00000   1946.31493   0.04762   
18.00000   1528.21138   0.06667   
22.00000   1641.01554   0.05556   
21.00000   1971.14148   0.04762   
19.00000   1443.64863   0.06667   
19.00000   953.74350   0.07143   
12.00000   919.43873   0.11111   
22.00000   1566.80313   0.05556   
19.00000   1197.76649   0.07143   
19.00000   1451.47874   0.06250   
19.00000   1507.02415   0.06250   
12.00000   623.35309   0.12500   
20.00000   1544.70060   0.06250   
13.00000   802.25037   0.11111   
17.00000   1062.89350   0.08333   
16.00000   1175.50827   0.08333   
22.00000   1619.73551   0.05000   
22.00000   1396.56278   0.05556   
13.00000   1025.32099   0.10000   
18.00000   1478.53295   0.07143   
21.00000   1720.55172   0.05556   
18.00000   1485.85656   0.07143   
14.00000   731.55439   0.10000   
22.00000   1806.26524   0.04762   
20.00000   1789.95330   0.05556   
21.00000   1989.15226   0.04762   
20.00000   1865.69201   0.05000   
13.00000   902.14775   0.10000   
21.00000   1711.16520   0.05263   
21.00000   1372.82142   0.05556   
14.00000   899.44267   0.09091   
20.00000   1184.75078   0.06667   
20.00000   1016.56841   0.06667   
21.00000   1910.87827   0.05000   
21.00000   1848.16499   0.05000   
21.00000   1410.07294   0.05556   
16.00000   1208.41275   0.07692   
18.00000   1616.62835   0.06667   
19.00000   1463.69251   0.06250   
19.00000   1501.28079   0.06250   
14.00000   1120.41476   0.09091   
21.00000   1758.42104   0.05263   
17.00000   1410.44877   0.07143   
20.00000   1091.65770   0.06250   
20.00000   1832.85687   0.05263   
14.00000   958.61144   0.10000   
20.00000   1732.46201   0.05556   
15.00000   1062.90708   0.09091   
21.00000   1701.12152   0.05263   
18.00000   1210.59528   0.07143   
20.00000   1957.49304   0.05000   
22.00000   1385.79108   0.05556   
20.00000   1499.63305   0.06250   
11.00000   631.24149   0.14286   
20.00000   1841.47826   0.05556   
20.00000   1881.70875   0.05263   
17.00000   1150.97687   0.07692   
21.00000   1962.04436   0.04762   
20.00000   1533.63730   0.05882   
12.00000   742.14435   0.12500   
22.00000   1873.83178   0.04762   
22.00000   1784.78984   0.05000   
13.00000   970.76616   0.11111   
20.00000   1772.77846   0.05556   
17.00000   1288.56503   0.07692   
13.00000   984.50540   0.10000   
16.00000   994.11455   0.08333   
20.00000   1947.19635   0.05000   
20.00000   1452.53980   0.06250   
20.00000   1460.44182   0.05882   
18.00000   1147.32482   0.07143   
17.00000   969.22564   0.08333   
22.00000   1812.99928   0.05000   
20.00000   1541.82041   0.06250   
21.00000   1365.74307   0.05556   
19.00000   1387.43609   0.07143   
15.00000   1133.61403   0.08333   
22.00000   1737.02653   0.05263   
18.00000   998.92894   0.07692   
19.00000   1296.02630   0.07143   
12.00000   724.18749   0.12500   
21.00000   1821.63250   0.05263   
11.00000   810.11216   0.12500   
13.00000   1125.76286   0.09091   
22.00000   1570.60449   0.05263   
15.00000   852.00717   0.10000   
12.00000   677.59737   0.11111   
21.00000   1693.14188   0.05882   
20.00000   1824.53711   0.05263   
19.00000   1500.71356   0.06667   
20.00000   1348.40295   0.06250   
11.00000   722.99315   0.12500   
20.00000   1868.01646   0.05263   
21.00000   1695.44713   0.05556   
18.00000   1754.30449   0.05882   
22.00000   1881.11759   0.04762   
22.00000   1309.43293   0.05556   
11.00000   637.69599   0.14286   
22.00000   1772.27964   0.05000   
21.00000   1750.48211   0.05000   
21.00000   1617.40255   0.05882   
22.00000   1686.66721   0.05263   
16.00000   1298.69954   0.07692   
21.00000   1366.51425   0.05556   
16.00000   1283.65640   0.08333   
21.00000   1743.10003   0.05263   
15.00000   1221.45972   0.09091   
22.00000   1303.13365   0.05556   
20.00000   1810.53274   0.05263   
20.00000   1847.13038   0.05000   
16.00000   970.59439   0.08333   
19.00000   1746.67309   0.05882   
20.00000   1448.26682   0.05882   
17.00000   1124.20316   0.08333   
20.00000   1647.27926   0.06250   
16.00000   1305.44591   0.07692   
22.00000   1281.59457   0.05263   
21.00000   1647.36041   0.05263   
20.00000   1213.37661   0.06250   
22.00000   1277.41753   0.05556   
21.00000   1914.09046   0.05000   
18.00000   1232.31644   0.07692   
17.00000   1226.79856   0.07692   
19.00000   1227.11257   0.07143   
18.00000   1502.82748   0.06250   
20.00000   1312.19376   0.06667   
21.00000   1216.60792   0.06250   
19.00000   1500.30605   0.06667   
21.00000   1785.72434   0.05263   
10.00000   603.11358   0.14286   
20.00000   1916.55578   0.05000   
19.00000   1432.68641   0.06667   
20.00000   1314.84591   0.06250   
16.00000   1275.66478   0.07692   
13.00000   853.95077   0.11111   
13.00000   754.66164   0.11111   
9.00000   605.26001   0.14286   
18.00000   1685.97352   0.06250   
15.00000   1316.88717   0.08333   
18.00000   1743.99972   0.05882   
17.00000   1445.66668   0.07143   
12.00000   714.54064   0.12500   
21.00000   1218.77545   0.05882   
22.00000   1617.98530   0.05263   
15.00000   1272.82168   0.08333   
16.00000   1219.97944   0.08333   
21.00000   1822.61696   0.04762   
22.00000   1446.18892   0.05556   
14.00000   982.79023   0.10000   
21.00000   1824.30528   0.04762   
18.00000   1501.59842   0.07143   
14.00000   857.92203   0.10000   
20.00000   1782.01470   0.05263   
