# Supplementary material for: A multi-objective scheduling optimization algorithm of a camera network for directional road network coverage
Source: PLoS One. 2018 Oct 31;13(10):e0206038. doi: 10.1371/journal.pone.0206038 (PMC6209222; doi:10.1371/journal.pone.0206038)
Supplement: S4 File — The source code of the proposed method in this paper and it is developed by C++. (ZIP) [file pone.0206038.s004.zip › Project/Output/output250.out]

9.00000   565.54493   0.16667   
21.00000   1991.57513   0.04762   
10.00000   606.17295   0.14286   
21.00000   1999.72890   0.04762   
17.00000   1145.44599   0.07692   
15.00000   724.47063   0.09091   
10.00000   655.19868   0.14286   
22.00000   1154.59062   0.05882   
22.00000   1570.60449   0.05263   
19.00000   1500.71356   0.06667   
21.00000   1617.40255   0.05882   
13.00000   756.75556   0.11111   
16.00000   1182.18620   0.08333   
20.00000   1443.28957   0.05882   
20.00000   1536.29763   0.06250   
21.00000   1653.38847   0.05882   
18.00000   1501.59842   0.07143   
20.00000   1521.27472   0.05882   
21.00000   1387.06607   0.05882   
16.00000   1342.95911   0.08333   
17.00000   1423.75027   0.07692   
11.00000   715.36267   0.12500   
15.00000   1093.28967   0.09091   
11.00000   631.24149   0.14286   
20.00000   1683.00377   0.05882   
21.00000   1307.96155   0.05882   
15.00000   1221.45972   0.09091   
22.00000   1919.03592   0.04762   
17.00000   1056.25891   0.08333   
14.00000   819.49784   0.10000   
18.00000   1322.73328   0.07143   
22.00000   1566.80313   0.05556   
18.00000   1309.99748   0.07143   
21.00000   1946.31493   0.04762   
19.00000   1548.04441   0.06250   
22.00000   1385.79108   0.05556   
15.00000   1070.43162   0.09091   
21.00000   1971.14148   0.04762   
18.00000   1463.35843   0.06667   
12.00000   774.12172   0.12500   
20.00000   1896.25204   0.05000   
11.00000   816.68474   0.12500   
20.00000   1129.09599   0.06667   
21.00000   1410.07294   0.05556   
13.00000   970.76616   0.11111   
20.00000   1858.25594   0.05000   
16.00000   1069.99342   0.08333   
19.00000   1197.76649   0.07143   
13.00000   1039.10453   0.10000   
21.00000   1848.16499   0.05000   
18.00000   1443.37825   0.07143   
21.00000   1720.55172   0.05556   
20.00000   1633.42588   0.06250   
18.00000   1022.22217   0.07692   
21.00000   1896.26289   0.04762   
21.00000   1989.15226   0.04762   
20.00000   1863.71765   0.05000   
21.00000   1711.16520   0.05263   
22.00000   1277.41753   0.05556   
16.00000   1106.31696   0.09091   
14.00000   958.61144   0.10000   
21.00000   1758.42104   0.05263   
14.00000   1120.41476   0.09091   
17.00000   1062.89350   0.08333   
11.00000   642.90160   0.14286   
18.00000   1478.53295   0.07143   
19.00000   1452.08000   0.06667   
20.00000   1832.85687   0.05263   
13.00000   1025.32099   0.10000   
15.00000   852.00717   0.10000   
20.00000   1732.46201   0.05556   
18.00000   1232.31644   0.07692   
17.00000   1356.66222   0.07143   
22.00000   1806.26524   0.04762   
21.00000   1792.17956   0.05000   
16.00000   932.26035   0.09091   
21.00000   1701.12152   0.05263   
17.00000   1196.94251   0.07692   
22.00000   1619.73551   0.05000   
20.00000   1841.47826   0.05556   
20.00000   1881.70875   0.05263   
20.00000   1957.49304   0.05000   
21.00000   1907.73405   0.04762   
11.00000   810.11216   0.12500   
18.00000   1490.21564   0.06667   
21.00000   1289.93322   0.06250   
22.00000   1772.27964   0.05000   
22.00000   1281.59457   0.05263   
22.00000   1641.01554   0.05556   
14.00000   982.79023   0.10000   
21.00000   1962.04436   0.04762   
21.00000   1398.13426   0.05882   
22.00000   1873.83178   0.04762   
16.00000   1103.34302   0.08333   
20.00000   1782.01470   0.05263   
11.00000   637.69599   0.14286   
14.00000   947.77423   0.10000   
14.00000   891.27120   0.10000   
11.00000   855.52619   0.11111   
17.00000   1314.19960   0.07692   
21.00000   1821.63250   0.05263   
19.00000   1500.30605   0.06667   
20.00000   1824.53711   0.05263   
20.00000   1947.19635   0.05000   
22.00000   1812.99928   0.05000   
13.00000   984.50540   0.10000   
13.00000   921.38029   0.11111   
19.00000   1227.11257   0.07143   
19.00000   1296.02630   0.07143   
22.00000   1737.02653   0.05263   
20.00000   1868.01646   0.05263   
13.00000   940.33048   0.10000   
20.00000   1772.77846   0.05556   
18.00000   1485.85656   0.07143   
22.00000   1309.43293   0.05556   
22.00000   1617.98530   0.05263   
21.00000   1693.14188   0.05882   
22.00000   1303.13365   0.05556   
13.00000   867.50542   0.11111   
14.00000   937.68616   0.10000   
21.00000   1695.44713   0.05556   
22.00000   1881.11759   0.04762   
20.00000   1751.06827   0.05263   
15.00000   1065.82283   0.09091   
18.00000   1754.30449   0.05882   
18.00000   1480.59295   0.06667   
22.00000   1686.66721   0.05263   
20.00000   1300.75428   0.06667   
19.00000   1746.67309   0.05882   
22.00000   1396.56278   0.05556   
21.00000   1743.10003   0.05263   
22.00000   1446.18892   0.05556   
20.00000   1789.95330   0.05556   
21.00000   1910.87827   0.05000   
20.00000   1647.27926   0.06250   
21.00000   1647.36041   0.05263   
19.00000   953.74350   0.07143   
13.00000   952.51007   0.10000   
12.00000   686.38598   0.12500   
20.00000   1312.19376   0.06667   
21.00000   1914.09046   0.05000   
17.00000   1124.20316   0.08333   
21.00000   1785.72434   0.05263   
20.00000   1916.55578   0.05000   
13.00000   1125.76286   0.09091   
20.00000   1810.53274   0.05263   
21.00000   1808.52419   0.05000   
17.00000   1277.63427   0.07692   
22.00000   1784.78984   0.05000   
21.00000   1387.66738   0.05556   
18.00000   1743.99972   0.05882   
19.00000   1387.43609   0.07143   
18.00000   1684.33576   0.06667   
17.00000   1445.66668   0.07143   
18.00000   1685.97352   0.06250   
19.00000   1394.18510   0.06667   
20.00000   1335.55769   0.06250   
19.00000   1180.34467   0.06667   
17.00000   1056.76179   0.07692   
13.00000   824.65571   0.10000   
