# Supplementary material for: A multi-objective scheduling optimization algorithm of a camera network for directional road network coverage
Source: PLoS One. 2018 Oct 31;13(10):e0206038. doi: 10.1371/journal.pone.0206038 (PMC6209222; doi:10.1371/journal.pone.0206038)
Supplement: S4 File — The source code of the proposed method in this paper and it is developed by C++. (ZIP) [file pone.0206038.s004.zip › Project/Output/output260.out]

9.00000   565.54493   0.16667   
21.00000   1991.57513   0.04762   
21.00000   1999.72890   0.04762   
11.00000   660.05098   0.12500   
14.00000   779.33748   0.10000   
21.00000   1956.00066   0.04762   
12.00000   835.88765   0.12500   
10.00000   614.81288   0.14286   
22.00000   1570.60449   0.05263   
17.00000   1124.20316   0.08333   
21.00000   1617.40255   0.05882   
19.00000   1197.76649   0.07143   
11.00000   875.64836   0.11111   
17.00000   1423.75027   0.07692   
21.00000   1529.14464   0.05882   
17.00000   1056.25891   0.08333   
16.00000   913.74888   0.09091   
16.00000   1342.95911   0.08333   
18.00000   1022.22217   0.07692   
16.00000   932.26035   0.09091   
19.00000   953.74350   0.07143   
13.00000   970.76616   0.11111   
16.00000   1236.20533   0.08333   
21.00000   1910.87827   0.05000   
19.00000   1461.94701   0.06667   
20.00000   1312.19376   0.06667   
18.00000   1362.77948   0.07143   
10.00000   665.06816   0.14286   
20.00000   1153.72784   0.06667   
20.00000   1881.70875   0.05263   
21.00000   1668.10830   0.05556   
17.00000   1255.99691   0.07692   
13.00000   900.73429   0.10000   
11.00000   642.90160   0.14286   
20.00000   1928.07244   0.05000   
17.00000   1398.18576   0.07692   
21.00000   1971.14148   0.04762   
21.00000   1848.16499   0.05000   
21.00000   1720.55172   0.05556   
20.00000   1868.01646   0.05263   
11.00000   671.34583   0.12500   
19.00000   1548.04441   0.06250   
13.00000   1102.92729   0.10000   
18.00000   1478.53295   0.07143   
15.00000   852.00717   0.10000   
16.00000   1245.40771   0.08333   
20.00000   1536.29763   0.06250   
13.00000   867.50542   0.11111   
18.00000   1381.42128   0.07143   
19.00000   1296.02630   0.07143   
22.00000   1737.02653   0.05263   
18.00000   1443.37825   0.07143   
22.00000   1277.41753   0.05556   
19.00000   924.93884   0.07143   
16.00000   1106.31696   0.09091   
21.00000   1653.38847   0.05882   
22.00000   1806.26524   0.04762   
18.00000   1289.75655   0.07143   
21.00000   1989.15226   0.04762   
20.00000   1789.95330   0.05556   
21.00000   1350.16463   0.06250   
20.00000   1633.42588   0.06250   
15.00000   1070.31247   0.09091   
21.00000   1711.16520   0.05263   
22.00000   1561.00805   0.05000   
13.00000   921.38029   0.11111   
18.00000   1232.31644   0.07692   
16.00000   1069.18323   0.08333   
14.00000   965.28675   0.09091   
21.00000   1758.42104   0.05263   
18.00000   1485.85656   0.07143   
21.00000   1848.22394   0.04762   
22.00000   1446.18892   0.05556   
20.00000   1683.00377   0.05882   
13.00000   843.78672   0.11111   
20.00000   1496.27965   0.06250   
20.00000   1832.85687   0.05263   
21.00000   1701.12152   0.05263   
22.00000   1619.73551   0.05000   
20.00000   1841.47826   0.05556   
20.00000   1957.49304   0.05000   
19.00000   1509.89236   0.06667   
18.00000   1524.33281   0.06250   
22.00000   1772.27964   0.05000   
22.00000   1919.03592   0.04762   
21.00000   1962.04436   0.04762   
22.00000   1873.83178   0.04762   
11.00000   637.69599   0.14286   
16.00000   1292.37453   0.07692   
19.00000   1227.11257   0.07143   
21.00000   1821.63250   0.05263   
17.00000   1309.73705   0.07692   
20.00000   1947.19635   0.05000   
22.00000   1812.99928   0.05000   
14.00000   998.76918   0.10000   
22.00000   1396.56278   0.05556   
20.00000   1647.27926   0.06250   
19.00000   1387.43609   0.07143   
18.00000   1007.91882   0.07692   
22.00000   1154.59062   0.05882   
22.00000   1566.80313   0.05556   
19.00000   1237.78084   0.06667   
15.00000   1221.45972   0.09091   
20.00000   1779.49460   0.05263   
21.00000   1695.44713   0.05556   
22.00000   1303.13365   0.05556   
12.00000   914.91375   0.11111   
20.00000   1639.33360   0.05882   
11.00000   631.24149   0.14286   
15.00000   1020.16481   0.09091   
14.00000   1063.06335   0.09091   
21.00000   1825.75356   0.05000   
21.00000   1914.09046   0.05000   
22.00000   1502.69299   0.05263   
22.00000   1881.11759   0.04762   
22.00000   1385.79108   0.05556   
20.00000   1751.78934   0.05556   
22.00000   1689.50526   0.04762   
18.00000   1501.59842   0.07143   
15.00000   1218.76233   0.09091   
20.00000   1772.77846   0.05556   
19.00000   1272.46388   0.06667   
21.00000   1743.10003   0.05263   
17.00000   1062.89350   0.08333   
20.00000   1810.53274   0.05263   
18.00000   1754.30449   0.05882   
22.00000   1309.43293   0.05556   
21.00000   1642.67496   0.05263   
21.00000   1693.14188   0.05882   
14.00000   1008.85230   0.10000   
17.00000   1299.97205   0.07143   
20.00000   1782.01470   0.05263   
19.00000   1746.67309   0.05882   
22.00000   1786.36379   0.04762   
20.00000   1824.53711   0.05263   
22.00000   1784.78984   0.05000   
18.00000   1743.99972   0.05882   
22.00000   1686.66721   0.05263   
22.00000   1641.01554   0.05556   
18.00000   1685.97352   0.06250   
20.00000   1300.75428   0.06667   
18.00000   1684.33576   0.06667   
17.00000   1445.66668   0.07143   
18.00000   986.90083   0.07692   
13.00000   726.10045   0.11111   
17.00000   1310.96826   0.07143   
22.00000   1617.98530   0.05263   
21.00000   1785.72434   0.05263   
19.00000   1326.87437   0.06250   
21.00000   1777.79581   0.05000   
17.00000   1254.92438   0.07692   
13.00000   760.59285   0.10000   
17.00000   1168.14717   0.07692   
12.00000   721.30812   0.11111   
15.00000   931.05252   0.09091   
