# Supplementary material for: A multi-objective scheduling optimization algorithm of a camera network for directional road network coverage
Source: PLoS One. 2018 Oct 31;13(10):e0206038. doi: 10.1371/journal.pone.0206038 (PMC6209222; doi:10.1371/journal.pone.0206038)
Supplement: S4 File — The source code of the proposed method in this paper and it is developed by C++. (ZIP) [file pone.0206038.s004.zip › Project/Output/output270.out]

9.00000   565.54493   0.16667   
21.00000   1996.23910   0.04762   
21.00000   1999.72890   0.04762   
15.00000   678.52360   0.09091   
16.00000   981.75700   0.08333   
10.00000   601.05061   0.14286   
22.00000   1570.60449   0.05263   
21.00000   1617.40255   0.05882   
21.00000   1972.39764   0.04762   
18.00000   1042.67811   0.07692   
11.00000   631.24149   0.14286   
22.00000   1277.41753   0.05556   
15.00000   1020.48082   0.09091   
21.00000   1080.74569   0.05882   
16.00000   1342.95911   0.08333   
22.00000   1318.68662   0.05263   
16.00000   1195.65622   0.08333   
21.00000   1894.08267   0.04762   
17.00000   1168.14717   0.07692   
14.00000   961.08090   0.09091   
20.00000   1933.25897   0.05000   
13.00000   887.69038   0.10000   
13.00000   1102.92729   0.10000   
21.00000   1848.81497   0.05000   
19.00000   1509.89236   0.06667   
20.00000   1957.49304   0.05000   
21.00000   1714.08889   0.05263   
13.00000   902.76682   0.10000   
19.00000   970.45388   0.06667   
19.00000   1408.10852   0.06667   
17.00000   975.69316   0.08333   
20.00000   1868.01646   0.05263   
20.00000   1789.95330   0.05556   
19.00000   1548.04441   0.06250   
17.00000   1423.75027   0.07692   
20.00000   1515.61637   0.05882   
20.00000   1947.19635   0.05000   
18.00000   1478.53295   0.07143   
15.00000   1218.76233   0.09091   
10.00000   656.64479   0.14286   
19.00000   1197.76649   0.07143   
17.00000   994.98061   0.08333   
18.00000   1485.85656   0.07143   
14.00000   856.08619   0.10000   
20.00000   1810.53274   0.05263   
10.00000   665.06816   0.14286   
14.00000   828.32898   0.10000   
14.00000   1008.85230   0.10000   
15.00000   809.68794   0.09091   
21.00000   1857.23654   0.04762   
21.00000   1529.14464   0.05882   
21.00000   1695.44713   0.05556   
12.00000   791.70646   0.12500   
19.00000   1461.94701   0.06667   
17.00000   1056.25891   0.08333   
21.00000   1350.16463   0.06250   
21.00000   1910.87827   0.05000   
11.00000   642.90160   0.14286   
22.00000   1737.02653   0.05263   
18.00000   1432.81546   0.06667   
13.00000   874.05361   0.11111   
18.00000   1363.01935   0.07143   
22.00000   1919.03592   0.04762   
20.00000   1633.42588   0.06250   
22.00000   1561.00805   0.05000   
16.00000   1245.40771   0.08333   
16.00000   813.33935   0.09091   
16.00000   1292.37453   0.07692   
17.00000   1107.31533   0.07692   
20.00000   1724.19822   0.05263   
13.00000   921.38029   0.11111   
16.00000   1124.03861   0.08333   
18.00000   1501.59842   0.07143   
20.00000   1536.29763   0.06250   
21.00000   1758.42104   0.05263   
20.00000   1683.00377   0.05882   
14.00000   787.34606   0.10000   
17.00000   1133.25162   0.07692   
22.00000   1459.16541   0.05000   
22.00000   1619.73551   0.05000   
20.00000   1123.11582   0.06250   
11.00000   875.64836   0.11111   
13.00000   970.76616   0.11111   
12.00000   778.22947   0.12500   
22.00000   1772.27964   0.05000   
16.00000   1236.20533   0.08333   
20.00000   1841.47826   0.05556   
14.00000   998.76918   0.10000   
18.00000   1142.16421   0.07143   
22.00000   1446.18892   0.05556   
14.00000   789.05407   0.10000   
22.00000   1873.83178   0.04762   
20.00000   1881.70875   0.05263   
18.00000   1443.37825   0.07143   
20.00000   1153.72784   0.06667   
16.00000   932.26035   0.09091   
16.00000   913.74888   0.09091   
18.00000   1381.42128   0.07143   
15.00000   1069.72989   0.09091   
12.00000   835.88765   0.12500   
18.00000   1373.73076   0.07143   
11.00000   637.69599   0.14286   
17.00000   1398.18576   0.07692   
20.00000   1824.53711   0.05263   
22.00000   1812.99928   0.05000   
19.00000   1387.43609   0.07143   
17.00000   1254.92438   0.07692   
14.00000   756.67594   0.10000   
20.00000   1832.85687   0.05263   
16.00000   1164.09487   0.08333   
21.00000   1720.55172   0.05556   
17.00000   1062.89350   0.08333   
18.00000   1743.99972   0.05882   
22.00000   1566.80313   0.05556   
19.00000   1296.02630   0.07143   
20.00000   1779.49460   0.05263   
17.00000   1124.20316   0.08333   
21.00000   1396.38096   0.05882   
18.00000   1232.31644   0.07692   
20.00000   1312.19376   0.06667   
20.00000   1647.27926   0.06250   
15.00000   1140.15637   0.09091   
16.00000   1156.93849   0.08333   
18.00000   1074.14194   0.07143   
21.00000   1821.42886   0.05000   
15.00000   852.00717   0.10000   
12.00000   914.91375   0.11111   
22.00000   1834.94276   0.04762   
22.00000   1641.01554   0.05556   
22.00000   1502.69299   0.05263   
21.00000   1914.09046   0.05000   
22.00000   1881.11759   0.04762   
15.00000   1221.45972   0.09091   
22.00000   1638.73551   0.04762   
14.00000   835.51846   0.10000   
20.00000   1772.77846   0.05556   
21.00000   1653.38847   0.05882   
20.00000   1531.24709   0.06250   
20.00000   1300.75428   0.06667   
19.00000   1227.11257   0.07143   
14.00000   935.89097   0.09091   
21.00000   1690.50176   0.05263   
18.00000   970.61000   0.07143   
15.00000   933.78948   0.09091   
20.00000   1649.94964   0.05882   
22.00000   1385.79108   0.05556   
19.00000   1066.11643   0.07143   
21.00000   1881.39109   0.04762   
22.00000   1686.66721   0.05263   
20.00000   1751.78934   0.05556   
20.00000   1782.01470   0.05263   
21.00000   1785.72434   0.05263   
19.00000   1746.83928   0.05556   
22.00000   1303.13365   0.05556   
16.00000   1167.18349   0.07692   
21.00000   1693.14188   0.05882   
17.00000   1369.53556   0.07143   
16.00000   1106.31696   0.09091   
21.00000   1755.64946   0.05263   
18.00000   1684.33576   0.06667   
22.00000   1309.43293   0.05556   
22.00000   1784.78984   0.05000   
21.00000   1068.78987   0.05882   
18.00000   1754.30449   0.05882   
14.00000   1155.24232   0.09091   
21.00000   1821.63250   0.05263   
19.00000   1746.67309   0.05882   
17.00000   1445.66668   0.07143   
17.00000   1309.73705   0.07692   
17.00000   1255.99691   0.07692   
22.00000   1154.59062   0.05882   
21.00000   1752.27772   0.05000   
22.00000   1617.98530   0.05263   
18.00000   1685.97352   0.06250   
22.00000   1396.56278   0.05556   
11.00000   689.78145   0.12500   
18.00000   945.24269   0.07692   
22.00000   1627.64126   0.04762   
10.00000   689.75007   0.12500   
20.00000   1409.66179   0.06250   
19.00000   1274.22788   0.06667   
21.00000   1689.29235   0.05556   
17.00000   1328.12086   0.07143   
17.00000   1071.04331   0.07692   
22.00000   1482.26707   0.04762   
