# Supplementary material for: A multi-objective scheduling optimization algorithm of a camera network for directional road network coverage
Source: PLoS One. 2018 Oct 31;13(10):e0206038. doi: 10.1371/journal.pone.0206038 (PMC6209222; doi:10.1371/journal.pone.0206038)
Supplement: S4 File — The source code of the proposed method in this paper and it is developed by C++. (ZIP) [file pone.0206038.s004.zip › Project/Output/output280.out]

9.00000   565.54493   0.16667   
21.00000   1996.23910   0.04762   
21.00000   1999.72890   0.04762   
21.00000   1405.80261   0.05556   
11.00000   653.45842   0.14286   
21.00000   1720.55172   0.05556   
21.00000   1617.40255   0.05882   
21.00000   1655.79333   0.05263   
12.00000   723.27137   0.12500   
21.00000   1974.29706   0.04762   
16.00000   1164.09487   0.08333   
18.00000   1042.67811   0.07692   
16.00000   1246.36049   0.07692   
22.00000   1812.99928   0.05000   
15.00000   852.00717   0.10000   
18.00000   945.24269   0.07692   
12.00000   668.45481   0.12500   
18.00000   1584.99110   0.06667   
20.00000   1841.47826   0.05556   
17.00000   1017.87604   0.08333   
16.00000   1084.25630   0.08333   
21.00000   1910.87827   0.05000   
20.00000   1869.46137   0.05263   
16.00000   1195.65622   0.08333   
12.00000   835.88765   0.12500   
17.00000   1423.75027   0.07692   
14.00000   820.66235   0.10000   
20.00000   1881.70875   0.05263   
10.00000   615.21209   0.14286   
13.00000   970.76616   0.11111   
22.00000   1834.94276   0.04762   
19.00000   1461.94701   0.06667   
21.00000   1695.44713   0.05556   
20.00000   1957.49304   0.05000   
18.00000   1743.99972   0.05882   
20.00000   1772.77846   0.05556   
19.00000   1413.25714   0.06667   
20.00000   991.43249   0.06667   
18.00000   1478.53295   0.07143   
20.00000   1633.42588   0.06250   
15.00000   706.82968   0.10000   
18.00000   1333.47306   0.07143   
22.00000   1796.78333   0.05263   
20.00000   1312.19376   0.06667   
12.00000   778.22947   0.12500   
16.00000   949.64431   0.08333   
18.00000   1443.37825   0.07143   
16.00000   1271.76294   0.07692   
17.00000   811.17831   0.08333   
13.00000   1102.92729   0.10000   
18.00000   1754.30449   0.05882   
19.00000   973.24745   0.07143   
18.00000   1485.85656   0.07143   
17.00000   1056.25891   0.08333   
19.00000   1548.04441   0.06250   
20.00000   1667.76561   0.05882   
14.00000   1008.85230   0.10000   
11.00000   595.11297   0.12500   
20.00000   1933.25897   0.05000   
16.00000   1106.31696   0.09091   
16.00000   1292.37453   0.07692   
14.00000   998.76918   0.10000   
15.00000   1069.72989   0.09091   
18.00000   1684.33576   0.06667   
16.00000   1124.03861   0.08333   
20.00000   1536.29763   0.06250   
13.00000   798.57367   0.11111   
21.00000   1653.38847   0.05882   
13.00000   921.38029   0.11111   
18.00000   883.78792   0.07692   
19.00000   1780.28076   0.05556   
21.00000   1902.79469   0.04762   
17.00000   1255.99691   0.07692   
17.00000   1398.18576   0.07692   
21.00000   1582.73466   0.05556   
20.00000   1789.95330   0.05556   
14.00000   912.69303   0.10000   
11.00000   614.77974   0.12500   
17.00000   1124.20316   0.08333   
18.00000   1568.32253   0.06667   
21.00000   1450.83391   0.05556   
22.00000   1498.76230   0.05263   
18.00000   1519.60764   0.06250   
12.00000   791.70646   0.12500   
18.00000   1278.52385   0.07143   
16.00000   1342.95911   0.08333   
20.00000   1947.19635   0.05000   
15.00000   1218.76233   0.09091   
22.00000   1664.87593   0.04762   
21.00000   1924.32179   0.04762   
21.00000   1943.05950   0.04762   
22.00000   1641.01554   0.05556   
21.00000   1556.12860   0.05556   
16.00000   932.26035   0.09091   
18.00000   1363.01935   0.07143   
16.00000   1236.20533   0.08333   
20.00000   1353.02243   0.06250   
22.00000   1351.64978   0.04762   
20.00000   1647.27926   0.06250   
18.00000   1381.42128   0.07143   
16.00000   1245.40771   0.08333   
18.00000   1373.73076   0.07143   
10.00000   665.06816   0.14286   
20.00000   1528.91040   0.06250   
18.00000   1501.59842   0.07143   
17.00000   1062.89350   0.08333   
19.00000   1387.43609   0.07143   
22.00000   1396.56278   0.05556   
21.00000   1561.82722   0.05882   
19.00000   1509.89236   0.06667   
22.00000   1919.03592   0.04762   
22.00000   1873.83178   0.04762   
14.00000   903.02009   0.09091   
18.00000   1335.70678   0.07143   
17.00000   1309.73705   0.07692   
17.00000   1199.86315   0.07692   
21.00000   1849.93045   0.05000   
18.00000   1232.31644   0.07692   
16.00000   1156.93849   0.08333   
19.00000   1746.67309   0.05882   
21.00000   1350.16463   0.06250   
22.00000   1303.13365   0.05556   
12.00000   914.91375   0.11111   
12.00000   657.83743   0.12500   
19.00000   1296.02630   0.07143   
15.00000   1221.45972   0.09091   
21.00000   1914.09046   0.05000   
17.00000   1254.92438   0.07692   
20.00000   1751.78934   0.05556   
22.00000   1513.55769   0.05263   
22.00000   1566.80313   0.05556   
21.00000   1879.49229   0.05263   
20.00000   1300.75428   0.06667   
19.00000   1685.75392   0.05882   
22.00000   1277.41753   0.05556   
22.00000   1309.43293   0.05556   
21.00000   1689.29235   0.05556   
17.00000   1330.64576   0.07143   
22.00000   1385.79108   0.05556   
19.00000   1227.11257   0.07143   
22.00000   1154.59062   0.05882   
17.00000   1369.53556   0.07143   
10.00000   656.64479   0.14286   
14.00000   881.32207   0.10000   
11.00000   875.64836   0.11111   
15.00000   1140.15637   0.09091   
20.00000   1383.15652   0.05882   
22.00000   1446.18892   0.05556   
20.00000   1531.24709   0.06250   
20.00000   1692.19234   0.05882   
20.00000   1153.72784   0.06667   
17.00000   1149.81294   0.07692   
19.00000   1197.76649   0.07143   
18.00000   1149.05583   0.07143   
18.00000   1685.97352   0.06250   
16.00000   898.51494   0.09091   
19.00000   1066.11643   0.07143   
20.00000   1512.06665   0.06250   
15.00000   1066.88097   0.09091   
13.00000   874.05361   0.11111   
16.00000   917.64437   0.08333   
22.00000   1531.19602   0.05000   
21.00000   1693.14188   0.05882   
17.00000   1445.66668   0.07143   
21.00000   1310.72354   0.05882   
14.00000   1155.24232   0.09091   
16.00000   913.74888   0.09091   
22.00000   1881.11759   0.04762   
18.00000   1443.45165   0.06667   
20.00000   1522.34785   0.05882   
20.00000   1737.97224   0.05556   
17.00000   1125.61588   0.07692   
18.00000   1108.93217   0.07143   
19.00000   1209.10310   0.06667   
21.00000   1814.77127   0.04762   
14.00000   792.67678   0.10000   
18.00000   1063.44382   0.07143   
17.00000   1012.41855   0.07692   
20.00000   1896.10528   0.05000   
16.00000   1443.39472   0.07143   
