# Supplementary material for: A multi-objective scheduling optimization algorithm of a camera network for directional road network coverage
Source: PLoS One. 2018 Oct 31;13(10):e0206038. doi: 10.1371/journal.pone.0206038 (PMC6209222; doi:10.1371/journal.pone.0206038)
Supplement: S4 File — The source code of the proposed method in this paper and it is developed by C++. (ZIP) [file pone.0206038.s004.zip › Project/Output/output290.out]

9.00000   565.54493   0.16667   
21.00000   1996.23910   0.04762   
21.00000   1999.72890   0.04762   
13.00000   736.92561   0.11111   
10.00000   615.21209   0.14286   
10.00000   596.70665   0.14286   
21.00000   1617.40255   0.05882   
10.00000   665.06816   0.14286   
16.00000   1170.55075   0.08333   
15.00000   702.92261   0.10000   
20.00000   1118.15198   0.06667   
19.00000   1197.76649   0.07143   
14.00000   768.93479   0.10000   
13.00000   872.47802   0.10000   
13.00000   970.76616   0.11111   
17.00000   1255.99691   0.07692   
18.00000   1584.99110   0.06667   
21.00000   1974.29706   0.04762   
18.00000   1343.35528   0.07143   
16.00000   898.51494   0.09091   
17.00000   889.18820   0.08333   
20.00000   1933.25897   0.05000   
20.00000   1187.22521   0.06250   
21.00000   1849.93045   0.05000   
20.00000   1909.05970   0.05000   
20.00000   1883.47327   0.05000   
13.00000   1102.92729   0.10000   
17.00000   860.58506   0.08333   
19.00000   1387.43609   0.07143   
21.00000   1556.12860   0.05556   
19.00000   1196.76644   0.07143   
22.00000   1446.18892   0.05556   
20.00000   1772.77846   0.05556   
15.00000   1140.15637   0.09091   
20.00000   1536.29763   0.06250   
13.00000   874.05361   0.11111   
20.00000   1947.19635   0.05000   
20.00000   1869.46137   0.05263   
20.00000   1633.42588   0.06250   
19.00000   1461.45377   0.06250   
14.00000   820.66235   0.10000   
18.00000   945.24269   0.07692   
15.00000   852.00717   0.10000   
16.00000   1106.31696   0.09091   
21.00000   1025.12354   0.06250   
16.00000   1342.95911   0.08333   
17.00000   1124.20316   0.08333   
21.00000   1425.46123   0.05882   
17.00000   1210.17218   0.07692   
18.00000   1754.30449   0.05882   
22.00000   1812.99928   0.05000   
18.00000   1485.85656   0.07143   
17.00000   1372.35245   0.07143   
18.00000   1684.33576   0.06667   
20.00000   1707.22105   0.05556   
20.00000   1957.49304   0.05000   
12.00000   782.96987   0.11111   
14.00000   1008.85230   0.10000   
13.00000   798.57367   0.11111   
21.00000   1965.10258   0.04762   
22.00000   1733.04649   0.05000   
21.00000   1668.28062   0.05263   
20.00000   1789.95330   0.05556   
18.00000   1473.07152   0.07143   
17.00000   1017.87604   0.08333   
21.00000   1801.28558   0.05000   
19.00000   1402.26940   0.06667   
21.00000   1720.55172   0.05556   
14.00000   1155.24232   0.09091   
13.00000   921.38029   0.11111   
18.00000   851.04002   0.07692   
16.00000   932.26035   0.09091   
12.00000   835.88765   0.12500   
20.00000   1450.97035   0.06250   
14.00000   912.69303   0.10000   
20.00000   1451.63803   0.05882   
20.00000   1841.47826   0.05556   
18.00000   883.78792   0.07692   
17.00000   1398.18576   0.07692   
22.00000   1919.03592   0.04762   
20.00000   1387.03744   0.05882   
20.00000   1153.72784   0.06667   
20.00000   1414.36186   0.06250   
22.00000   1641.01554   0.05556   
18.00000   1042.67811   0.07692   
20.00000   1300.75428   0.06667   
20.00000   1716.99949   0.05556   
20.00000   1312.19376   0.06667   
16.00000   917.33288   0.08333   
20.00000   1498.34114   0.05882   
18.00000   1358.21449   0.07143   
20.00000   1522.34785   0.05882   
18.00000   1657.32744   0.05882   
17.00000   1128.49989   0.07692   
15.00000   1218.76233   0.09091   
21.00000   1822.27408   0.05000   
22.00000   1566.80313   0.05556   
22.00000   1698.76195   0.05000   
10.00000   656.64479   0.14286   
19.00000   1314.42262   0.06250   
19.00000   1296.02630   0.07143   
17.00000   1309.73705   0.07692   
22.00000   1796.78333   0.05263   
17.00000   1076.74657   0.07692   
14.00000   929.73893   0.09091   
21.00000   1561.82722   0.05882   
17.00000   1053.20569   0.07692   
22.00000   1363.90319   0.05263   
18.00000   1506.72910   0.06667   
11.00000   653.45842   0.14286   
19.00000   1780.28076   0.05556   
20.00000   1647.27926   0.06250   
21.00000   1852.45041   0.04762   
22.00000   1873.83178   0.04762   
19.00000   1573.76573   0.06667   
21.00000   1833.90500   0.05000   
17.00000   1056.25891   0.08333   
19.00000   1227.11257   0.07143   
20.00000   1246.75140   0.06250   
12.00000   791.70646   0.12500   
14.00000   998.76918   0.10000   
22.00000   1666.05701   0.04762   
17.00000   1254.92438   0.07692   
18.00000   1232.31644   0.07692   
14.00000   881.32207   0.10000   
19.00000   1576.75269   0.06250   
18.00000   1501.59842   0.07143   
20.00000   1528.91040   0.06250   
22.00000   1154.59062   0.05882   
18.00000   1743.99972   0.05882   
18.00000   783.39725   0.07692   
22.00000   1419.07888   0.05556   
17.00000   1368.73719   0.07143   
12.00000   783.93024   0.12500   
11.00000   875.64836   0.11111   
21.00000   1582.73466   0.05556   
21.00000   1351.00793   0.05882   
17.00000   1062.89350   0.08333   
15.00000   1069.72989   0.09091   
18.00000   1478.53295   0.07143   
21.00000   1914.09046   0.05000   
21.00000   1350.16463   0.06250   
14.00000   814.14298   0.10000   
12.00000   914.91375   0.11111   
22.00000   1834.94276   0.04762   
20.00000   1779.67991   0.05263   
20.00000   1531.24709   0.06250   
21.00000   1879.49229   0.05263   
20.00000   1239.21464   0.06250   
16.00000   1236.20533   0.08333   
20.00000   1512.06665   0.06250   
16.00000   1344.14309   0.07692   
20.00000   1737.97224   0.05556   
13.00000   794.18393   0.11111   
21.00000   1689.29235   0.05556   
16.00000   1243.23391   0.07692   
19.00000   1651.23179   0.05882   
21.00000   1653.38847   0.05882   
20.00000   1751.78934   0.05556   
17.00000   1423.75027   0.07692   
16.00000   1222.79754   0.08333   
21.00000   1695.44713   0.05556   
15.00000   706.82968   0.10000   
19.00000   1685.75392   0.05882   
22.00000   1513.55769   0.05263   
20.00000   1748.38832   0.05263   
21.00000   1910.87827   0.05000   
20.00000   1918.78202   0.05000   
20.00000   1737.20698   0.05556   
20.00000   1416.26643   0.06250   
19.00000   1746.67309   0.05882   
17.00000   1127.70229   0.07692   
15.00000   1221.45972   0.09091   
20.00000   1692.19234   0.05882   
15.00000   1066.88097   0.09091   
12.00000   678.61185   0.11111   
18.00000   1685.97352   0.06250   
16.00000   1245.40771   0.08333   
22.00000   1498.76230   0.05263   
21.00000   1693.14188   0.05882   
15.00000   1064.23364   0.09091   
16.00000   1053.33200   0.08333   
14.00000   1068.77788   0.09091   
12.00000   811.57337   0.11111   
15.00000   812.80077   0.09091   
20.00000   1667.76561   0.05882   
21.00000   1525.27164   0.05556   
13.00000   883.65035   0.10000   
20.00000   1881.70875   0.05263   
16.00000   913.74888   0.09091   
22.00000   1881.11759   0.04762   
13.00000   708.38665   0.11111   
22.00000   1424.88819   0.05263   
21.00000   1666.72027   0.05263   
15.00000   811.28040   0.09091   
13.00000   782.76923   0.10000   
21.00000   1871.93521   0.04762   
20.00000   1383.21365   0.05882   
21.00000   1208.86747   0.05556   
17.00000   1317.20729   0.07143   
20.00000   1173.00894   0.06250   
13.00000   670.58692   0.10000   
19.00000   933.69076   0.06667   
