# Supplementary material for: A multi-objective scheduling optimization algorithm of a camera network for directional road network coverage
Source: PLoS One. 2018 Oct 31;13(10):e0206038. doi: 10.1371/journal.pone.0206038 (PMC6209222; doi:10.1371/journal.pone.0206038)
Supplement: S4 File — The source code of the proposed method in this paper and it is developed by C++. (ZIP) [file pone.0206038.s004.zip › Project/Output/output30.out]

21.00000   1853.42402   0.04762   
11.00000   767.76757   0.12500   
17.00000   1318.83725   0.07143   
20.00000   1883.94190   0.05000   
19.00000   1030.06610   0.06667   
20.00000   1385.34239   0.05882   
15.00000   1059.15328   0.08333   
19.00000   1585.84229   0.05556   
21.00000   1649.17122   0.05000   
14.00000   1001.07262   0.08333   
11.00000   811.79507   0.11111   
20.00000   1361.15315   0.05556   
18.00000   1484.74397   0.05882   
20.00000   1410.22956   0.05882   
18.00000   1786.07314   0.05263   
22.00000   1781.27464   0.04762   
19.00000   1701.54290   0.05556   
16.00000   897.03193   0.08333   
20.00000   1460.37240   0.05882   
21.00000   1734.72167   0.05263   
15.00000   1137.82260   0.08333   
13.00000   795.49466   0.10000   
16.00000   866.67066   0.08333   
20.00000   1811.09197   0.05000   
20.00000   1867.40284   0.05000   
20.00000   1434.68479   0.06250   
12.00000   764.84741   0.11111   
21.00000   1698.85810   0.04762   
14.00000   776.74485   0.10000   
19.00000   1436.22457   0.06250   
21.00000   1741.91436   0.05000   
13.00000   994.59982   0.09091   
18.00000   1236.89746   0.07143   
13.00000   748.28542   0.10000   
18.00000   1482.70613   0.06667   
17.00000   959.77504   0.07143   
18.00000   1512.15641   0.05882   
21.00000   1439.43256   0.05556   
15.00000   1304.58273   0.07692   
16.00000   1489.49341   0.06250   
19.00000   1085.46241   0.06667   
20.00000   1835.85754   0.04762   
20.00000   1763.49960   0.05000   
20.00000   1574.55711   0.05556   
19.00000   1828.68626   0.05263   
20.00000   1761.99904   0.05556   
19.00000   1539.48014   0.05556   
15.00000   965.02928   0.09091   
15.00000   910.96899   0.08333   
15.00000   974.79776   0.08333   
19.00000   1185.86999   0.06667   
22.00000   1544.85270   0.05000   
21.00000   1289.09318   0.05882   
15.00000   863.88371   0.09091   
20.00000   1688.26766   0.05556   
20.00000   1764.37836   0.05263   
19.00000   1558.73282   0.05556   
21.00000   1812.25056   0.05000   
15.00000   921.30822   0.09091   
14.00000   1151.54831   0.08333   
14.00000   1086.22431   0.08333   
16.00000   1133.41252   0.07692   
20.00000   1524.93167   0.05882   
21.00000   1683.39981   0.05556   
20.00000   1538.97310   0.05882   
17.00000   1168.45039   0.07692   
22.00000   1662.27774   0.05000   
16.00000   1160.66312   0.07692   
21.00000   1657.53994   0.05000   
18.00000   1515.52789   0.06250   
18.00000   1350.08306   0.06250   
21.00000   1577.13398   0.05263   
17.00000   1569.36695   0.05882   
19.00000   1562.50348   0.05882   
20.00000   1082.87743   0.06250   
11.00000   918.04068   0.10000   
21.00000   1670.97631   0.05000   
16.00000   973.78074   0.08333   
21.00000   1523.62867   0.05263   
20.00000   1154.82256   0.06250   
14.00000   966.20542   0.08333   
21.00000   1670.58999   0.05000   
14.00000   941.71311   0.09091   
17.00000   1487.08548   0.06667   
22.00000   1574.47759   0.05000   
18.00000   1205.74541   0.07143   
17.00000   1276.81314   0.06667   
20.00000   1478.57299   0.05556   
16.00000   848.62350   0.08333   
21.00000   1630.46814   0.05000   
