# Supplementary material for: A multi-objective scheduling optimization algorithm of a camera network for directional road network coverage
Source: PLoS One. 2018 Oct 31;13(10):e0206038. doi: 10.1371/journal.pone.0206038 (PMC6209222; doi:10.1371/journal.pone.0206038)
Supplement: S4 File — The source code of the proposed method in this paper and it is developed by C++. (ZIP) [file pone.0206038.s004.zip › Project/Output/output300.out]

9.00000   565.54493   0.16667   
21.00000   1996.23910   0.04762   
12.00000   783.93024   0.12500   
21.00000   1999.72890   0.04762   
18.00000   1075.24353   0.07143   
21.00000   1617.40255   0.05882   
16.00000   932.26035   0.09091   
22.00000   1280.79759   0.05556   
17.00000   1458.15718   0.07143   
11.00000   635.01617   0.14286   
13.00000   911.61706   0.11111   
12.00000   1026.49249   0.10000   
14.00000   998.76918   0.10000   
13.00000   969.30081   0.10000   
17.00000   1056.25891   0.08333   
19.00000   1248.99834   0.06667   
18.00000   1584.99110   0.06667   
12.00000   589.54477   0.12500   
17.00000   1263.30260   0.07143   
21.00000   1974.29706   0.04762   
20.00000   1772.77846   0.05556   
21.00000   1720.55172   0.05556   
13.00000   970.76616   0.11111   
17.00000   1017.81806   0.08333   
12.00000   914.91375   0.11111   
21.00000   1849.93045   0.05000   
17.00000   1209.71582   0.07692   
21.00000   1695.44713   0.05556   
20.00000   1909.05970   0.05000   
20.00000   1883.47327   0.05000   
21.00000   1334.17577   0.06250   
19.00000   1187.20434   0.06667   
20.00000   1869.46137   0.05263   
20.00000   1633.42588   0.06250   
20.00000   1881.70875   0.05263   
16.00000   1170.91166   0.08333   
22.00000   1796.78333   0.05263   
20.00000   1947.19635   0.05000   
22.00000   1812.99928   0.05000   
19.00000   1387.43609   0.07143   
12.00000   835.88765   0.12500   
17.00000   1398.18576   0.07692   
20.00000   1512.06665   0.06250   
19.00000   1685.75392   0.05882   
15.00000   820.72979   0.10000   
18.00000   1412.11370   0.07143   
19.00000   1315.78398   0.06667   
15.00000   852.00717   0.10000   
19.00000   1819.64010   0.05556   
12.00000   791.70646   0.12500   
18.00000   1146.40884   0.07143   
9.00000   641.72382   0.14286   
16.00000   1106.31696   0.09091   
22.00000   1881.11759   0.04762   
11.00000   688.32241   0.12500   
20.00000   1528.91040   0.06250   
21.00000   1561.82722   0.05882   
13.00000   831.01353   0.11111   
15.00000   1140.15637   0.09091   
20.00000   1758.64090   0.05263   
20.00000   1957.49304   0.05000   
21.00000   1789.32693   0.05263   
15.00000   984.98652   0.09091   
21.00000   1965.10258   0.04762   
20.00000   1667.76561   0.05882   
14.00000   969.33420   0.10000   
22.00000   1674.00215   0.04762   
17.00000   1295.27940   0.07692   
20.00000   1435.56004   0.06250   
17.00000   1423.75027   0.07692   
18.00000   1161.17582   0.07692   
20.00000   1547.63122   0.05882   
20.00000   1536.29763   0.06250   
15.00000   1083.94103   0.09091   
20.00000   1841.47826   0.05556   
11.00000   653.45842   0.14286   
19.00000   1465.54417   0.06667   
20.00000   1153.72784   0.06667   
18.00000   1657.32744   0.05882   
20.00000   1118.15198   0.06667   
22.00000   1446.18892   0.05556   
21.00000   1832.71378   0.05000   
18.00000   1184.34329   0.07143   
21.00000   1922.27816   0.04762   
21.00000   1935.63103   0.04762   
22.00000   1641.01554   0.05556   
18.00000   1501.59842   0.07143   
20.00000   1933.25897   0.05000   
13.00000   1102.92729   0.10000   
17.00000   1124.20316   0.08333   
18.00000   1473.07152   0.07143   
20.00000   1300.75428   0.06667   
16.00000   1245.40771   0.08333   
18.00000   1684.33576   0.06667   
16.00000   1236.20533   0.08333   
18.00000   1490.97217   0.06667   
14.00000   1008.85230   0.10000   
17.00000   1309.73705   0.07692   
21.00000   1350.16463   0.06250   
20.00000   1457.00133   0.06250   
15.00000   1108.44736   0.09091   
18.00000   1478.53295   0.07143   
22.00000   1419.07888   0.05556   
19.00000   1546.29615   0.06250   
21.00000   1442.70798   0.05882   
20.00000   1647.27926   0.06250   
22.00000   1873.83178   0.04762   
22.00000   1154.59062   0.05882   
16.00000   1222.79754   0.08333   
17.00000   1389.83383   0.07143   
16.00000   923.88168   0.09091   
14.00000   921.67773   0.10000   
19.00000   1214.71148   0.07143   
16.00000   1342.95911   0.08333   
19.00000   1573.76573   0.06667   
18.00000   1232.31644   0.07692   
10.00000   665.06816   0.14286   
19.00000   1094.06210   0.06667   
10.00000   656.64479   0.14286   
20.00000   1728.95377   0.05556   
19.00000   1576.75269   0.06250   
21.00000   1833.90500   0.05000   
18.00000   1743.99972   0.05882   
17.00000   1017.87604   0.08333   
18.00000   1584.63669   0.06250   
22.00000   1723.90833   0.05263   
22.00000   1733.04649   0.05000   
17.00000   1062.89350   0.08333   
21.00000   1914.09046   0.05000   
21.00000   1582.73466   0.05556   
19.00000   1746.67309   0.05882   
13.00000   921.38029   0.11111   
20.00000   1751.78934   0.05556   
17.00000   1010.28381   0.08333   
22.00000   1834.94276   0.04762   
17.00000   1016.43359   0.08333   
20.00000   1789.95330   0.05556   
20.00000   1531.24709   0.06250   
20.00000   1458.34202   0.05882   
20.00000   1484.82690   0.05882   
21.00000   1879.49229   0.05263   
18.00000   1506.72910   0.06667   
21.00000   1689.29235   0.05556   
16.00000   1344.14309   0.07692   
22.00000   1566.80313   0.05556   
18.00000   1754.30449   0.05882   
20.00000   1737.97224   0.05556   
15.00000   1218.76233   0.09091   
14.00000   1155.24232   0.09091   
19.00000   1651.23179   0.05882   
21.00000   1653.38847   0.05882   
20.00000   1303.63633   0.06250   
19.00000   1296.90560   0.07143   
18.00000   1504.80163   0.06667   
20.00000   1488.97040   0.06250   
21.00000   1910.87827   0.05000   
21.00000   1566.74809   0.05556   
20.00000   1918.78202   0.05000   
20.00000   1737.20698   0.05556   
16.00000   1313.65256   0.07692   
18.00000   1685.97352   0.06250   
18.00000   1485.85656   0.07143   
15.00000   1221.45972   0.09091   
20.00000   1312.19376   0.06667   
16.00000   1232.74636   0.07692   
20.00000   1692.19234   0.05882   
22.00000   1919.03592   0.04762   
20.00000   1106.27208   0.06667   
21.00000   1693.14188   0.05882   
19.00000   1185.15550   0.07143   
16.00000   1152.38406   0.08333   
21.00000   1819.94575   0.05000   
16.00000   1007.44338   0.08333   
17.00000   1189.79666   0.07692   
15.00000   904.85619   0.09091   
15.00000   768.93258   0.09091   
19.00000   1455.40233   0.06250   
16.00000   993.62573   0.08333   
20.00000   1386.33661   0.05882   
14.00000   922.70088   0.09091   
16.00000   745.00482   0.08333   
14.00000   807.49360   0.10000   
