# Supplementary material for: A multi-objective scheduling optimization algorithm of a camera network for directional road network coverage
Source: PLoS One. 2018 Oct 31;13(10):e0206038. doi: 10.1371/journal.pone.0206038 (PMC6209222; doi:10.1371/journal.pone.0206038)
Supplement: S4 File — The source code of the proposed method in this paper and it is developed by C++. (ZIP) [file pone.0206038.s004.zip › Project/Output/output320.out]

9.00000   565.54493   0.16667   
21.00000   1996.23910   0.04762   
21.00000   1999.72890   0.04762   
11.00000   635.01617   0.14286   
13.00000   752.36790   0.11111   
11.00000   585.48381   0.12500   
19.00000   1394.57407   0.06667   
12.00000   707.33798   0.11111   
19.00000   1471.41351   0.06250   
21.00000   1384.28249   0.06250   
14.00000   1071.28938   0.10000   
19.00000   1536.87070   0.06250   
21.00000   1976.84077   0.04762   
20.00000   1540.25988   0.05882   
20.00000   1772.77846   0.05556   
13.00000   765.34776   0.11111   
20.00000   1609.07918   0.06250   
18.00000   1296.16907   0.07143   
18.00000   1085.39896   0.07692   
21.00000   1901.53008   0.05000   
15.00000   820.72979   0.10000   
20.00000   1957.49304   0.05000   
15.00000   682.19297   0.10000   
16.00000   1245.40771   0.08333   
18.00000   1501.59842   0.07143   
15.00000   1140.15637   0.09091   
14.00000   877.68697   0.10000   
21.00000   1563.76251   0.05882   
18.00000   1584.99110   0.06667   
15.00000   890.97542   0.09091   
12.00000   702.42781   0.12500   
16.00000   987.99795   0.08333   
18.00000   1703.17176   0.05882   
20.00000   1411.59319   0.05882   
14.00000   1122.88833   0.09091   
17.00000   1455.70788   0.07692   
15.00000   1041.04097   0.09091   
20.00000   1789.95330   0.05556   
19.00000   1185.15550   0.07143   
11.00000   653.45842   0.14286   
20.00000   1909.05970   0.05000   
18.00000   1485.85656   0.07143   
19.00000   1819.64010   0.05556   
22.00000   1834.94276   0.04762   
17.00000   1175.74162   0.08333   
22.00000   1812.99928   0.05000   
21.00000   1720.55172   0.05556   
20.00000   1841.47826   0.05556   
18.00000   1513.35177   0.06667   
13.00000   970.76616   0.11111   
22.00000   1733.04649   0.05000   
11.00000   582.39471   0.14286   
12.00000   783.93024   0.12500   
20.00000   1947.19635   0.05000   
21.00000   1992.87103   0.04762   
14.00000   1008.12054   0.09091   
12.00000   805.84544   0.11111   
17.00000   951.30541   0.08333   
21.00000   1440.98447   0.05556   
20.00000   1933.25897   0.05000   
18.00000   1444.97498   0.07143   
20.00000   1756.61281   0.05263   
20.00000   1529.73943   0.05882   
12.00000   835.88765   0.12500   
13.00000   1102.92729   0.10000   
16.00000   853.57893   0.09091   
20.00000   1521.83241   0.06250   
19.00000   1685.75392   0.05882   
18.00000   1162.12931   0.07143   
22.00000   1425.87797   0.05000   
20.00000   1625.97589   0.05882   
21.00000   1617.40255   0.05882   
22.00000   1674.00215   0.04762   
14.00000   965.52892   0.09091   
21.00000   1798.38579   0.05263   
19.00000   1573.76573   0.06667   
19.00000   1123.66471   0.07143   
13.00000   657.72871   0.11111   
20.00000   1633.42588   0.06250   
19.00000   1465.54417   0.06667   
21.00000   1862.86019   0.05000   
17.00000   931.32512   0.08333   
20.00000   1325.07673   0.06667   
15.00000   1163.76030   0.08333   
22.00000   1919.03592   0.04762   
14.00000   1155.24232   0.09091   
20.00000   1667.76561   0.05882   
19.00000   1659.61526   0.06250   
15.00000   859.56503   0.09091   
17.00000   1102.77328   0.07692   
21.00000   1385.62437   0.05882   
22.00000   1641.01554   0.05556   
18.00000   1307.34524   0.07143   
18.00000   1743.99972   0.05882   
12.00000   673.80927   0.12500   
16.00000   1236.20533   0.08333   
18.00000   1473.07152   0.07143   
18.00000   1478.53295   0.07143   
14.00000   996.68094   0.09091   
16.00000   844.09337   0.08333   
22.00000   1723.90833   0.05263   
20.00000   1647.27926   0.06250   
21.00000   1653.38847   0.05882   
12.00000   631.15339   0.11111   
19.00000   1296.90560   0.07143   
18.00000   1684.33576   0.06667   
21.00000   1403.88953   0.05556   
14.00000   999.69377   0.09091   
21.00000   1582.73466   0.05556   
12.00000   668.71935   0.12500   
17.00000   1253.98604   0.07143   
16.00000   918.53619   0.08333   
18.00000   1409.73379   0.06667   
18.00000   1115.53173   0.07692   
21.00000   1566.74809   0.05556   
12.00000   791.70646   0.12500   
17.00000   1458.15718   0.07143   
22.00000   1873.83178   0.04762   
21.00000   1332.64010   0.06250   
21.00000   1695.44713   0.05556   
14.00000   911.31110   0.10000   
15.00000   852.00717   0.10000   
14.00000   926.72815   0.09091   
15.00000   1221.45972   0.09091   
14.00000   933.09002   0.10000   
21.00000   1450.73158   0.05556   
16.00000   1228.14691   0.08333   
22.00000   1796.78333   0.05263   
14.00000   940.68648   0.10000   
16.00000   920.99998   0.09091   
21.00000   1914.09046   0.05000   
12.00000   790.85315   0.11111   
21.00000   1455.16686   0.05882   
21.00000   1879.49229   0.05263   
10.00000   668.80651   0.14286   
22.00000   1566.80313   0.05556   
14.00000   784.11593   0.11111   
22.00000   1446.18892   0.05556   
15.00000   1218.76233   0.09091   
20.00000   1881.70875   0.05263   
18.00000   1232.31644   0.07692   
21.00000   1689.29235   0.05556   
20.00000   1869.46137   0.05263   
22.00000   1419.07888   0.05556   
20.00000   1751.78934   0.05556   
18.00000   946.55882   0.07692   
21.00000   1910.87827   0.05000   
15.00000   1109.81444   0.09091   
18.00000   1161.17582   0.07692   
18.00000   1112.25256   0.07692   
15.00000   941.32847   0.09091   
19.00000   1414.54882   0.06667   
20.00000   1339.93536   0.06667   
15.00000   967.84386   0.09091   
13.00000   945.25720   0.11111   
14.00000   1020.43540   0.09091   
20.00000   1748.22548   0.05556   
15.00000   1023.71979   0.09091   
20.00000   1918.78202   0.05000   
22.00000   1154.59062   0.05882   
16.00000   1022.02944   0.09091   
18.00000   1337.48955   0.07143   
18.00000   1754.30449   0.05882   
22.00000   1413.53269   0.05556   
18.00000   1420.67708   0.07143   
16.00000   930.44839   0.08333   
20.00000   1459.89793   0.05882   
16.00000   1102.99012   0.08333   
19.00000   1214.71148   0.07143   
19.00000   1746.67309   0.05882   
22.00000   1881.11759   0.04762   
16.00000   1342.95911   0.08333   
21.00000   1693.14188   0.05882   
18.00000   1444.79655   0.06667   
20.00000   1692.19234   0.05882   
19.00000   1157.88685   0.07143   
14.00000   865.66897   0.10000   
16.00000   1106.31696   0.09091   
19.00000   1387.43609   0.07143   
18.00000   1685.97352   0.06250   
16.00000   1106.17625   0.08333   
22.00000   1402.23830   0.05556   
21.00000   1943.06216   0.04762   
15.00000   789.10481   0.09091   
20.00000   1191.88138   0.06667   
14.00000   750.53666   0.10000   
