# Supplementary material for: A multi-objective scheduling optimization algorithm of a camera network for directional road network coverage
Source: PLoS One. 2018 Oct 31;13(10):e0206038. doi: 10.1371/journal.pone.0206038 (PMC6209222; doi:10.1371/journal.pone.0206038)
Supplement: S4 File — The source code of the proposed method in this paper and it is developed by C++. (ZIP) [file pone.0206038.s004.zip › Project/Output/output340.out]

21.00000   1999.72890   0.04762   
9.00000   565.54493   0.16667   
10.00000   561.88235   0.14286   
10.00000   680.80491   0.14286   
21.00000   1659.56884   0.05556   
12.00000   718.97706   0.12500   
11.00000   653.45842   0.14286   
11.00000   582.39471   0.14286   
13.00000   809.04011   0.11111   
11.00000   635.01617   0.14286   
21.00000   1774.40741   0.05263   
19.00000   997.45518   0.07143   
14.00000   784.11593   0.11111   
14.00000   882.83954   0.10000   
18.00000   1467.97316   0.06667   
18.00000   1501.59842   0.07143   
13.00000   789.69173   0.11111   
22.00000   1308.25961   0.04762   
17.00000   1196.14727   0.07692   
15.00000   919.89612   0.09091   
18.00000   1584.99110   0.06667   
22.00000   1919.03592   0.04762   
21.00000   1901.53008   0.05000   
20.00000   1841.47826   0.05556   
13.00000   970.76616   0.11111   
20.00000   1945.44899   0.05000   
21.00000   1862.86019   0.05000   
18.00000   1754.30449   0.05882   
22.00000   1402.23830   0.05556   
10.00000   770.19783   0.12500   
19.00000   1286.35975   0.06667   
15.00000   1140.15637   0.09091   
17.00000   907.68825   0.08333   
14.00000   1071.28938   0.10000   
14.00000   756.69207   0.11111   
15.00000   1218.76233   0.09091   
18.00000   1703.17176   0.05882   
21.00000   1976.84077   0.04762   
14.00000   1012.04920   0.10000   
13.00000   910.83526   0.10000   
22.00000   1796.78333   0.05263   
20.00000   1521.83241   0.06250   
19.00000   1544.55352   0.06250   
14.00000   869.21318   0.10000   
18.00000   1085.39896   0.07692   
18.00000   1485.85656   0.07143   
16.00000   1375.30299   0.07692   
21.00000   1319.18637   0.05882   
13.00000   827.67333   0.11111   
21.00000   1563.76251   0.05882   
20.00000   1957.49304   0.05000   
20.00000   1881.70875   0.05263   
17.00000   1355.99273   0.07143   
20.00000   1427.18760   0.06250   
21.00000   1992.87103   0.04762   
21.00000   1968.10006   0.04762   
21.00000   1720.55172   0.05556   
14.00000   1122.88833   0.09091   
18.00000   1444.97498   0.07143   
20.00000   1830.87834   0.05556   
21.00000   1385.62437   0.05882   
21.00000   1815.51889   0.04762   
18.00000   1473.07152   0.07143   
12.00000   671.42964   0.12500   
18.00000   1044.23801   0.07692   
20.00000   1094.37480   0.06667   
21.00000   1617.40255   0.05882   
13.00000   945.25720   0.11111   
16.00000   1022.02944   0.09091   
20.00000   1633.42588   0.06250   
20.00000   1625.97589   0.05882   
17.00000   965.04517   0.07692   
19.00000   1460.69804   0.06667   
17.00000   931.32512   0.08333   
20.00000   1446.90212   0.05882   
20.00000   1535.83162   0.05882   
22.00000   1674.00215   0.04762   
21.00000   1811.05330   0.05000   
18.00000   1334.21659   0.07143   
21.00000   1798.38579   0.05263   
20.00000   1525.13343   0.05882   
12.00000   847.44383   0.11111   
15.00000   856.37693   0.10000   
22.00000   1641.01554   0.05556   
21.00000   1910.87827   0.05000   
12.00000   756.92764   0.12500   
16.00000   1186.25836   0.08333   
16.00000   1245.40771   0.08333   
16.00000   1172.51814   0.08333   
16.00000   1236.20533   0.08333   
12.00000   835.88765   0.12500   
20.00000   1609.07918   0.06250   
19.00000   968.93117   0.07143   
17.00000   860.36865   0.08333   
18.00000   1478.53295   0.07143   
18.00000   1346.21586   0.07143   
17.00000   1329.91792   0.07692   
13.00000   843.43954   0.11111   
19.00000   1573.76573   0.06667   
20.00000   1647.27926   0.06250   
21.00000   1653.38847   0.05882   
20.00000   1947.19635   0.05000   
13.00000   1102.92729   0.10000   
16.00000   1059.89549   0.08333   
17.00000   1138.47758   0.07692   
22.00000   1733.04649   0.05000   
15.00000   1182.82580   0.08333   
20.00000   1398.60016   0.06250   
17.00000   1175.74162   0.08333   
20.00000   1413.32389   0.06667   
18.00000   1743.99972   0.05882   
20.00000   1869.46137   0.05263   
21.00000   1735.50082   0.05263   
17.00000   951.30541   0.08333   
16.00000   1228.14691   0.08333   
14.00000   913.17355   0.10000   
22.00000   1723.90833   0.05263   
19.00000   1682.47659   0.05882   
13.00000   929.80856   0.11111   
19.00000   1336.63601   0.06667   
19.00000   1659.61526   0.06250   
19.00000   1746.67309   0.05882   
20.00000   1667.76561   0.05882   
22.00000   1873.83178   0.04762   
21.00000   1695.44713   0.05556   
16.00000   1355.60593   0.07692   
18.00000   1115.53173   0.07692   
16.00000   1342.95911   0.08333   
15.00000   1221.45972   0.09091   
16.00000   920.99998   0.09091   
12.00000   830.40019   0.12500   
19.00000   1663.70029   0.05882   
17.00000   1377.10999   0.07143   
20.00000   1540.25988   0.05882   
21.00000   1384.28249   0.06250   
16.00000   1028.22939   0.08333   
18.00000   1161.17582   0.07692   
20.00000   1447.52826   0.06250   
21.00000   1455.16686   0.05882   
21.00000   1914.09046   0.05000   
18.00000   1232.31644   0.07692   
14.00000   920.28321   0.10000   
17.00000   1154.85049   0.07692   
22.00000   1834.94276   0.04762   
21.00000   1879.49229   0.05263   
22.00000   1566.80313   0.05556   
22.00000   1572.50151   0.05263   
20.00000   1249.45562   0.06667   
16.00000   1106.31696   0.09091   
21.00000   1996.23910   0.04762   
15.00000   1099.24972   0.09091   
22.00000   1413.53269   0.05556   
18.00000   1420.67708   0.07143   
14.00000   1155.24232   0.09091   
21.00000   1689.29235   0.05556   
16.00000   920.55446   0.09091   
15.00000   1109.81444   0.09091   
18.00000   1112.25256   0.07692   
19.00000   1418.78631   0.07143   
17.00000   909.49229   0.08333   
22.00000   1812.99928   0.05000   
22.00000   1154.59062   0.05882   
17.00000   1458.15718   0.07143   
21.00000   1332.64010   0.06250   
21.00000   1834.16456   0.05000   
20.00000   1692.19234   0.05882   
18.00000   1685.97352   0.06250   
20.00000   1722.41630   0.05556   
18.00000   1684.33576   0.06667   
21.00000   1693.14188   0.05882   
19.00000   1565.53046   0.06667   
17.00000   1455.70788   0.07692   
15.00000   969.97883   0.09091   
22.00000   1881.11759   0.04762   
22.00000   1446.18892   0.05556   
22.00000   1419.07888   0.05556   
19.00000   1685.75392   0.05882   
14.00000   687.85262   0.11111   
16.00000   923.26198   0.08333   
15.00000   1060.53224   0.09091   
14.00000   674.67016   0.11111   
19.00000   1265.29973   0.06667   
13.00000   658.31296   0.11111   
13.00000   834.40318   0.10000   
11.00000   673.88169   0.12500   
18.00000   1152.39343   0.07143   
14.00000   791.13256   0.10000   
11.00000   608.16966   0.12500   
