# Supplementary material for: A multi-objective scheduling optimization algorithm of a camera network for directional road network coverage
Source: PLoS One. 2018 Oct 31;13(10):e0206038. doi: 10.1371/journal.pone.0206038 (PMC6209222; doi:10.1371/journal.pone.0206038)
Supplement: S4 File — The source code of the proposed method in this paper and it is developed by C++. (ZIP) [file pone.0206038.s004.zip › Project/Output/output350.out]

16.00000   1042.73993   0.08333   
21.00000   1996.23910   0.04762   
21.00000   1999.72890   0.04762   
14.00000   921.56648   0.10000   
11.00000   635.01617   0.14286   
15.00000   835.83048   0.09091   
19.00000   1023.82774   0.07143   
12.00000   692.48616   0.12500   
10.00000   583.67048   0.14286   
15.00000   1118.15547   0.08333   
15.00000   865.29260   0.09091   
15.00000   1182.74481   0.09091   
19.00000   1544.55352   0.06250   
15.00000   1218.76233   0.09091   
21.00000   1780.74748   0.05263   
18.00000   1151.95769   0.07692   
12.00000   785.85571   0.12500   
11.00000   653.45842   0.14286   
17.00000   983.62415   0.08333   
18.00000   1584.99110   0.06667   
20.00000   1609.07918   0.06250   
21.00000   1319.18637   0.05882   
13.00000   970.76616   0.11111   
21.00000   1901.53008   0.05000   
14.00000   1039.43325   0.09091   
10.00000   669.06753   0.14286   
21.00000   1866.46268   0.05263   
22.00000   1402.23830   0.05556   
13.00000   911.37983   0.11111   
18.00000   1703.17176   0.05882   
22.00000   1796.78333   0.05263   
18.00000   1232.31644   0.07692   
15.00000   1069.18260   0.09091   
20.00000   1841.47826   0.05556   
21.00000   1759.90277   0.05556   
21.00000   1932.47745   0.04762   
16.00000   952.61339   0.09091   
20.00000   1521.83241   0.06250   
21.00000   1976.84077   0.04762   
17.00000   1260.64883   0.07692   
19.00000   1685.75392   0.05882   
21.00000   1332.64010   0.06250   
22.00000   1723.90833   0.05263   
17.00000   1080.24744   0.07692   
18.00000   1485.85656   0.07143   
18.00000   1743.99972   0.05882   
21.00000   1301.50311   0.05882   
15.00000   762.03927   0.10000   
18.00000   1501.59842   0.07143   
21.00000   1563.76251   0.05882   
20.00000   1957.49304   0.05000   
21.00000   1720.54466   0.05263   
14.00000   853.61107   0.10000   
12.00000   830.40019   0.12500   
20.00000   1881.70875   0.05263   
15.00000   1056.51173   0.09091   
18.00000   1444.97498   0.07143   
18.00000   1426.28690   0.07143   
21.00000   1992.87103   0.04762   
21.00000   1968.10006   0.04762   
20.00000   1249.45562   0.06667   
12.00000   835.88765   0.12500   
20.00000   1667.76561   0.05882   
20.00000   1507.02554   0.06250   
22.00000   1919.03592   0.04762   
10.00000   680.80491   0.14286   
11.00000   582.39471   0.14286   
14.00000   1012.04920   0.10000   
21.00000   1385.62437   0.05882   
12.00000   752.19228   0.12500   
19.00000   1682.47659   0.05882   
21.00000   1617.40255   0.05882   
13.00000   929.80856   0.11111   
18.00000   1288.78250   0.07143   
16.00000   1375.30299   0.07692   
16.00000   1342.95911   0.08333   
20.00000   1094.37480   0.06667   
19.00000   1469.90127   0.06667   
19.00000   1519.17528   0.06250   
16.00000   1022.02944   0.09091   
20.00000   1945.44899   0.05000   
17.00000   1362.12122   0.07692   
16.00000   1174.04484   0.08333   
18.00000   1095.23409   0.07692   
17.00000   1458.15718   0.07143   
20.00000   1625.97589   0.05882   
21.00000   1826.42508   0.04762   
22.00000   1641.01554   0.05556   
18.00000   1161.17582   0.07692   
21.00000   1816.91808   0.05000   
18.00000   1754.30449   0.05882   
22.00000   1808.09071   0.05000   
18.00000   1478.53295   0.07143   
17.00000   1296.84447   0.07692   
21.00000   1910.87827   0.05000   
20.00000   1647.27926   0.06250   
21.00000   1653.38847   0.05882   
20.00000   1575.85394   0.05882   
16.00000   1106.31696   0.09091   
20.00000   1947.19635   0.05000   
20.00000   1352.01482   0.06250   
18.00000   878.43391   0.07143   
20.00000   1413.32389   0.06667   
16.00000   1251.63541   0.08333   
14.00000   1071.28938   0.10000   
21.00000   1693.14188   0.05882   
19.00000   1222.80150   0.07143   
19.00000   1659.61526   0.06250   
19.00000   1746.67309   0.05882   
18.00000   1035.25710   0.07143   
22.00000   1446.18892   0.05556   
13.00000   945.25720   0.11111   
16.00000   1360.70795   0.07692   
22.00000   1873.83178   0.04762   
13.00000   1102.92729   0.10000   
17.00000   1377.74807   0.07143   
14.00000   833.79245   0.10000   
21.00000   1455.16686   0.05882   
20.00000   1633.42588   0.06250   
17.00000   1258.81831   0.07143   
22.00000   1834.94276   0.04762   
17.00000   1175.74162   0.08333   
18.00000   1473.07152   0.07143   
20.00000   1830.87834   0.05556   
22.00000   1154.59062   0.05882   
9.00000   565.54493   0.16667   
21.00000   1914.09046   0.05000   
19.00000   1663.70029   0.05882   
21.00000   1384.28249   0.06250   
18.00000   1095.94289   0.07143   
21.00000   1631.51263   0.05556   
20.00000   1869.46137   0.05263   
21.00000   1879.49229   0.05263   
22.00000   1425.19282   0.05000   
16.00000   942.47292   0.09091   
20.00000   1692.19234   0.05882   
17.00000   1025.79444   0.08333   
22.00000   1566.80313   0.05556   
22.00000   1572.50151   0.05263   
18.00000   1160.26015   0.07143   
21.00000   1839.87506   0.04762   
18.00000   1685.97352   0.06250   
22.00000   1419.07888   0.05556   
22.00000   1413.53269   0.05556   
22.00000   1418.65244   0.05263   
22.00000   1812.99928   0.05000   
14.00000   710.00784   0.10000   
15.00000   856.37693   0.10000   
19.00000   1418.78631   0.07143   
22.00000   1881.11759   0.04762   
14.00000   938.05948   0.10000   
18.00000   1029.04392   0.07692   
18.00000   1348.84502   0.07143   
18.00000   1684.33576   0.06667   
15.00000   1221.45972   0.09091   
14.00000   830.82288   0.11111   
19.00000   1573.76573   0.06667   
21.00000   1810.87953   0.05000   
19.00000   1565.53046   0.06667   
17.00000   1455.70788   0.07692   
21.00000   1809.85652   0.05263   
17.00000   1029.66906   0.07692   
16.00000   1009.12928   0.08333   
14.00000   1140.04808   0.09091   
17.00000   1024.55797   0.07692   
19.00000   1367.36921   0.06667   
17.00000   940.06747   0.07692   
13.00000   863.23629   0.11111   
16.00000   789.96579   0.09091   
13.00000   649.62795   0.11111   
