# Supplementary material for: A multi-objective scheduling optimization algorithm of a camera network for directional road network coverage
Source: PLoS One. 2018 Oct 31;13(10):e0206038. doi: 10.1371/journal.pone.0206038 (PMC6209222; doi:10.1371/journal.pone.0206038)
Supplement: S4 File — The source code of the proposed method in this paper and it is developed by C++. (ZIP) [file pone.0206038.s004.zip › Project/Output/output360.out]

9.00000   565.54493   0.16667   
21.00000   1996.23910   0.04762   
21.00000   1999.72890   0.04762   
22.00000   1413.53269   0.05556   
15.00000   748.70451   0.10000   
21.00000   1301.50311   0.05882   
11.00000   703.69771   0.12500   
13.00000   627.33424   0.11111   
11.00000   589.52517   0.12500   
22.00000   1723.90833   0.05263   
16.00000   1051.34846   0.08333   
16.00000   1190.71554   0.08333   
20.00000   1609.07918   0.06250   
15.00000   856.37693   0.10000   
20.00000   1841.47826   0.05556   
14.00000   988.09344   0.10000   
18.00000   1703.17176   0.05882   
15.00000   1218.76233   0.09091   
19.00000   893.50826   0.07143   
14.00000   1124.51171   0.10000   
16.00000   1106.31696   0.09091   
21.00000   1901.53008   0.05000   
18.00000   1584.99110   0.06667   
21.00000   1866.46268   0.05263   
22.00000   1402.23830   0.05556   
18.00000   1029.04392   0.07692   
22.00000   1796.78333   0.05263   
11.00000   635.01617   0.14286   
13.00000   875.11638   0.11111   
18.00000   1426.28690   0.07143   
13.00000   970.76616   0.11111   
12.00000   835.88765   0.12500   
15.00000   1087.07828   0.09091   
20.00000   1561.43717   0.05882   
21.00000   1976.84077   0.04762   
16.00000   798.71420   0.09091   
10.00000   680.80491   0.14286   
13.00000   911.37983   0.11111   
18.00000   1743.99972   0.05882   
11.00000   653.45842   0.14286   
16.00000   1375.30299   0.07692   
20.00000   1830.87834   0.05556   
21.00000   1827.06068   0.05263   
12.00000   658.45857   0.11111   
22.00000   1812.99928   0.05000   
20.00000   1957.49304   0.05000   
19.00000   1578.26882   0.06667   
17.00000   1175.74162   0.08333   
20.00000   1881.70875   0.05263   
20.00000   1519.69358   0.06250   
18.00000   1444.97498   0.07143   
14.00000   1069.47846   0.10000   
12.00000   785.85571   0.12500   
21.00000   1992.87103   0.04762   
21.00000   1968.10006   0.04762   
13.00000   818.82067   0.11111   
13.00000   945.25720   0.11111   
18.00000   1501.59842   0.07143   
19.00000   1685.75392   0.05882   
19.00000   1222.80150   0.07143   
22.00000   1881.11759   0.04762   
16.00000   1251.63541   0.08333   
21.00000   1385.62437   0.05882   
16.00000   961.81659   0.09091   
16.00000   884.44574   0.08333   
12.00000   752.19228   0.12500   
21.00000   1332.64010   0.06250   
18.00000   1317.01037   0.07143   
16.00000   1070.18954   0.08333   
18.00000   1485.85656   0.07143   
21.00000   1617.40255   0.05882   
11.00000   576.47023   0.14286   
22.00000   1919.03592   0.04762   
18.00000   943.14464   0.07692   
14.00000   1140.04808   0.09091   
17.00000   1455.70788   0.07692   
17.00000   1501.06704   0.07143   
15.00000   1022.35467   0.09091   
17.00000   1135.65109   0.08333   
20.00000   1667.76561   0.05882   
14.00000   1064.99137   0.09091   
13.00000   929.80856   0.11111   
21.00000   1759.90277   0.05556   
22.00000   1769.47701   0.04762   
21.00000   1932.47745   0.04762   
20.00000   1945.44899   0.05000   
18.00000   1679.19893   0.05882   
17.00000   1362.12122   0.07692   
15.00000   1162.95483   0.08333   
21.00000   1631.51263   0.05556   
18.00000   1151.95769   0.07692   
12.00000   810.44791   0.11111   
12.00000   693.10789   0.12500   
18.00000   1266.14780   0.07143   
21.00000   1930.64658   0.04762   
18.00000   1754.30449   0.05882   
22.00000   1808.09071   0.05000   
19.00000   1347.80547   0.06667   
10.00000   669.06753   0.14286   
22.00000   1632.67693   0.05263   
12.00000   670.47570   0.11111   
13.00000   777.01155   0.11111   
21.00000   1910.87827   0.05000   
20.00000   1625.97589   0.05882   
16.00000   1360.70795   0.07692   
20.00000   1947.19635   0.05000   
12.00000   830.40019   0.12500   
18.00000   1095.23409   0.07692   
21.00000   1563.76251   0.05882   
18.00000   1478.53295   0.07143   
20.00000   1413.32389   0.06667   
18.00000   1419.28154   0.06667   
21.00000   1693.14188   0.05882   
20.00000   1647.27926   0.06250   
22.00000   1834.94276   0.04762   
16.00000   1251.61143   0.07692   
21.00000   1384.28249   0.06250   
18.00000   1339.78431   0.07143   
19.00000   1746.67309   0.05882   
22.00000   1446.18892   0.05556   
19.00000   1659.61526   0.06250   
21.00000   1653.38847   0.05882   
14.00000   694.66564   0.11111   
16.00000   1022.02944   0.09091   
21.00000   1455.16686   0.05882   
17.00000   1225.26827   0.07692   
22.00000   1154.59062   0.05882   
16.00000   1342.95911   0.08333   
18.00000   1580.84369   0.06667   
17.00000   1357.51045   0.07692   
16.00000   1242.08676   0.08333   
13.00000   702.87322   0.11111   
16.00000   1033.76179   0.08333   
14.00000   779.07122   0.11111   
20.00000   1521.83241   0.06250   
15.00000   812.06810   0.10000   
18.00000   1161.17582   0.07692   
22.00000   1566.80313   0.05556   
15.00000   1182.74481   0.09091   
11.00000   582.39471   0.14286   
18.00000   1473.07152   0.07143   
21.00000   1914.09046   0.05000   
20.00000   1094.37480   0.06667   
10.00000   583.67048   0.14286   
16.00000   1183.95164   0.07692   
22.00000   1641.01554   0.05556   
22.00000   1419.07888   0.05556   
20.00000   1869.46137   0.05263   
17.00000   1121.63805   0.07692   
21.00000   1484.72100   0.05556   
20.00000   1692.19234   0.05882   
20.00000   1575.85394   0.05882   
18.00000   1232.31644   0.07692   
22.00000   1873.83178   0.04762   
19.00000   1023.82774   0.07143   
20.00000   1249.45562   0.06667   
14.00000   830.82288   0.11111   
18.00000   1685.97352   0.06250   
15.00000   1237.77668   0.08333   
22.00000   1636.77659   0.05263   
19.00000   1650.74569   0.06250   
21.00000   1876.48969   0.05000   
19.00000   1418.78631   0.07143   
21.00000   1629.96181   0.05556   
17.00000   1235.20569   0.07692   
18.00000   1358.00278   0.07143   
22.00000   1639.62171   0.05263   
19.00000   1682.47659   0.05882   
20.00000   1633.42588   0.06250   
21.00000   1319.18637   0.05882   
15.00000   1221.45972   0.09091   
16.00000   1047.64088   0.08333   
21.00000   1879.49229   0.05263   
15.00000   1066.81137   0.09091   
20.00000   1241.41028   0.06250   
14.00000   777.14919   0.10000   
18.00000   1684.33576   0.06667   
15.00000   676.93314   0.10000   
19.00000   1664.51693   0.05882   
21.00000   1897.06670   0.04762   
15.00000   1015.31250   0.09091   
17.00000   896.43606   0.07692   
