# Supplementary material for: A multi-objective scheduling optimization algorithm of a camera network for directional road network coverage
Source: PLoS One. 2018 Oct 31;13(10):e0206038. doi: 10.1371/journal.pone.0206038 (PMC6209222; doi:10.1371/journal.pone.0206038)
Supplement: S4 File — The source code of the proposed method in this paper and it is developed by C++. (ZIP) [file pone.0206038.s004.zip › Project/Output/output370.out]

21.00000   1115.23289   0.05882   
21.00000   1996.23910   0.04762   
21.00000   1999.72890   0.04762   
11.00000   602.79710   0.14286   
11.00000   635.01617   0.14286   
14.00000   694.66564   0.11111   
22.00000   1539.69037   0.05263   
21.00000   1695.82057   0.05556   
15.00000   856.37693   0.10000   
10.00000   576.82358   0.14286   
13.00000   875.11638   0.11111   
19.00000   893.50826   0.07143   
17.00000   921.11945   0.07692   
15.00000   764.49887   0.10000   
20.00000   1609.07918   0.06250   
20.00000   1841.47826   0.05556   
22.00000   1919.03592   0.04762   
12.00000   785.85571   0.12500   
16.00000   1106.31696   0.09091   
21.00000   1332.64010   0.06250   
18.00000   1400.59365   0.07143   
20.00000   1945.44899   0.05000   
17.00000   1455.70788   0.07692   
14.00000   986.44848   0.09091   
13.00000   911.37983   0.11111   
22.00000   1723.90833   0.05263   
22.00000   1561.09806   0.05556   
14.00000   1043.88393   0.10000   
12.00000   835.88765   0.12500   
21.00000   1384.28249   0.06250   
17.00000   809.28463   0.08333   
9.00000   565.54493   0.16667   
11.00000   653.45842   0.14286   
10.00000   680.80491   0.14286   
14.00000   1066.30148   0.09091   
14.00000   779.07122   0.11111   
13.00000   811.74164   0.11111   
21.00000   1866.46268   0.05263   
21.00000   1976.84077   0.04762   
18.00000   1291.82843   0.07143   
21.00000   1598.64486   0.05882   
18.00000   1703.17176   0.05882   
15.00000   1182.74481   0.09091   
19.00000   1313.78627   0.06667   
13.00000   929.80856   0.11111   
18.00000   1473.07152   0.07143   
18.00000   1743.99972   0.05882   
22.00000   1770.79511   0.04762   
21.00000   1630.48577   0.05882   
10.00000   669.06753   0.14286   
18.00000   1426.28690   0.07143   
17.00000   1310.08658   0.07692   
19.00000   1716.85758   0.05556   
22.00000   1790.87949   0.04762   
14.00000   1124.51171   0.10000   
15.00000   812.06810   0.10000   
20.00000   1891.78511   0.05000   
19.00000   1440.91691   0.06667   
16.00000   1375.30299   0.07692   
21.00000   1992.87103   0.04762   
21.00000   1901.53008   0.05000   
22.00000   1812.99928   0.05000   
16.00000   1199.32428   0.08333   
14.00000   1069.47846   0.10000   
14.00000   920.01189   0.10000   
13.00000   829.52185   0.11111   
18.00000   1201.44855   0.07143   
21.00000   1827.06068   0.05263   
18.00000   1584.99110   0.06667   
18.00000   1217.39460   0.07143   
22.00000   1566.80313   0.05556   
18.00000   1029.04392   0.07692   
17.00000   1084.88077   0.07692   
17.00000   972.33368   0.08333   
22.00000   1796.78333   0.05263   
14.00000   1140.04808   0.09091   
22.00000   1808.09071   0.05000   
15.00000   1008.99925   0.09091   
21.00000   1968.10006   0.04762   
21.00000   1821.34011   0.04762   
18.00000   943.14464   0.07692   
18.00000   1095.23409   0.07692   
18.00000   1485.85656   0.07143   
20.00000   1413.32389   0.06667   
18.00000   1232.31644   0.07692   
14.00000   1040.63514   0.10000   
16.00000   1022.02944   0.09091   
18.00000   1444.97498   0.07143   
20.00000   1957.49304   0.05000   
18.00000   1679.19893   0.05882   
16.00000   999.03840   0.08333   
20.00000   1667.76561   0.05882   
18.00000   1151.95769   0.07692   
21.00000   1759.90277   0.05556   
22.00000   1641.01554   0.05556   
19.00000   1578.26882   0.06667   
17.00000   1135.65109   0.08333   
18.00000   1754.30449   0.05882   
22.00000   1364.79627   0.05556   
21.00000   1518.46842   0.05882   
18.00000   1478.53295   0.07143   
16.00000   1342.95911   0.08333   
21.00000   1910.87827   0.05000   
12.00000   830.40019   0.12500   
20.00000   1580.42779   0.06250   
18.00000   1161.17582   0.07692   
20.00000   1947.19635   0.05000   
15.00000   1166.69493   0.08333   
20.00000   1463.36417   0.06250   
14.00000   862.38591   0.10000   
16.00000   1126.80211   0.08333   
14.00000   1096.31571   0.09091   
14.00000   964.48738   0.09091   
21.00000   1693.14188   0.05882   
21.00000   1768.35360   0.05263   
19.00000   1222.80150   0.07143   
17.00000   1175.74162   0.08333   
20.00000   1647.27926   0.06250   
20.00000   1881.70875   0.05263   
19.00000   1418.78631   0.07143   
21.00000   1960.95304   0.04762   
22.00000   1834.94276   0.04762   
15.00000   950.24613   0.09091   
19.00000   1746.67309   0.05882   
16.00000   1242.08676   0.08333   
20.00000   1633.42588   0.06250   
17.00000   955.85174   0.08333   
20.00000   1249.45562   0.06667   
22.00000   1154.59062   0.05882   
16.00000   1172.92564   0.08333   
16.00000   734.00346   0.09091   
21.00000   1653.38847   0.05882   
18.00000   1501.59842   0.07143   
15.00000   959.70424   0.09091   
15.00000   1237.77668   0.08333   
14.00000   921.59465   0.09091   
15.00000   1087.07828   0.09091   
21.00000   1914.09046   0.05000   
20.00000   1094.37480   0.06667   
13.00000   945.25720   0.11111   
15.00000   1001.13680   0.09091   
17.00000   1501.06704   0.07143   
20.00000   1830.87834   0.05556   
16.00000   1007.06858   0.09091   
13.00000   970.76616   0.11111   
19.00000   1659.61526   0.06250   
18.00000   1685.97352   0.06250   
18.00000   1242.32564   0.07143   
20.00000   1692.19234   0.05882   
20.00000   1869.46137   0.05263   
19.00000   1685.75392   0.05882   
22.00000   1873.83178   0.04762   
19.00000   1023.82774   0.07143   
19.00000   1664.51693   0.05882   
16.00000   1251.63541   0.08333   
19.00000   1650.74569   0.06250   
15.00000   814.00701   0.09091   
21.00000   1791.41135   0.05263   
22.00000   1661.02687   0.05263   
21.00000   1876.48969   0.05000   
16.00000   1360.70795   0.07692   
14.00000   830.82288   0.11111   
22.00000   1415.62380   0.05263   
19.00000   1682.47659   0.05882   
21.00000   1879.49229   0.05263   
17.00000   1357.51045   0.07692   
18.00000   1580.84369   0.06667   
17.00000   1240.77902   0.07692   
17.00000   1362.12122   0.07692   
15.00000   1218.76233   0.09091   
15.00000   1221.45972   0.09091   
18.00000   1684.33576   0.06667   
22.00000   1881.11759   0.04762   
15.00000   1086.21670   0.09091   
20.00000   1564.39599   0.05882   
20.00000   1534.55696   0.06250   
18.00000   1108.22095   0.07143   
21.00000   1868.20467   0.05000   
12.00000   889.82142   0.11111   
12.00000   785.62603   0.12500   
14.00000   730.09545   0.10000   
16.00000   820.06775   0.08333   
19.00000   1062.08342   0.06667   
14.00000   878.65767   0.09091   
22.00000   1685.62408   0.04762   
