# Supplementary material for: A multi-objective scheduling optimization algorithm of a camera network for directional road network coverage
Source: PLoS One. 2018 Oct 31;13(10):e0206038. doi: 10.1371/journal.pone.0206038 (PMC6209222; doi:10.1371/journal.pone.0206038)
Supplement: S4 File — The source code of the proposed method in this paper and it is developed by C++. (ZIP) [file pone.0206038.s004.zip › Project/Output/output380.out]

9.00000   565.54493   0.16667   
21.00000   1996.23910   0.04762   
21.00000   1999.72890   0.04762   
19.00000   893.50826   0.07143   
12.00000   708.46727   0.12500   
16.00000   931.18491   0.08333   
20.00000   1283.74842   0.06250   
22.00000   1561.09806   0.05556   
14.00000   1072.60326   0.10000   
14.00000   830.82288   0.11111   
15.00000   818.04954   0.10000   
17.00000   1033.65254   0.07692   
19.00000   1390.05823   0.06667   
22.00000   1723.90833   0.05263   
12.00000   735.42307   0.11111   
21.00000   1906.11998   0.04762   
21.00000   1598.64486   0.05882   
21.00000   1210.88710   0.05882   
21.00000   1964.92483   0.04762   
16.00000   1251.63541   0.08333   
12.00000   614.13880   0.12500   
12.00000   785.85571   0.12500   
18.00000   989.86893   0.07692   
22.00000   1663.10692   0.05000   
14.00000   874.79495   0.10000   
14.00000   1124.51171   0.10000   
18.00000   1400.59365   0.07143   
20.00000   1624.27701   0.06250   
16.00000   1106.31696   0.09091   
21.00000   1991.89070   0.04762   
15.00000   856.37693   0.10000   
20.00000   1945.44899   0.05000   
14.00000   754.06099   0.11111   
18.00000   1703.17176   0.05882   
15.00000   860.60336   0.09091   
21.00000   1919.82931   0.04762   
18.00000   1303.72345   0.07143   
20.00000   1841.47826   0.05556   
21.00000   1384.28249   0.06250   
21.00000   1856.78386   0.05000   
15.00000   888.85908   0.09091   
20.00000   1785.51330   0.05263   
21.00000   1332.64010   0.06250   
18.00000   1743.99972   0.05882   
18.00000   1485.85656   0.07143   
12.00000   835.88765   0.12500   
18.00000   936.22231   0.07692   
18.00000   1426.28690   0.07143   
17.00000   1455.70788   0.07692   
12.00000   849.47679   0.11111   
21.00000   1768.35360   0.05263   
15.00000   1218.76233   0.09091   
16.00000   1375.30299   0.07692   
17.00000   1201.30987   0.07692   
21.00000   1863.69188   0.04762   
19.00000   1440.91691   0.06667   
14.00000   863.65984   0.10000   
20.00000   1891.78511   0.05000   
20.00000   1669.17599   0.05882   
20.00000   1957.49304   0.05000   
17.00000   1021.57883   0.07692   
21.00000   1532.59232   0.05882   
22.00000   1566.80313   0.05556   
17.00000   1357.51045   0.07692   
22.00000   1796.78333   0.05263   
20.00000   1189.50297   0.06667   
18.00000   1444.97498   0.07143   
17.00000   1501.06704   0.07143   
17.00000   1135.65109   0.08333   
18.00000   1232.31644   0.07692   
15.00000   1011.42265   0.09091   
16.00000   1048.49132   0.08333   
20.00000   1830.87834   0.05556   
22.00000   1808.09071   0.05000   
17.00000   1319.91982   0.07143   
21.00000   1820.43161   0.05000   
19.00000   1578.26882   0.06667   
16.00000   771.35422   0.09091   
12.00000   830.40019   0.12500   
21.00000   1588.41059   0.05556   
18.00000   1679.19893   0.05882   
18.00000   1754.30449   0.05882   
22.00000   1364.79627   0.05556   
20.00000   1413.32389   0.06667   
18.00000   1505.53755   0.06667   
18.00000   1473.07152   0.07143   
16.00000   1199.32428   0.08333   
18.00000   1478.53295   0.07143   
21.00000   1910.87827   0.05000   
20.00000   1881.70875   0.05263   
18.00000   1161.17582   0.07692   
20.00000   1947.19635   0.05000   
15.00000   1166.69493   0.08333   
21.00000   1866.46268   0.05263   
21.00000   1791.41135   0.05263   
14.00000   1096.31571   0.09091   
16.00000   1342.95911   0.08333   
13.00000   962.93893   0.11111   
21.00000   1759.90277   0.05556   
21.00000   1901.53008   0.05000   
19.00000   1222.80150   0.07143   
17.00000   1175.74162   0.08333   
17.00000   1021.16252   0.08333   
21.00000   1827.06068   0.05263   
19.00000   1746.67309   0.05882   
18.00000   1095.23409   0.07692   
11.00000   763.69336   0.12500   
18.00000   1146.23695   0.07143   
17.00000   1318.56144   0.07143   
22.00000   1641.01554   0.05556   
18.00000   1029.04392   0.07692   
22.00000   1899.95689   0.04762   
22.00000   1661.02687   0.05263   
20.00000   1249.45562   0.06667   
15.00000   1237.77668   0.08333   
17.00000   1080.25555   0.07692   
19.00000   1418.78631   0.07143   
22.00000   1812.99928   0.05000   
22.00000   1154.59062   0.05882   
21.00000   1914.09046   0.05000   
16.00000   1172.92564   0.08333   
15.00000   1087.07828   0.09091   
21.00000   1653.38847   0.05882   
16.00000   1242.08676   0.08333   
19.00000   1659.61526   0.06250   
20.00000   1243.12389   0.06250   
20.00000   1765.27607   0.05556   
18.00000   1151.95769   0.07692   
22.00000   1697.06217   0.05000   
20.00000   1692.19234   0.05882   
15.00000   897.57146   0.09091   
19.00000   1023.82774   0.07143   
16.00000   968.73110   0.09091   
21.00000   1693.14188   0.05882   
19.00000   1685.75392   0.05882   
14.00000   779.07122   0.11111   
20.00000   1634.51105   0.05882   
18.00000   1584.99110   0.06667   
15.00000   1182.74481   0.09091   
17.00000   1310.08658   0.07692   
22.00000   1873.46415   0.04762   
12.00000   785.62603   0.12500   
18.00000   1183.08257   0.07143   
22.00000   1919.03592   0.04762   
18.00000   1580.84369   0.06667   
16.00000   1007.06858   0.09091   
18.00000   1685.97352   0.06250   
21.00000   1630.48577   0.05882   
22.00000   1644.51824   0.05263   
20.00000   1647.27926   0.06250   
21.00000   1627.09080   0.05556   
14.00000   1140.04808   0.09091   
16.00000   1141.84317   0.08333   
19.00000   1650.74569   0.06250   
21.00000   1876.48969   0.05000   
15.00000   1081.97781   0.09091   
14.00000   968.30495   0.10000   
20.00000   1869.46137   0.05263   
21.00000   1879.49229   0.05263   
19.00000   1682.47659   0.05882   
15.00000   1086.21670   0.09091   
20.00000   1633.42588   0.06250   
11.00000   700.96281   0.14286   
21.00000   1811.15320   0.05000   
16.00000   1360.70795   0.07692   
13.00000   970.76616   0.11111   
13.00000   781.54282   0.11111   
21.00000   1992.87103   0.04762   
18.00000   1501.59842   0.07143   
17.00000   1240.77902   0.07692   
17.00000   1362.12122   0.07692   
15.00000   1221.45972   0.09091   
21.00000   1693.80385   0.05263   
16.00000   1022.02944   0.09091   
21.00000   1868.20467   0.05000   
18.00000   1684.33576   0.06667   
21.00000   1695.82057   0.05556   
18.00000   1091.71904   0.07143   
14.00000   827.09528   0.10000   
18.00000   1033.07139   0.07143   
