# Supplementary material for: A multi-objective scheduling optimization algorithm of a camera network for directional road network coverage
Source: PLoS One. 2018 Oct 31;13(10):e0206038. doi: 10.1371/journal.pone.0206038 (PMC6209222; doi:10.1371/journal.pone.0206038)
Supplement: S4 File — The source code of the proposed method in this paper and it is developed by C++. (ZIP) [file pone.0206038.s004.zip › Project/Output/output390.out]

9.00000   565.54493   0.16667   
22.00000   1919.03592   0.04762   
21.00000   2007.34196   0.04762   
11.00000   644.50763   0.12500   
21.00000   1332.64010   0.06250   
16.00000   1251.63541   0.08333   
20.00000   1957.49304   0.05000   
18.00000   1534.20323   0.07143   
12.00000   689.16094   0.12500   
20.00000   1772.17600   0.05263   
15.00000   866.57587   0.09091   
22.00000   1498.56969   0.05263   
21.00000   1384.28249   0.06250   
15.00000   1046.12800   0.09091   
17.00000   1321.15940   0.07692   
19.00000   1427.19467   0.06667   
22.00000   1364.79627   0.05556   
20.00000   1725.12758   0.05556   
12.00000   725.30667   0.12500   
18.00000   1002.87460   0.07692   
13.00000   940.13843   0.11111   
13.00000   970.76616   0.11111   
14.00000   754.06099   0.11111   
14.00000   1072.60326   0.10000   
20.00000   1409.06465   0.05882   
20.00000   1624.27701   0.06250   
11.00000   700.96281   0.14286   
20.00000   1945.44899   0.05000   
21.00000   1598.64486   0.05882   
12.00000   835.88765   0.12500   
11.00000   717.44538   0.12500   
19.00000   1481.66023   0.06667   
15.00000   856.37693   0.10000   
22.00000   1557.59376   0.05263   
16.00000   1342.95911   0.08333   
13.00000   962.93893   0.11111   
11.00000   763.69336   0.12500   
18.00000   1703.17176   0.05882   
18.00000   1029.04392   0.07692   
16.00000   1199.32428   0.08333   
14.00000   1124.51171   0.10000   
14.00000   779.07122   0.11111   
17.00000   1126.60217   0.07692   
17.00000   929.02589   0.08333   
22.00000   1796.78333   0.05263   
18.00000   1743.99972   0.05882   
15.00000   1182.74481   0.09091   
17.00000   1263.44377   0.07692   
13.00000   919.07621   0.11111   
15.00000   1087.56699   0.09091   
15.00000   811.73011   0.09091   
18.00000   1161.17582   0.07692   
13.00000   796.84273   0.11111   
16.00000   1112.96722   0.08333   
17.00000   1486.09628   0.07692   
17.00000   1135.65109   0.08333   
20.00000   1765.27607   0.05556   
18.00000   1472.77970   0.07143   
20.00000   1669.17599   0.05882   
20.00000   1204.71365   0.06667   
18.00000   1232.31644   0.07692   
14.00000   1075.43761   0.09091   
16.00000   1172.92564   0.08333   
20.00000   1267.91855   0.06250   
21.00000   1820.89631   0.05263   
19.00000   1214.31421   0.07143   
19.00000   1418.78631   0.07143   
15.00000   790.55916   0.10000   
20.00000   1830.87834   0.05556   
15.00000   818.04954   0.10000   
21.00000   1853.37124   0.05000   
22.00000   1812.99928   0.05000   
22.00000   1641.01554   0.05556   
18.00000   1151.95769   0.07692   
21.00000   1910.87827   0.05000   
19.00000   1666.84246   0.06250   
20.00000   1925.98747   0.05263   
18.00000   1754.30449   0.05882   
20.00000   1947.19635   0.05000   
16.00000   1141.84317   0.08333   
21.00000   1843.34865   0.04762   
10.00000   756.60013   0.12500   
16.00000   1007.06858   0.09091   
21.00000   1469.28903   0.05556   
21.00000   1866.46268   0.05263   
21.00000   1901.53008   0.05000   
19.00000   1222.80150   0.07143   
21.00000   1803.66159   0.05263   
21.00000   1840.46820   0.04762   
19.00000   1746.67309   0.05882   
16.00000   860.09701   0.09091   
14.00000   1007.27355   0.09091   
21.00000   1674.63384   0.05263   
21.00000   1827.06068   0.05263   
18.00000   1095.23409   0.07692   
22.00000   1566.80313   0.05556   
22.00000   1899.95689   0.04762   
20.00000   1647.27926   0.06250   
21.00000   1857.08906   0.04762   
21.00000   1588.09539   0.05882   
20.00000   1249.45562   0.06667   
22.00000   1808.09071   0.05000   
16.00000   1242.08676   0.08333   
22.00000   1154.59062   0.05882   
22.00000   1596.05316   0.05263   
16.00000   1106.31696   0.09091   
21.00000   1653.38847   0.05882   
22.00000   1561.09806   0.05556   
14.00000   1097.46832   0.09091   
16.00000   1061.36021   0.08333   
21.00000   1695.82057   0.05556   
17.00000   1021.16252   0.08333   
16.00000   1287.33014   0.07692   
20.00000   1570.91375   0.05882   
18.00000   1679.19893   0.05882   
15.00000   1237.77668   0.08333   
20.00000   1634.51105   0.05882   
21.00000   1914.09046   0.05000   
20.00000   1574.82837   0.06250   
20.00000   1701.80009   0.05556   
20.00000   1692.19234   0.05882   
15.00000   1218.76233   0.09091   
22.00000   1873.46415   0.04762   
20.00000   1872.75211   0.05263   
15.00000   1178.75761   0.08333   
21.00000   1797.37113   0.05000   
12.00000   785.62603   0.12500   
18.00000   1580.84369   0.06667   
22.00000   1758.83844   0.05263   
14.00000   830.82288   0.11111   
18.00000   1685.97352   0.06250   
21.00000   1759.90277   0.05556   
22.00000   1341.24958   0.05556   
16.00000   1081.60193   0.08333   
21.00000   1627.09080   0.05556   
14.00000   1140.04808   0.09091   
19.00000   1682.47659   0.05882   
14.00000   993.07188   0.10000   
16.00000   968.73110   0.09091   
21.00000   1876.48969   0.05000   
19.00000   1578.26882   0.06667   
12.00000   785.85571   0.12500   
17.00000   1175.74162   0.08333   
12.00000   830.40019   0.12500   
20.00000   1413.32389   0.06667   
18.00000   1584.99110   0.06667   
22.00000   1856.52394   0.04762   
21.00000   1856.78386   0.05000   
21.00000   1879.49229   0.05263   
21.00000   1630.48577   0.05882   
15.00000   1221.45972   0.09091   
21.00000   1918.36344   0.04762   
21.00000   1240.14454   0.06250   
20.00000   1413.06280   0.06250   
21.00000   1693.14188   0.05882   
18.00000   1557.93909   0.06667   
18.00000   1684.33576   0.06667   
19.00000   1685.75392   0.05882   
21.00000   1868.20467   0.05000   
22.00000   1632.14599   0.05000   
20.00000   1841.47826   0.05556   
22.00000   1744.88983   0.05263   
21.00000   1597.14769   0.05556   
20.00000   1633.42588   0.06250   
18.00000   1357.15340   0.07143   
16.00000   1022.02944   0.09091   
17.00000   909.00626   0.08333   
22.00000   1787.50005   0.04762   
19.00000   1353.65422   0.06667   
21.00000   1355.08559   0.05882   
10.00000   615.21209   0.14286   
14.00000   877.16785   0.10000   
