# Supplementary material for: A multi-objective scheduling optimization algorithm of a camera network for directional road network coverage
Source: PLoS One. 2018 Oct 31;13(10):e0206038. doi: 10.1371/journal.pone.0206038 (PMC6209222; doi:10.1371/journal.pone.0206038)
Supplement: S4 File — The source code of the proposed method in this paper and it is developed by C++. (ZIP) [file pone.0206038.s004.zip › Project/Output/output40.out]

21.00000   1938.59611   0.04762   
11.00000   795.80390   0.12500   
13.00000   601.40421   0.11111   
17.00000   1168.45039   0.07692   
12.00000   764.84741   0.11111   
17.00000   1069.37485   0.07692   
18.00000   1375.40899   0.06667   
16.00000   1038.99872   0.08333   
19.00000   1197.07240   0.06250   
19.00000   1430.91035   0.06667   
21.00000   1874.20013   0.05000   
16.00000   1107.31928   0.08333   
21.00000   1901.02999   0.05000   
16.00000   778.47549   0.08333   
20.00000   1560.82578   0.05556   
22.00000   1641.01554   0.05556   
20.00000   1524.93167   0.05882   
20.00000   1240.91144   0.05882   
21.00000   1842.10612   0.04762   
20.00000   1449.64542   0.06250   
19.00000   1600.49992   0.05882   
17.00000   1487.08548   0.06667   
21.00000   1210.86465   0.06250   
12.00000   631.46863   0.12500   
13.00000   833.20761   0.10000   
16.00000   890.49241   0.09091   
20.00000   1673.07191   0.05556   
19.00000   1179.66503   0.06667   
16.00000   1123.17738   0.07692   
15.00000   1363.30470   0.07143   
12.00000   674.55362   0.10000   
19.00000   1614.72510   0.05882   
20.00000   1928.82608   0.05000   
16.00000   1304.47468   0.07143   
15.00000   965.02928   0.09091   
20.00000   1515.44142   0.05556   
22.00000   1731.60220   0.05000   
18.00000   1324.50527   0.07143   
20.00000   1481.36558   0.05882   
13.00000   853.23955   0.10000   
18.00000   1750.14727   0.05556   
18.00000   1450.95318   0.06250   
17.00000   1222.47766   0.07143   
17.00000   977.56051   0.07692   
22.00000   1632.94130   0.04762   
20.00000   1688.26766   0.05556   
19.00000   1712.11350   0.05556   
19.00000   1496.93413   0.06250   
11.00000   811.79507   0.11111   
17.00000   907.21845   0.07692   
15.00000   1137.82260   0.08333   
20.00000   1538.97310   0.05882   
19.00000   1626.41044   0.05556   
13.00000   866.94932   0.10000   
13.00000   994.59982   0.09091   
14.00000   941.71311   0.09091   
14.00000   1151.54831   0.08333   
15.00000   1304.58273   0.07692   
14.00000   776.74485   0.10000   
21.00000   1782.22140   0.05263   
19.00000   1275.67268   0.06250   
19.00000   1716.83524   0.05556   
21.00000   1306.64870   0.05556   
14.00000   788.99615   0.09091   
21.00000   1436.65207   0.05882   
21.00000   1814.93153   0.04762   
13.00000   941.09684   0.10000   
13.00000   806.60934   0.10000   
17.00000   1158.95697   0.07692   
14.00000   917.76181   0.09091   
20.00000   1761.99904   0.05556   
19.00000   1533.97882   0.06250   
16.00000   864.95200   0.08333   
21.00000   1811.24006   0.05000   
22.00000   1781.27464   0.04762   
15.00000   768.66837   0.09091   
11.00000   791.34344   0.10000   
22.00000   1680.80772   0.04762   
20.00000   1828.78551   0.05263   
14.00000   667.88193   0.10000   
21.00000   1683.39981   0.05556   
18.00000   1482.70613   0.06667   
16.00000   1169.70241   0.07692   
19.00000   920.88135   0.06667   
15.00000   921.30822   0.09091   
18.00000   1219.82917   0.07143   
17.00000   1098.35041   0.07143   
21.00000   1199.87327   0.05556   
16.00000   916.05287   0.07692   
20.00000   1746.80741   0.05263   
20.00000   1455.52817   0.05556   
