# Supplementary material for: A multi-objective scheduling optimization algorithm of a camera network for directional road network coverage
Source: PLoS One. 2018 Oct 31;13(10):e0206038. doi: 10.1371/journal.pone.0206038 (PMC6209222; doi:10.1371/journal.pone.0206038)
Supplement: S4 File — The source code of the proposed method in this paper and it is developed by C++. (ZIP) [file pone.0206038.s004.zip › Project/Output/output400.out]

9.00000   565.54493   0.16667   
22.00000   1919.03592   0.04762   
21.00000   2007.34196   0.04762   
10.00000   615.21209   0.14286   
16.00000   1147.55837   0.08333   
15.00000   856.37693   0.10000   
17.00000   1320.95858   0.07692   
14.00000   963.92891   0.09091   
20.00000   1957.49304   0.05000   
16.00000   1362.86062   0.08333   
21.00000   1891.73435   0.04762   
18.00000   1029.04392   0.07692   
21.00000   1841.70705   0.05000   
14.00000   1072.60326   0.10000   
18.00000   1002.87460   0.07692   
20.00000   1633.52932   0.05882   
15.00000   818.04954   0.10000   
12.00000   725.30667   0.12500   
21.00000   1442.33248   0.05556   
21.00000   1705.41272   0.05263   
22.00000   1272.51599   0.05556   
18.00000   1298.83104   0.07143   
14.00000   993.07188   0.10000   
13.00000   962.93893   0.11111   
13.00000   970.76616   0.11111   
15.00000   922.89675   0.09091   
20.00000   1624.27701   0.06250   
14.00000   673.38729   0.10000   
14.00000   1124.51171   0.10000   
17.00000   1466.20719   0.07692   
13.00000   940.13843   0.11111   
21.00000   1598.64486   0.05882   
12.00000   835.88765   0.12500   
18.00000   1288.79520   0.07143   
22.00000   1557.59376   0.05263   
11.00000   717.44538   0.12500   
20.00000   1925.98747   0.05263   
21.00000   1396.15829   0.06250   
15.00000   1182.74481   0.09091   
11.00000   763.69336   0.12500   
21.00000   1535.25437   0.05882   
16.00000   1256.38002   0.07692   
17.00000   1175.74162   0.08333   
19.00000   1201.89473   0.06667   
18.00000   1533.49473   0.07143   
14.00000   779.07122   0.11111   
20.00000   1945.44899   0.05000   
18.00000   1161.17582   0.07692   
13.00000   919.07621   0.11111   
17.00000   1495.43328   0.07692   
21.00000   1432.97123   0.05882   
22.00000   1477.75140   0.05263   
20.00000   1204.71365   0.06667   
15.00000   1218.76233   0.09091   
17.00000   1108.04523   0.08333   
15.00000   1087.56699   0.09091   
16.00000   1199.40894   0.08333   
20.00000   1772.75642   0.05556   
11.00000   700.96281   0.14286   
19.00000   1367.94214   0.07143   
20.00000   1872.75211   0.05263   
22.00000   1498.56969   0.05263   
19.00000   1247.68512   0.06667   
17.00000   1135.65109   0.08333   
14.00000   1140.04808   0.09091   
16.00000   1077.54406   0.09091   
17.00000   1232.86688   0.07692   
20.00000   1582.06960   0.06250   
21.00000   1572.81680   0.05556   
19.00000   1685.75392   0.05882   
18.00000   1151.95769   0.07692   
22.00000   1658.03040   0.05000   
20.00000   1421.87620   0.06250   
18.00000   930.27909   0.07692   
21.00000   1866.46268   0.05263   
15.00000   1221.45972   0.09091   
20.00000   1841.47826   0.05556   
18.00000   1404.87033   0.07143   
18.00000   1679.19893   0.05882   
21.00000   1899.34525   0.04762   
17.00000   1106.78306   0.07692   
20.00000   1830.87834   0.05556   
12.00000   830.40019   0.12500   
22.00000   1641.01554   0.05556   
21.00000   1910.87827   0.05000   
19.00000   1173.62312   0.07143   
18.00000   1232.31644   0.07692   
20.00000   1647.27926   0.06250   
20.00000   1669.17599   0.05882   
18.00000   1754.30449   0.05882   
20.00000   1947.19635   0.05000   
22.00000   1566.80313   0.05556   
21.00000   1759.90277   0.05556   
19.00000   1666.84246   0.06250   
14.00000   1097.46832   0.09091   
21.00000   1653.38847   0.05882   
15.00000   790.55916   0.10000   
10.00000   756.60013   0.12500   
22.00000   1899.95689   0.04762   
21.00000   1901.53008   0.05000   
20.00000   1413.32389   0.06667   
21.00000   1827.06068   0.05263   
21.00000   1820.89631   0.05263   
21.00000   1858.24139   0.05000   
18.00000   1095.23409   0.07692   
21.00000   1803.66159   0.05263   
19.00000   1418.78631   0.07143   
19.00000   1469.84352   0.06667   
19.00000   1746.67309   0.05882   
22.00000   1808.09071   0.05000   
16.00000   1106.31696   0.09091   
21.00000   1789.46844   0.05263   
22.00000   1561.09806   0.05556   
18.00000   1743.99972   0.05882   
22.00000   1812.99928   0.05000   
22.00000   1596.05316   0.05263   
22.00000   1796.78333   0.05263   
21.00000   1879.49229   0.05263   
19.00000   1409.46222   0.06667   
21.00000   1695.82057   0.05556   
12.00000   700.24150   0.12500   
19.00000   1588.19522   0.06667   
22.00000   1475.71066   0.05556   
20.00000   1817.12162   0.05263   
20.00000   1634.51105   0.05882   
22.00000   1701.35904   0.05000   
19.00000   1249.44370   0.07143   
15.00000   935.49332   0.09091   
20.00000   1920.30144   0.05000   
20.00000   1249.45562   0.06667   
20.00000   1798.40589   0.05263   
12.00000   785.62603   0.12500   
13.00000   814.42307   0.11111   
21.00000   1872.01733   0.05000   
22.00000   1863.83973   0.04762   
14.00000   932.89654   0.10000   
21.00000   1691.07983   0.05263   
21.00000   1588.09539   0.05882   
18.00000   1534.20323   0.07143   
21.00000   1876.48969   0.05000   
21.00000   1627.09080   0.05556   
14.00000   754.06099   0.11111   
22.00000   1758.83844   0.05263   
14.00000   830.82288   0.11111   
18.00000   1685.97352   0.06250   
21.00000   1914.09046   0.05000   
19.00000   1200.35092   0.07143   
19.00000   1682.47659   0.05882   
12.00000   785.85571   0.12500   
22.00000   1873.46415   0.04762   
18.00000   1630.28238   0.06250   
21.00000   1916.19488   0.04762   
18.00000   1703.17176   0.05882   
21.00000   1693.14188   0.05882   
18.00000   1684.33576   0.06667   
21.00000   1630.48577   0.05882   
20.00000   1633.42588   0.06250   
22.00000   1154.59062   0.05882   
21.00000   1918.36344   0.04762   
19.00000   1886.79690   0.05263   
22.00000   1744.88983   0.05263   
21.00000   1597.14769   0.05556   
21.00000   1900.37660   0.04762   
20.00000   1692.19234   0.05882   
17.00000   1098.83321   0.07692   
12.00000   587.36293   0.11111   
17.00000   1406.26896   0.07143   
14.00000   887.17863   0.09091   
22.00000   1640.72177   0.05000   
19.00000   1136.63546   0.06667   
18.00000   1185.66454   0.07143   
20.00000   1407.40912   0.06250   
15.00000   878.83033   0.09091   
17.00000   1068.54043   0.07692   
