# Supplementary material for: A multi-objective scheduling optimization algorithm of a camera network for directional road network coverage
Source: PLoS One. 2018 Oct 31;13(10):e0206038. doi: 10.1371/journal.pone.0206038 (PMC6209222; doi:10.1371/journal.pone.0206038)
Supplement: S4 File — The source code of the proposed method in this paper and it is developed by C++. (ZIP) [file pone.0206038.s004.zip › Project/Output/output410.out]

9.00000   565.54493   0.16667   
21.00000   1964.01615   0.04762   
21.00000   2007.34196   0.04762   
14.00000   897.01491   0.10000   
17.00000   847.75542   0.07692   
18.00000   1029.04392   0.07692   
17.00000   1280.58892   0.07692   
12.00000   661.96330   0.12500   
12.00000   600.74955   0.12500   
14.00000   1072.60326   0.10000   
17.00000   1456.77487   0.07143   
21.00000   1396.15829   0.06250   
13.00000   827.96599   0.11111   
10.00000   615.21209   0.14286   
12.00000   785.85571   0.12500   
12.00000   700.24150   0.12500   
21.00000   1601.91982   0.05882   
19.00000   1418.78631   0.07143   
22.00000   1512.73124   0.05556   
20.00000   1730.51383   0.05882   
20.00000   1582.06960   0.06250   
19.00000   1367.94214   0.07143   
20.00000   1841.47826   0.05556   
16.00000   1254.81876   0.07692   
16.00000   1309.89371   0.08333   
22.00000   1701.35904   0.05000   
11.00000   643.00845   0.12500   
10.00000   753.65347   0.12500   
18.00000   1534.20323   0.07143   
17.00000   1495.43328   0.07692   
20.00000   1399.44930   0.05882   
16.00000   1334.49006   0.07692   
17.00000   1012.61455   0.08333   
22.00000   1561.09806   0.05556   
19.00000   1681.24691   0.06250   
11.00000   717.44538   0.12500   
22.00000   1863.83973   0.04762   
22.00000   1658.03040   0.05000   
17.00000   1232.63495   0.07692   
13.00000   940.13843   0.11111   
19.00000   1620.63711   0.06667   
20.00000   1413.32389   0.06667   
17.00000   1320.95858   0.07692   
16.00000   911.37987   0.09091   
18.00000   1232.31644   0.07692   
18.00000   1533.49473   0.07143   
20.00000   1230.21563   0.06250   
22.00000   1566.80313   0.05556   
20.00000   1773.11795   0.05556   
21.00000   1929.51881   0.04762   
11.00000   645.02584   0.12500   
15.00000   1087.56699   0.09091   
16.00000   1162.24315   0.08333   
15.00000   1182.74481   0.09091   
11.00000   700.96281   0.14286   
16.00000   1243.31059   0.07692   
17.00000   1481.64787   0.07143   
15.00000   1218.76233   0.09091   
18.00000   1161.17582   0.07692   
20.00000   1945.44899   0.05000   
20.00000   1204.71365   0.06667   
13.00000   919.07621   0.11111   
20.00000   1957.49304   0.05000   
12.00000   835.88765   0.12500   
20.00000   1779.95119   0.05263   
17.00000   1466.20719   0.07692   
14.00000   1140.04808   0.09091   
13.00000   970.76616   0.11111   
13.00000   962.93893   0.11111   
14.00000   779.07122   0.11111   
20.00000   1887.71568   0.05263   
18.00000   979.01252   0.07692   
14.00000   992.46954   0.09091   
18.00000   1151.95769   0.07692   
19.00000   1240.93989   0.07143   
20.00000   1830.87834   0.05556   
21.00000   1759.90277   0.05556   
21.00000   1820.89631   0.05263   
14.00000   986.11744   0.10000   
20.00000   1484.22139   0.06250   
15.00000   1221.45972   0.09091   
21.00000   1737.76587   0.05263   
22.00000   1899.95689   0.04762   
20.00000   1947.19635   0.05000   
22.00000   1873.46415   0.04762   
18.00000   1002.87460   0.07692   
22.00000   1812.99928   0.05000   
22.00000   1641.01554   0.05556   
19.00000   1470.35453   0.06667   
22.00000   1796.78333   0.05263   
21.00000   1385.20098   0.06250   
18.00000   950.08831   0.07692   
13.00000   769.95885   0.11111   
21.00000   1803.66159   0.05263   
17.00000   1135.65109   0.08333   
15.00000   968.57076   0.09091   
21.00000   1789.46844   0.05263   
15.00000   954.72707   0.10000   
14.00000   1097.46832   0.09091   
21.00000   1879.49229   0.05263   
16.00000   1077.54406   0.09091   
20.00000   1624.27701   0.06250   
16.00000   1106.31696   0.09091   
20.00000   1633.42588   0.06250   
14.00000   1000.60762   0.09091   
21.00000   1653.38847   0.05882   
16.00000   1362.86062   0.08333   
21.00000   1827.06068   0.05263   
18.00000   1312.25176   0.07143   
21.00000   1907.41274   0.05000   
18.00000   1095.23409   0.07692   
21.00000   1693.14188   0.05882   
21.00000   1866.46268   0.05263   
21.00000   1183.48558   0.06250   
22.00000   1808.09071   0.05000   
22.00000   1154.59062   0.05882   
20.00000   1925.98747   0.05263   
21.00000   1914.09046   0.05000   
21.00000   1630.48577   0.05882   
14.00000   1124.51171   0.10000   
18.00000   1685.97352   0.06250   
11.00000   763.69336   0.12500   
12.00000   725.30667   0.12500   
22.00000   1309.46474   0.05556   
17.00000   1175.74162   0.08333   
21.00000   1884.43439   0.05000   
20.00000   1751.69470   0.05556   
20.00000   1900.95860   0.05000   
22.00000   1791.08839   0.04762   
14.00000   993.07188   0.10000   
18.00000   1311.03056   0.07143   
22.00000   1919.03592   0.04762   
20.00000   1647.27926   0.06250   
21.00000   1695.82057   0.05556   
18.00000   1754.30449   0.05882   
18.00000   1743.99972   0.05882   
12.00000   759.96767   0.11111   
17.00000   1337.97546   0.07143   
20.00000   1920.30144   0.05000   
19.00000   1746.67309   0.05882   
12.00000   785.62603   0.12500   
21.00000   1910.87827   0.05000   
22.00000   1758.83844   0.05263   
22.00000   1646.18820   0.05263   
19.00000   1249.44370   0.07143   
10.00000   756.60013   0.12500   
17.00000   1561.13024   0.06667   
22.00000   1700.30461   0.04762   
14.00000   830.82288   0.11111   
18.00000   1418.49485   0.07143   
20.00000   1249.45562   0.06667   
14.00000   883.97453   0.10000   
11.00000   612.30056   0.12500   
18.00000   1684.33576   0.06667   
21.00000   1657.70141   0.05556   
22.00000   1744.88983   0.05263   
12.00000   830.40019   0.12500   
20.00000   1464.33499   0.05882   
14.00000   754.06099   0.11111   
17.00000   1108.04523   0.08333   
18.00000   1296.45961   0.07143   
21.00000   1446.11534   0.05556   
14.00000   876.96253   0.10000   
21.00000   1649.38958   0.05263   
21.00000   1382.59954   0.05882   
18.00000   888.77318   0.07143   
15.00000   793.34742   0.09091   
