# Supplementary material for: A multi-objective scheduling optimization algorithm of a camera network for directional road network coverage
Source: PLoS One. 2018 Oct 31;13(10):e0206038. doi: 10.1371/journal.pone.0206038 (PMC6209222; doi:10.1371/journal.pone.0206038)
Supplement: S4 File — The source code of the proposed method in this paper and it is developed by C++. (ZIP) [file pone.0206038.s004.zip › Project/Output/output420.out]

9.00000   565.54493   0.16667   
21.00000   1964.01615   0.04762   
21.00000   2007.34196   0.04762   
17.00000   1058.06832   0.07692   
12.00000   835.88765   0.12500   
12.00000   661.96330   0.12500   
21.00000   1924.96358   0.04762   
20.00000   1582.06960   0.06250   
14.00000   745.47672   0.10000   
12.00000   600.74955   0.12500   
18.00000   1301.66874   0.07143   
15.00000   823.14491   0.09091   
21.00000   1606.91599   0.05556   
13.00000   790.06655   0.11111   
14.00000   1072.60326   0.10000   
20.00000   1733.19623   0.05882   
13.00000   940.13843   0.11111   
15.00000   1039.84955   0.09091   
16.00000   1334.49006   0.07692   
20.00000   1249.45562   0.06667   
22.00000   1701.35904   0.05000   
17.00000   1012.61455   0.08333   
12.00000   725.30667   0.12500   
22.00000   1460.89576   0.05556   
14.00000   1124.51171   0.10000   
22.00000   1557.57629   0.05000   
21.00000   1385.20098   0.06250   
11.00000   700.96281   0.14286   
11.00000   651.26918   0.12500   
20.00000   1925.98747   0.05263   
17.00000   1481.64787   0.07143   
19.00000   1418.78631   0.07143   
18.00000   1534.20323   0.07143   
16.00000   1024.75424   0.08333   
19.00000   1548.01248   0.06250   
15.00000   954.72707   0.10000   
20.00000   1413.32389   0.06667   
13.00000   919.07621   0.11111   
22.00000   1680.90421   0.04762   
21.00000   1658.96071   0.05263   
22.00000   1355.43954   0.05556   
20.00000   1841.47826   0.05556   
20.00000   1648.97408   0.05882   
20.00000   1945.44899   0.05000   
21.00000   1183.48558   0.06250   
18.00000   1002.25977   0.07692   
17.00000   1175.74162   0.08333   
20.00000   1507.71008   0.05882   
20.00000   1773.11795   0.05556   
13.00000   636.40993   0.11111   
18.00000   1232.31644   0.07692   
17.00000   1289.65073   0.07692   
22.00000   1566.80313   0.05556   
10.00000   615.21209   0.14286   
17.00000   1320.95858   0.07692   
17.00000   1108.04523   0.08333   
21.00000   1658.67827   0.05263   
11.00000   730.25029   0.12500   
15.00000   1218.76233   0.09091   
16.00000   809.16288   0.08333   
17.00000   1396.24913   0.07143   
20.00000   1633.42588   0.06250   
12.00000   623.29618   0.11111   
20.00000   1779.95119   0.05263   
14.00000   993.07188   0.10000   
16.00000   1309.89371   0.08333   
15.00000   1116.35149   0.08333   
14.00000   1097.46832   0.09091   
16.00000   1162.24315   0.08333   
17.00000   1135.65109   0.08333   
20.00000   1887.71568   0.05263   
19.00000   1470.35453   0.06667   
20.00000   1204.71365   0.06667   
17.00000   1495.43328   0.07692   
21.00000   1820.89631   0.05263   
19.00000   1620.63711   0.06667   
10.00000   604.97904   0.14286   
20.00000   1830.87834   0.05556   
20.00000   1277.70221   0.06250   
16.00000   911.37987   0.09091   
21.00000   1759.90277   0.05556   
20.00000   1957.49304   0.05000   
17.00000   984.16228   0.08333   
15.00000   1221.45972   0.09091   
22.00000   1899.95689   0.04762   
11.00000   631.65674   0.12500   
16.00000   774.56415   0.09091   
22.00000   1873.46415   0.04762   
10.00000   753.65347   0.12500   
22.00000   1812.99928   0.05000   
22.00000   1641.01554   0.05556   
22.00000   1796.78333   0.05263   
14.00000   972.18387   0.10000   
20.00000   1624.27701   0.06250   
18.00000   1496.78379   0.06667   
21.00000   1859.37378   0.05000   
18.00000   1533.49473   0.07143   
21.00000   1803.66159   0.05263   
21.00000   1789.46844   0.05263   
21.00000   1317.15631   0.05882   
14.00000   779.07122   0.11111   
21.00000   1396.15829   0.06250   
21.00000   1879.49229   0.05263   
13.00000   766.00818   0.11111   
16.00000   1077.54406   0.09091   
21.00000   1737.76587   0.05263   
16.00000   1106.31696   0.09091   
14.00000   1140.04808   0.09091   
21.00000   1950.01349   0.04762   
18.00000   1146.06199   0.07692   
16.00000   1083.41118   0.08333   
21.00000   1827.06068   0.05263   
21.00000   1907.41274   0.05000   
14.00000   986.11744   0.10000   
21.00000   1519.13800   0.05556   
21.00000   1693.14188   0.05882   
21.00000   1866.46268   0.05263   
20.00000   1520.11741   0.06250   
22.00000   1808.09071   0.05000   
13.00000   962.93893   0.11111   
22.00000   1154.59062   0.05882   
19.00000   1240.93989   0.07143   
18.00000   1685.97352   0.06250   
18.00000   1484.28718   0.06667   
19.00000   1249.44370   0.07143   
21.00000   1884.43439   0.05000   
21.00000   1914.09046   0.05000   
18.00000   1743.99972   0.05882   
19.00000   966.74209   0.07143   
15.00000   1182.74481   0.09091   
14.00000   918.66599   0.10000   
18.00000   1161.17582   0.07692   
20.00000   1751.69470   0.05556   
10.00000   756.60013   0.12500   
16.00000   1362.86062   0.08333   
20.00000   1900.95860   0.05000   
20.00000   1355.94397   0.06250   
13.00000   911.04271   0.10000   
22.00000   1791.08839   0.04762   
13.00000   827.96599   0.11111   
15.00000   1087.56699   0.09091   
21.00000   1695.82057   0.05556   
18.00000   1754.30449   0.05882   
16.00000   760.68673   0.09091   
22.00000   1863.83973   0.04762   
20.00000   1920.30144   0.05000   
19.00000   1746.67309   0.05882   
12.00000   785.62603   0.12500   
21.00000   1910.87827   0.05000   
22.00000   1646.18820   0.05263   
22.00000   1919.03592   0.04762   
19.00000   1367.94214   0.07143   
16.00000   1150.32415   0.08333   
21.00000   1810.72266   0.05000   
22.00000   1512.73124   0.05556   
22.00000   1563.68132   0.05000   
22.00000   1758.83844   0.05263   
22.00000   1700.30461   0.04762   
14.00000   830.82288   0.11111   
11.00000   763.69336   0.12500   
18.00000   1465.80690   0.07143   
15.00000   727.63818   0.09091   
13.00000   970.76616   0.11111   
21.00000   1653.38847   0.05882   
18.00000   1684.33576   0.06667   
21.00000   1657.70141   0.05556   
20.00000   1947.19635   0.05000   
22.00000   1561.09806   0.05556   
17.00000   1466.20719   0.07692   
12.00000   785.85571   0.12500   
18.00000   1151.95769   0.07692   
12.00000   700.24150   0.12500   
12.00000   830.40019   0.12500   
21.00000   1857.63409   0.05000   
14.00000   1037.92418   0.09091   
19.00000   1652.72737   0.06250   
22.00000   1744.88983   0.05263   
21.00000   1621.63651   0.05882   
19.00000   1681.24691   0.06250   
21.00000   1650.70184   0.05263   
14.00000   754.06099   0.11111   
21.00000   1649.39471   0.05263   
17.00000   1561.13024   0.06667   
21.00000   1648.03132   0.05882   
20.00000   1647.27926   0.06250   
19.00000   971.78920   0.07143   
22.00000   1658.03040   0.05000   
19.00000   1395.83605   0.06667   
