# Supplementary material for: A multi-objective scheduling optimization algorithm of a camera network for directional road network coverage
Source: PLoS One. 2018 Oct 31;13(10):e0206038. doi: 10.1371/journal.pone.0206038 (PMC6209222; doi:10.1371/journal.pone.0206038)
Supplement: S4 File — The source code of the proposed method in this paper and it is developed by C++. (ZIP) [file pone.0206038.s004.zip › Project/Output/output440.out]

9.00000   565.54493   0.16667   
21.00000   2005.58652   0.04762   
21.00000   2007.34196   0.04762   
11.00000   624.72567   0.14286   
21.00000   1524.44205   0.05882   
20.00000   1957.49304   0.05000   
20.00000   1413.32389   0.06667   
19.00000   1367.94214   0.07143   
21.00000   1480.95826   0.05882   
17.00000   1037.31343   0.08333   
11.00000   604.01658   0.12500   
14.00000   1072.60326   0.10000   
22.00000   1587.72653   0.05263   
20.00000   1733.19623   0.05882   
13.00000   940.13843   0.11111   
22.00000   1701.35904   0.05000   
19.00000   1505.11407   0.06250   
17.00000   907.31800   0.07692   
14.00000   1033.88155   0.10000   
15.00000   1006.87443   0.09091   
16.00000   809.30983   0.09091   
13.00000   919.07621   0.11111   
17.00000   1495.43328   0.07692   
16.00000   1106.31696   0.09091   
19.00000   1199.14721   0.07143   
21.00000   1552.01173   0.05882   
22.00000   1566.80313   0.05556   
16.00000   1309.89371   0.08333   
18.00000   1165.16246   0.07143   
19.00000   1249.44370   0.07143   
20.00000   1925.98747   0.05263   
21.00000   1603.30177   0.05556   
19.00000   1663.33600   0.05882   
15.00000   884.45371   0.09091   
15.00000   954.72707   0.10000   
21.00000   1815.64409   0.05000   
17.00000   854.29260   0.08333   
15.00000   1218.76233   0.09091   
13.00000   827.96599   0.11111   
16.00000   766.61026   0.09091   
20.00000   1945.44899   0.05000   
19.00000   1681.24691   0.06250   
19.00000   1522.66228   0.06667   
13.00000   670.90539   0.11111   
14.00000   1124.51171   0.10000   
16.00000   1281.30746   0.08333   
19.00000   1418.78631   0.07143   
18.00000   1534.20323   0.07143   
17.00000   992.09923   0.08333   
17.00000   1481.64787   0.07143   
17.00000   1175.74162   0.08333   
21.00000   1789.46844   0.05263   
16.00000   911.37987   0.09091   
17.00000   1333.96904   0.07692   
20.00000   1612.16098   0.05882   
20.00000   1510.70132   0.06250   
13.00000   970.76616   0.11111   
21.00000   1773.46686   0.05263   
11.00000   730.25029   0.12500   
21.00000   1843.38815   0.05000   
17.00000   1309.44602   0.07692   
21.00000   1857.63409   0.05000   
17.00000   1466.20719   0.07692   
20.00000   1893.85966   0.05263   
16.00000   1318.33931   0.07692   
13.00000   962.93893   0.11111   
16.00000   1355.06362   0.07692   
18.00000   952.63551   0.07692   
15.00000   1165.01116   0.09091   
20.00000   1830.87834   0.05556   
21.00000   1884.43439   0.05000   
20.00000   1653.27696   0.05882   
12.00000   711.01061   0.12500   
22.00000   1438.27561   0.05556   
21.00000   1820.89631   0.05263   
19.00000   1491.89916   0.06667   
17.00000   1135.65109   0.08333   
20.00000   1043.84620   0.06667   
15.00000   1182.74481   0.09091   
21.00000   1453.84231   0.06250   
22.00000   1766.38613   0.04762   
22.00000   1873.46415   0.04762   
16.00000   1362.86062   0.08333   
21.00000   1754.03756   0.05263   
22.00000   1796.78333   0.05263   
18.00000   1533.49473   0.07143   
20.00000   1841.47826   0.05556   
12.00000   835.88765   0.12500   
20.00000   1947.19635   0.05000   
22.00000   1460.89576   0.05556   
22.00000   1512.73124   0.05556   
18.00000   1146.06199   0.07692   
19.00000   1240.93989   0.07143   
21.00000   1803.66159   0.05263   
22.00000   1744.88983   0.05263   
21.00000   1879.49229   0.05263   
18.00000   1227.15830   0.07143   
20.00000   1318.58030   0.06250   
10.00000   756.60013   0.12500   
11.00000   763.69336   0.12500   
18.00000   1161.17582   0.07692   
15.00000   1138.41984   0.09091   
11.00000   604.10933   0.12500   
11.00000   618.68971   0.14286   
17.00000   1108.04523   0.08333   
12.00000   845.28499   0.11111   
21.00000   1827.06068   0.05263   
22.00000   1658.03040   0.05000   
20.00000   1633.42588   0.06250   
21.00000   1907.41274   0.05000   
21.00000   1866.46268   0.05263   
15.00000   767.91777   0.10000   
19.00000   1620.63711   0.06667   
18.00000   1232.31644   0.07692   
22.00000   1641.01554   0.05556   
15.00000   1221.45972   0.09091   
22.00000   1520.15926   0.05263   
20.00000   1697.72216   0.05556   
22.00000   1154.59062   0.05882   
22.00000   1561.09806   0.05556   
17.00000   1348.02390   0.07143   
15.00000   846.07679   0.10000   
15.00000   1189.40407   0.08333   
21.00000   1646.22884   0.05556   
16.00000   1115.68946   0.08333   
22.00000   1812.99928   0.05000   
18.00000   1447.49725   0.07143   
16.00000   1115.60603   0.08333   
16.00000   1325.22433   0.07692   
13.00000   790.06655   0.11111   
21.00000   1914.09046   0.05000   
16.00000   797.67482   0.09091   
14.00000   969.71933   0.10000   
21.00000   1759.90277   0.05556   
18.00000   1743.99972   0.05882   
20.00000   1900.95860   0.05000   
18.00000   1685.97352   0.06250   
20.00000   1751.69470   0.05556   
22.00000   1791.08839   0.04762   
16.00000   749.57290   0.09091   
21.00000   1859.37378   0.05000   
21.00000   1691.72608   0.05263   
22.00000   1899.95689   0.04762   
22.00000   1863.83973   0.04762   
20.00000   1773.11795   0.05556   
18.00000   1328.65995   0.07143   
20.00000   1920.30144   0.05000   
19.00000   1746.67309   0.05882   
21.00000   1737.40486   0.05263   
21.00000   1910.87827   0.05000   
22.00000   1758.83844   0.05263   
20.00000   1287.33069   0.06667   
12.00000   725.30667   0.12500   
22.00000   1919.03592   0.04762   
16.00000   1077.54406   0.09091   
22.00000   1642.87790   0.05000   
18.00000   1285.66984   0.07143   
21.00000   1693.14188   0.05882   
19.00000   1150.21045   0.07143   
17.00000   1561.13024   0.06667   
20.00000   1290.94643   0.06250   
21.00000   1621.63651   0.05882   
10.00000   753.65347   0.12500   
21.00000   1648.03132   0.05882   
22.00000   1808.09071   0.05000   
10.00000   704.57027   0.14286   
18.00000   1465.80690   0.07143   
15.00000   705.62978   0.10000   
19.00000   1652.72737   0.06250   
10.00000   566.31693   0.14286   
13.00000   760.97069   0.11111   
11.00000   700.96281   0.14286   
18.00000   1074.60785   0.07692   
13.00000   781.80940   0.11111   
18.00000   1754.30449   0.05882   
19.00000   1630.61819   0.06250   
21.00000   1653.38847   0.05882   
12.00000   785.85571   0.12500   
18.00000   1684.33576   0.06667   
20.00000   1626.24538   0.06250   
14.00000   779.07122   0.11111   
18.00000   1151.95769   0.07692   
20.00000   1626.30689   0.05882   
19.00000   1237.97688   0.07143   
21.00000   1737.23649   0.05556   
16.00000   942.09347   0.08333   
12.00000   785.62603   0.12500   
20.00000   1516.55981   0.05882   
12.00000   830.40019   0.12500   
14.00000   701.49170   0.11111   
16.00000   1326.89313   0.07692   
18.00000   1080.78768   0.07692   
22.00000   1646.18820   0.05263   
10.00000   704.51036   0.12500   
14.00000   754.06099   0.11111   
22.00000   1631.07513   0.05000   
20.00000   1647.27926   0.06250   
16.00000   780.68586   0.09091   
14.00000   830.82288   0.11111   
14.00000   909.46804   0.10000   
19.00000   1418.54528   0.06667   
