# Supplementary material for: A multi-objective scheduling optimization algorithm of a camera network for directional road network coverage
Source: PLoS One. 2018 Oct 31;13(10):e0206038. doi: 10.1371/journal.pone.0206038 (PMC6209222; doi:10.1371/journal.pone.0206038)
Supplement: S4 File — The source code of the proposed method in this paper and it is developed by C++. (ZIP) [file pone.0206038.s004.zip › Project/Output/output460.out]

9.00000   543.89467   0.16667   
21.00000   1974.76633   0.04762   
21.00000   2007.39096   0.04762   
9.00000   565.54493   0.16667   
11.00000   642.59994   0.14286   
13.00000   685.53804   0.12500   
18.00000   1258.47872   0.07692   
10.00000   649.53022   0.14286   
20.00000   1575.85614   0.05882   
20.00000   1383.12562   0.06667   
11.00000   666.82341   0.12500   
14.00000   992.53364   0.10000   
21.00000   1935.54538   0.05000   
20.00000   1411.43351   0.06667   
20.00000   1603.75695   0.05882   
13.00000   786.28208   0.11111   
14.00000   743.86078   0.11111   
17.00000   1561.13024   0.06667   
20.00000   1830.87834   0.05556   
12.00000   796.20137   0.11111   
18.00000   1534.20323   0.07143   
21.00000   1675.36092   0.05882   
20.00000   1429.17713   0.06250   
12.00000   725.44869   0.12500   
20.00000   1773.11795   0.05556   
15.00000   895.56285   0.09091   
22.00000   1791.08839   0.04762   
16.00000   1281.30746   0.08333   
16.00000   1112.65678   0.08333   
16.00000   1106.31696   0.09091   
13.00000   970.76616   0.11111   
19.00000   1419.52387   0.06250   
20.00000   1957.49304   0.05000   
21.00000   1347.17267   0.05556   
20.00000   1297.32838   0.06250   
20.00000   1733.19623   0.05882   
18.00000   1341.81815   0.07143   
16.00000   934.48451   0.09091   
15.00000   1084.44755   0.09091   
14.00000   1033.88155   0.10000   
21.00000   1716.06321   0.05263   
12.00000   760.96184   0.11111   
14.00000   674.10758   0.11111   
14.00000   1005.25738   0.10000   
18.00000   1684.33576   0.06667   
21.00000   1937.53846   0.04762   
11.00000   700.96281   0.14286   
17.00000   1048.36735   0.08333   
22.00000   1645.54754   0.05263   
19.00000   1545.91311   0.06250   
20.00000   1413.32389   0.06667   
20.00000   1247.97477   0.06667   
17.00000   1175.74162   0.08333   
22.00000   1685.00532   0.05000   
16.00000   1362.86062   0.08333   
21.00000   1969.57147   0.04762   
20.00000   1925.98747   0.05263   
20.00000   1893.85966   0.05263   
16.00000   852.45516   0.09091   
15.00000   774.34765   0.10000   
17.00000   1466.20719   0.07692   
15.00000   954.72707   0.10000   
14.00000   830.82288   0.11111   
12.00000   906.34623   0.11111   
20.00000   1618.22772   0.06250   
22.00000   1796.78333   0.05263   
17.00000   1481.64787   0.07143   
22.00000   1899.95689   0.04762   
21.00000   1453.84231   0.06250   
22.00000   1154.59062   0.05882   
13.00000   919.07621   0.11111   
15.00000   1218.76233   0.09091   
21.00000   1534.02203   0.05882   
22.00000   1701.35904   0.05000   
17.00000   1124.45758   0.08333   
21.00000   1268.15269   0.05882   
12.00000   718.90594   0.12500   
13.00000   962.93893   0.11111   
17.00000   1495.43328   0.07692   
15.00000   1126.53308   0.08333   
12.00000   882.15636   0.11111   
20.00000   1647.27926   0.06250   
21.00000   1045.67492   0.06250   
22.00000   1604.39731   0.05263   
14.00000   861.19770   0.10000   
13.00000   710.39332   0.11111   
22.00000   1566.80313   0.05556   
20.00000   1841.47826   0.05556   
22.00000   1501.31325   0.05556   
20.00000   1860.60490   0.05263   
15.00000   1165.01116   0.09091   
22.00000   1766.38613   0.04762   
22.00000   1641.01554   0.05556   
20.00000   1947.19635   0.05000   
22.00000   1758.83844   0.05263   
11.00000   752.79060   0.12500   
12.00000   835.88765   0.12500   
17.00000   1135.65109   0.08333   
18.00000   1465.80690   0.07143   
11.00000   778.73579   0.12500   
14.00000   1124.51171   0.10000   
13.00000   940.13843   0.11111   
21.00000   1624.47412   0.05556   
21.00000   1693.14188   0.05882   
21.00000   1511.00466   0.05556   
20.00000   1807.08906   0.05263   
21.00000   1819.23980   0.04762   
20.00000   1526.81869   0.05882   
14.00000   777.57322   0.11111   
21.00000   1737.23649   0.05556   
20.00000   1375.42453   0.06250   
14.00000   1023.60847   0.10000   
16.00000   1262.41523   0.08333   
10.00000   704.57027   0.14286   
12.00000   785.85571   0.12500   
20.00000   1633.42588   0.06250   
19.00000   1448.45010   0.07143   
22.00000   1646.18820   0.05263   
15.00000   846.07679   0.10000   
16.00000   842.23396   0.09091   
16.00000   1012.73025   0.09091   
19.00000   1522.66228   0.06667   
21.00000   1448.98755   0.06250   
14.00000   1072.60326   0.10000   
21.00000   1487.96534   0.05882   
21.00000   1516.84798   0.05556   
20.00000   1945.44899   0.05000   
15.00000   1182.74481   0.09091   
19.00000   1067.65486   0.07143   
17.00000   946.15316   0.08333   
21.00000   1844.74414   0.05263   
19.00000   1681.24691   0.06250   
16.00000   1309.89371   0.08333   
21.00000   1866.46268   0.05263   
22.00000   1561.81886   0.05556   
13.00000   790.06655   0.11111   
14.00000   1140.00665   0.09091   
13.00000   827.96599   0.11111   
19.00000   1652.72737   0.06250   
20.00000   1697.72216   0.05556   
22.00000   1744.88983   0.05263   
18.00000   1685.97352   0.06250   
16.00000   1077.54406   0.09091   
21.00000   1879.49229   0.05263   
16.00000   969.75200   0.09091   
18.00000   1743.99972   0.05882   
20.00000   1751.69470   0.05556   
21.00000   1759.90277   0.05556   
19.00000   1491.89916   0.06667   
15.00000   1136.91768   0.09091   
18.00000   1533.49473   0.07143   
19.00000   1630.61819   0.06250   
11.00000   794.73846   0.12500   
18.00000   1754.30449   0.05882   
12.00000   830.40019   0.12500   
15.00000   1221.45972   0.09091   
14.00000   779.07122   0.11111   
19.00000   1325.04569   0.07143   
14.00000   912.85903   0.10000   
22.00000   1873.46415   0.04762   
19.00000   1746.67309   0.05882   
12.00000   785.62603   0.12500   
15.00000   1138.41984   0.09091   
17.00000   912.05182   0.08333   
22.00000   1647.43453   0.05000   
19.00000   1482.16094   0.06667   
19.00000   1620.63711   0.06667   
16.00000   918.89960   0.09091   
22.00000   1919.03592   0.04762   
20.00000   1626.24538   0.06250   
14.00000   912.82057   0.10000   
15.00000   1107.57386   0.09091   
17.00000   945.63014   0.08333   
22.00000   1808.09071   0.05000   
22.00000   1812.99928   0.05000   
22.00000   1863.83973   0.04762   
20.00000   1512.94692   0.06250   
17.00000   1404.18147   0.07692   
20.00000   1296.10479   0.06667   
15.00000   834.91129   0.09091   
21.00000   1713.23315   0.05263   
18.00000   1253.45294   0.07692   
17.00000   1012.96986   0.07692   
22.00000   1456.89652   0.05000   
