# Supplementary material for: A multi-objective scheduling optimization algorithm of a camera network for directional road network coverage
Source: PLoS One. 2018 Oct 31;13(10):e0206038. doi: 10.1371/journal.pone.0206038 (PMC6209222; doi:10.1371/journal.pone.0206038)
Supplement: S4 File — The source code of the proposed method in this paper and it is developed by C++. (ZIP) [file pone.0206038.s004.zip › Project/Output/output470.out]

9.00000   543.89467   0.16667   
21.00000   1974.76633   0.04762   
21.00000   2007.39096   0.04762   
11.00000   617.97397   0.12500   
9.00000   565.54493   0.16667   
11.00000   700.96281   0.14286   
16.00000   1106.31696   0.09091   
19.00000   1310.57397   0.07143   
15.00000   1182.74481   0.09091   
18.00000   1343.42349   0.07143   
22.00000   1812.99928   0.05000   
20.00000   1849.80480   0.05556   
15.00000   1218.76233   0.09091   
11.00000   636.63159   0.14286   
21.00000   1846.78882   0.04762   
16.00000   1375.62287   0.08333   
20.00000   1587.21702   0.05882   
18.00000   1444.13781   0.07143   
19.00000   1433.34616   0.06667   
16.00000   1077.54406   0.09091   
13.00000   813.33413   0.11111   
20.00000   1413.32389   0.06667   
20.00000   1603.75695   0.05882   
18.00000   1246.38724   0.07692   
15.00000   1111.38929   0.08333   
12.00000   906.34623   0.11111   
22.00000   1791.08839   0.04762   
12.00000   611.26453   0.12500   
14.00000   1072.60326   0.10000   
15.00000   1221.45972   0.09091   
22.00000   1697.84947   0.05263   
17.00000   1048.36735   0.08333   
13.00000   685.53804   0.12500   
22.00000   1919.03592   0.04762   
11.00000   661.67598   0.14286   
22.00000   1566.80313   0.05556   
19.00000   1546.70436   0.06250   
17.00000   888.02805   0.08333   
22.00000   1899.95689   0.04762   
21.00000   1720.58067   0.05556   
21.00000   1706.89094   0.05263   
19.00000   1325.04569   0.07143   
14.00000   743.86078   0.11111   
14.00000   1033.88155   0.10000   
14.00000   986.89710   0.10000   
21.00000   1435.71078   0.05556   
14.00000   674.10758   0.11111   
17.00000   1135.65109   0.08333   
19.00000   1658.58726   0.06250   
14.00000   1023.60847   0.10000   
21.00000   1482.09579   0.05882   
12.00000   622.27577   0.12500   
21.00000   1935.54538   0.05000   
20.00000   1239.89648   0.06667   
20.00000   1512.94692   0.06250   
16.00000   1012.73025   0.09091   
17.00000   1124.45758   0.08333   
11.00000   794.73846   0.12500   
17.00000   1495.43328   0.07692   
15.00000   1145.90341   0.09091   
13.00000   940.13843   0.11111   
12.00000   882.15636   0.11111   
20.00000   1333.18304   0.06667   
13.00000   827.96599   0.11111   
22.00000   1154.59062   0.05882   
20.00000   1647.27926   0.06250   
12.00000   760.92606   0.12500   
13.00000   970.76616   0.11111   
18.00000   1250.46409   0.07143   
22.00000   1796.78333   0.05263   
20.00000   1618.22772   0.06250   
11.00000   575.91107   0.12500   
15.00000   774.34765   0.10000   
20.00000   1925.98747   0.05263   
22.00000   1808.09071   0.05000   
17.00000   1481.64787   0.07143   
17.00000   1466.20719   0.07692   
14.00000   952.10484   0.10000   
13.00000   919.07621   0.11111   
20.00000   1733.19623   0.05882   
20.00000   1957.49304   0.05000   
20.00000   1893.85966   0.05263   
20.00000   1633.42588   0.06250   
21.00000   1045.67492   0.06250   
22.00000   1559.40897   0.05556   
21.00000   1884.70491   0.05000   
14.00000   992.53364   0.10000   
22.00000   1641.01554   0.05556   
10.00000   734.73222   0.14286   
20.00000   1383.12562   0.06667   
22.00000   1873.46415   0.04762   
20.00000   1626.24538   0.06250   
21.00000   1534.02203   0.05882   
14.00000   1001.04769   0.09091   
18.00000   1534.20323   0.07143   
17.00000   1269.40408   0.07143   
21.00000   1969.57147   0.04762   
14.00000   1124.51171   0.10000   
17.00000   1175.74162   0.08333   
18.00000   1253.45294   0.07692   
21.00000   1962.54679   0.04762   
20.00000   1947.19635   0.05000   
12.00000   663.91221   0.12500   
16.00000   1261.91069   0.08333   
21.00000   1693.14188   0.05882   
14.00000   1005.25738   0.10000   
21.00000   1453.84231   0.06250   
20.00000   1945.44899   0.05000   
21.00000   1879.49229   0.05263   
18.00000   1524.87173   0.06667   
21.00000   1737.23649   0.05556   
21.00000   1854.36362   0.05263   
17.00000   1170.60953   0.07692   
21.00000   1912.76769   0.04762   
17.00000   1270.42694   0.07692   
15.00000   846.07679   0.10000   
18.00000   1533.49473   0.07143   
19.00000   1522.66228   0.06667   
19.00000   1514.80650   0.06250   
21.00000   1866.46268   0.05263   
16.00000   969.75200   0.09091   
20.00000   1860.60490   0.05263   
18.00000   1258.47872   0.07692   
19.00000   1746.67309   0.05882   
13.00000   962.93893   0.11111   
11.00000   794.28634   0.12500   
18.00000   1685.97352   0.06250   
20.00000   1273.28928   0.06667   
19.00000   1681.24691   0.06250   
12.00000   785.85571   0.12500   
18.00000   1460.66972   0.06667   
17.00000   1402.56335   0.07143   
15.00000   1165.01116   0.09091   
14.00000   779.07122   0.11111   
19.00000   1620.63711   0.06667   
17.00000   1406.93002   0.07692   
22.00000   1863.83973   0.04762   
18.00000   1754.30449   0.05882   
15.00000   969.22396   0.09091   
18.00000   1743.99972   0.05882   
21.00000   1759.90277   0.05556   
18.00000   1381.24768   0.07143   
21.00000   1675.36092   0.05882   
12.00000   785.62603   0.12500   
17.00000   960.01866   0.08333   
13.00000   837.49702   0.10000   
20.00000   1828.24720   0.05263   
22.00000   1561.81886   0.05556   
21.00000   1448.98755   0.06250   
22.00000   1758.83844   0.05263   
13.00000   956.38790   0.10000   
21.00000   1462.48588   0.05882   
12.00000   835.11056   0.11111   
19.00000   1448.45010   0.07143   
18.00000   1684.33576   0.06667   
14.00000   777.57322   0.11111   
14.00000   830.82288   0.11111   
19.00000   1494.00687   0.06250   
20.00000   1754.51113   0.05556   
22.00000   1774.19884   0.05000   
13.00000   754.08900   0.11111   
20.00000   1486.32999   0.06250   
15.00000   954.72707   0.10000   
19.00000   1482.16094   0.06667   
20.00000   1490.15358   0.05882   
19.00000   1491.89916   0.06667   
18.00000   1465.80690   0.07143   
21.00000   1487.96534   0.05882   
12.00000   835.88765   0.12500   
11.00000   662.07928   0.14286   
20.00000   1479.58436   0.06250   
12.00000   830.40019   0.12500   
22.00000   1744.88983   0.05263   
20.00000   1411.43351   0.06667   
17.00000   1561.13024   0.06667   
16.00000   1412.06424   0.07692   
20.00000   1486.45622   0.06250   
16.00000   958.11234   0.09091   
17.00000   1145.22553   0.07692   
