# Supplementary material for: A multi-objective scheduling optimization algorithm of a camera network for directional road network coverage
Source: PLoS One. 2018 Oct 31;13(10):e0206038. doi: 10.1371/journal.pone.0206038 (PMC6209222; doi:10.1371/journal.pone.0206038)
Supplement: S4 File — The source code of the proposed method in this paper and it is developed by C++. (ZIP) [file pone.0206038.s004.zip › Project/Output/output480.out]

9.00000   543.89467   0.16667   
21.00000   1985.51894   0.04762   
21.00000   2007.39096   0.04762   
10.00000   609.48372   0.14286   
20.00000   1273.28928   0.06667   
19.00000   1329.88209   0.07143   
12.00000   882.15636   0.11111   
19.00000   1620.63711   0.06667   
21.00000   1585.35588   0.05882   
16.00000   1106.31696   0.09091   
15.00000   846.07679   0.10000   
21.00000   1978.27308   0.04762   
11.00000   700.96281   0.14286   
10.00000   571.28882   0.14286   
20.00000   1957.49304   0.05000   
12.00000   906.34623   0.11111   
11.00000   636.63159   0.14286   
13.00000   940.13843   0.11111   
19.00000   1360.36217   0.06667   
17.00000   1495.43328   0.07692   
13.00000   919.07621   0.11111   
16.00000   1105.29237   0.08333   
16.00000   1077.54406   0.09091   
15.00000   1182.74481   0.09091   
18.00000   1364.37213   0.07143   
16.00000   1012.73025   0.09091   
17.00000   1481.64787   0.07143   
9.00000   565.54493   0.16667   
13.00000   970.76616   0.11111   
19.00000   1745.56984   0.05556   
21.00000   1720.58067   0.05556   
22.00000   1641.01554   0.05556   
19.00000   1341.94287   0.06667   
21.00000   1448.98755   0.06250   
21.00000   1045.67492   0.06250   
22.00000   1566.80313   0.05556   
14.00000   779.47398   0.10000   
13.00000   672.18092   0.12500   
15.00000   954.72707   0.10000   
21.00000   1706.89094   0.05263   
22.00000   1791.08839   0.04762   
19.00000   1514.54861   0.06667   
15.00000   973.76145   0.09091   
14.00000   1136.13596   0.09091   
17.00000   1427.11616   0.07143   
18.00000   1444.13781   0.07143   
15.00000   761.77260   0.10000   
22.00000   1774.19884   0.05000   
21.00000   1879.49229   0.05263   
21.00000   1938.21634   0.05000   
15.00000   1165.01116   0.09091   
21.00000   1252.40739   0.05556   
20.00000   1925.98747   0.05263   
21.00000   1910.56266   0.05000   
20.00000   1231.97188   0.06250   
17.00000   1175.74162   0.08333   
20.00000   1733.19623   0.05882   
15.00000   1145.90341   0.09091   
13.00000   685.53804   0.12500   
17.00000   1398.77553   0.07143   
11.00000   661.67598   0.14286   
22.00000   1796.78333   0.05263   
16.00000   1412.06424   0.07692   
18.00000   1534.20323   0.07143   
20.00000   1893.85966   0.05263   
21.00000   1819.03162   0.05000   
14.00000   688.68744   0.11111   
20.00000   1383.12562   0.06667   
14.00000   1033.88155   0.10000   
17.00000   1466.20719   0.07692   
15.00000   774.34765   0.10000   
20.00000   1849.80480   0.05556   
20.00000   1623.94407   0.05882   
22.00000   1919.03592   0.04762   
22.00000   1770.90958   0.04762   
17.00000   1368.78332   0.07692   
21.00000   1453.84231   0.06250   
12.00000   816.37372   0.12500   
20.00000   1239.89648   0.06667   
22.00000   1899.95689   0.04762   
14.00000   909.72213   0.10000   
20.00000   1057.81205   0.06667   
16.00000   1375.62287   0.08333   
19.00000   1422.77809   0.06667   
22.00000   1697.84947   0.05263   
18.00000   1246.38724   0.07692   
14.00000   779.07122   0.11111   
15.00000   1221.45972   0.09091   
22.00000   1808.09071   0.05000   
20.00000   1218.84519   0.06250   
14.00000   1072.60326   0.10000   
14.00000   743.86078   0.11111   
18.00000   1253.45294   0.07692   
21.00000   1759.90277   0.05556   
14.00000   1124.51171   0.10000   
21.00000   1463.13220   0.05556   
20.00000   1264.22548   0.06250   
21.00000   1650.57283   0.05263   
21.00000   1675.36092   0.05882   
12.00000   835.88765   0.12500   
20.00000   1843.09802   0.05263   
17.00000   1406.93002   0.07692   
21.00000   1854.36362   0.05263   
19.00000   1658.58726   0.06250   
20.00000   1413.32389   0.06667   
22.00000   1559.40897   0.05556   
15.00000   753.09235   0.10000   
11.00000   662.07928   0.14286   
20.00000   1947.19635   0.05000   
17.00000   1156.44349   0.08333   
15.00000   1213.54647   0.08333   
10.00000   734.73222   0.14286   
21.00000   1670.23390   0.05556   
22.00000   1873.46415   0.04762   
13.00000   962.93893   0.11111   
22.00000   1812.99928   0.05000   
14.00000   1029.70151   0.10000   
20.00000   1860.60490   0.05263   
18.00000   1258.47872   0.07692   
17.00000   1561.13024   0.06667   
22.00000   1154.59062   0.05882   
19.00000   1517.69578   0.06667   
17.00000   1287.24015   0.07692   
19.00000   1681.24691   0.06250   
21.00000   1665.15849   0.05263   
20.00000   1945.44899   0.05000   
19.00000   1746.67309   0.05882   
22.00000   1153.75411   0.05882   
20.00000   1526.99815   0.06250   
18.00000   1400.61873   0.07143   
22.00000   1744.88983   0.05263   
21.00000   1829.91865   0.05000   
15.00000   1218.76233   0.09091   
18.00000   1754.30449   0.05882   
22.00000   1382.57879   0.05263   
18.00000   1533.49473   0.07143   
19.00000   1522.66228   0.06667   
20.00000   1896.39203   0.05000   
16.00000   964.55579   0.09091   
20.00000   1739.45071   0.05556   
10.00000   570.20501   0.14286   
21.00000   1661.30372   0.05556   
20.00000   1646.24643   0.06250   
21.00000   1737.23649   0.05556   
16.00000   969.75200   0.09091   
21.00000   1693.14188   0.05882   
17.00000   1333.52073   0.07692   
22.00000   1863.83973   0.04762   
16.00000   1261.91069   0.08333   
18.00000   1684.33576   0.06667   
21.00000   1689.49549   0.05263   
22.00000   1561.81886   0.05556   
18.00000   1743.99972   0.05882   
22.00000   1758.83844   0.05263   
18.00000   1685.97352   0.06250   
20.00000   1411.43351   0.06667   
18.00000   1465.80690   0.07143   
14.00000   1060.97646   0.09091   
21.00000   1809.26806   0.05000   
22.00000   1449.35567   0.05263   
19.00000   1448.45010   0.07143   
14.00000   777.57322   0.11111   
14.00000   830.82288   0.11111   
20.00000   1754.51113   0.05556   
18.00000   1524.87173   0.06667   
20.00000   1647.27926   0.06250   
21.00000   1867.59615   0.05000   
12.00000   830.40019   0.12500   
21.00000   1866.46268   0.05263   
22.00000   1691.65037   0.05000   
20.00000   1333.18304   0.06667   
15.00000   1059.69811   0.09091   
13.00000   868.84391   0.11111   
19.00000   1253.68608   0.06667   
15.00000   921.35686   0.09091   
15.00000   680.43784   0.10000   
18.00000   1177.86774   0.07143   
22.00000   1702.45990   0.04762   
