# Supplementary material for: A multi-objective scheduling optimization algorithm of a camera network for directional road network coverage
Source: PLoS One. 2018 Oct 31;13(10):e0206038. doi: 10.1371/journal.pone.0206038 (PMC6209222; doi:10.1371/journal.pone.0206038)
Supplement: S4 File — The source code of the proposed method in this paper and it is developed by C++. (ZIP) [file pone.0206038.s004.zip › Project/Output/output490.out]

9.00000   543.89467   0.16667   
21.00000   1985.51894   0.04762   
21.00000   2007.39096   0.04762   
10.00000   612.39328   0.14286   
12.00000   662.36434   0.12500   
13.00000   970.76616   0.11111   
14.00000   1022.24036   0.10000   
11.00000   700.96281   0.14286   
17.00000   1368.78332   0.07692   
15.00000   811.84360   0.10000   
19.00000   1620.63711   0.06667   
21.00000   1585.35588   0.05882   
11.00000   581.52729   0.14286   
20.00000   1333.80616   0.06250   
10.00000   734.73222   0.14286   
9.00000   565.54493   0.16667   
14.00000   779.07122   0.11111   
16.00000   1077.54406   0.09091   
20.00000   1957.49304   0.05000   
15.00000   1182.74481   0.09091   
17.00000   1312.44442   0.07692   
20.00000   1498.51771   0.05882   
20.00000   1843.09802   0.05263   
14.00000   1124.51171   0.10000   
20.00000   1526.99815   0.06250   
20.00000   1818.54673   0.05263   
20.00000   1273.28928   0.06667   
17.00000   1481.64787   0.07143   
15.00000   1105.85999   0.09091   
22.00000   1697.84947   0.05263   
21.00000   1979.70745   0.04762   
14.00000   743.86078   0.11111   
12.00000   762.15866   0.12500   
22.00000   1919.03592   0.04762   
18.00000   1534.20323   0.07143   
17.00000   1291.57708   0.07692   
22.00000   1559.36140   0.05000   
22.00000   1899.95689   0.04762   
16.00000   1247.16503   0.07692   
22.00000   1641.01554   0.05556   
16.00000   1111.54446   0.08333   
13.00000   940.13843   0.11111   
21.00000   1720.58067   0.05556   
10.00000   601.69394   0.14286   
22.00000   1791.08839   0.04762   
20.00000   1385.50291   0.06250   
18.00000   1299.00008   0.07143   
16.00000   1202.00920   0.08333   
15.00000   947.86864   0.09091   
22.00000   1405.41923   0.05556   
21.00000   1045.67492   0.06250   
13.00000   919.07621   0.11111   
14.00000   729.42452   0.10000   
20.00000   1239.89648   0.06667   
14.00000   1137.10972   0.09091   
19.00000   1329.88209   0.07143   
20.00000   1893.85966   0.05263   
15.00000   1218.76233   0.09091   
21.00000   1879.49229   0.05263   
22.00000   1621.38573   0.04762   
22.00000   1774.19884   0.05000   
18.00000   1444.13781   0.07143   
15.00000   1165.01116   0.09091   
17.00000   1196.91923   0.08333   
15.00000   846.07679   0.10000   
22.00000   1566.80313   0.05556   
16.00000   1106.31696   0.09091   
12.00000   816.37372   0.12500   
16.00000   1225.47917   0.08333   
16.00000   795.51960   0.09091   
19.00000   1579.53880   0.06667   
13.00000   962.93893   0.11111   
20.00000   1428.67634   0.06250   
22.00000   1796.78333   0.05263   
14.00000   1033.88155   0.10000   
17.00000   1495.43328   0.07692   
22.00000   1808.09071   0.05000   
14.00000   887.97203   0.10000   
17.00000   1466.20719   0.07692   
16.00000   1067.77038   0.09091   
14.00000   688.68744   0.11111   
17.00000   1122.23854   0.07692   
13.00000   672.18092   0.12500   
12.00000   835.88765   0.12500   
16.00000   1261.91069   0.08333   
15.00000   951.54651   0.09091   
12.00000   830.40019   0.12500   
16.00000   1375.62287   0.08333   
21.00000   1670.23390   0.05556   
19.00000   1658.58726   0.06250   
18.00000   1422.85903   0.07143   
18.00000   1246.38724   0.07692   
17.00000   930.15864   0.08333   
20.00000   1647.27926   0.06250   
22.00000   1873.46415   0.04762   
20.00000   1057.81205   0.06667   
21.00000   1453.84231   0.06250   
14.00000   1055.13240   0.09091   
18.00000   1253.45294   0.07692   
20.00000   1947.19635   0.05000   
21.00000   1464.47823   0.05882   
21.00000   1729.13145   0.05263   
20.00000   1925.98747   0.05263   
15.00000   954.72707   0.10000   
20.00000   1849.80480   0.05556   
13.00000   685.53804   0.12500   
21.00000   1675.36092   0.05882   
21.00000   1854.36362   0.05263   
20.00000   1413.32389   0.06667   
22.00000   1770.90958   0.04762   
22.00000   1812.99928   0.05000   
21.00000   1938.21634   0.05000   
20.00000   1383.12562   0.06667   
14.00000   1072.60326   0.10000   
14.00000   777.57322   0.11111   
21.00000   1930.70681   0.05000   
20.00000   1763.69303   0.05263   
15.00000   1145.90341   0.09091   
18.00000   1169.92731   0.07143   
21.00000   1661.30372   0.05556   
20.00000   1945.44899   0.05000   
20.00000   1860.60490   0.05263   
16.00000   1144.38620   0.08333   
22.00000   1153.75411   0.05882   
13.00000   742.01530   0.11111   
21.00000   1751.34829   0.05263   
20.00000   1721.29762   0.05556   
18.00000   1258.47872   0.07692   
16.00000   1162.25228   0.08333   
20.00000   1733.19623   0.05882   
19.00000   1681.24691   0.06250   
16.00000   1154.93498   0.08333   
20.00000   1935.53053   0.05000   
18.00000   1685.97352   0.06250   
22.00000   1691.65037   0.05000   
21.00000   1866.80194   0.05000   
17.00000   1427.11616   0.07143   
20.00000   1739.45071   0.05556   
15.00000   1221.45972   0.09091   
21.00000   1528.97573   0.05882   
20.00000   1646.24643   0.06250   
21.00000   1737.23649   0.05556   
22.00000   1561.81886   0.05556   
19.00000   1191.56714   0.06667   
18.00000   1533.49473   0.07143   
21.00000   1693.14188   0.05882   
14.00000   1029.70151   0.10000   
17.00000   1406.93002   0.07692   
21.00000   1583.90377   0.05882   
19.00000   1746.67309   0.05882   
14.00000   1024.83595   0.09091   
14.00000   830.82288   0.11111   
18.00000   1743.99972   0.05882   
22.00000   1758.83844   0.05263   
20.00000   1411.43351   0.06667   
15.00000   1027.76443   0.09091   
19.00000   1448.45010   0.07143   
20.00000   1754.51113   0.05556   
20.00000   1453.20288   0.06250   
22.00000   1449.35567   0.05263   
22.00000   1762.53165   0.04762   
21.00000   1759.90277   0.05556   
20.00000   1333.18304   0.06667   
21.00000   1863.23815   0.04762   
22.00000   1863.83973   0.04762   
18.00000   1754.30449   0.05882   
20.00000   1683.36499   0.05882   
21.00000   1866.46268   0.05263   
19.00000   1745.56984   0.05556   
17.00000   1163.26327   0.07692   
21.00000   1661.10939   0.05263   
18.00000   1684.33576   0.06667   
21.00000   1560.55561   0.05556   
16.00000   1412.06424   0.07692   
18.00000   1465.80690   0.07143   
22.00000   1744.88983   0.05263   
22.00000   1559.40897   0.05556   
22.00000   1154.59062   0.05882   
21.00000   1448.98755   0.06250   
17.00000   1333.52073   0.07692   
13.00000   909.40899   0.11111   
17.00000   1095.60081   0.07692   
11.00000   697.12428   0.12500   
