# Supplementary material for: A multi-objective scheduling optimization algorithm of a camera network for directional road network coverage
Source: PLoS One. 2018 Oct 31;13(10):e0206038. doi: 10.1371/journal.pone.0206038 (PMC6209222; doi:10.1371/journal.pone.0206038)
Supplement: S4 File — The source code of the proposed method in this paper and it is developed by C++. (ZIP) [file pone.0206038.s004.zip › Project/Output/output50.out]

11.00000   566.39285   0.12500   
21.00000   1909.84470   0.04762   
12.00000   631.46863   0.12500   
21.00000   1938.59611   0.04762   
16.00000   832.84789   0.08333   
20.00000   1705.54741   0.05263   
13.00000   652.24409   0.11111   
11.00000   743.77515   0.12500   
19.00000   1616.14207   0.05556   
20.00000   1489.32787   0.05556   
22.00000   1641.01554   0.05556   
16.00000   1021.21784   0.07692   
16.00000   1169.70241   0.07692   
17.00000   1237.14846   0.07143   
19.00000   1281.77677   0.06667   
16.00000   1397.29593   0.07143   
19.00000   1383.54343   0.06250   
21.00000   1210.86465   0.06250   
22.00000   1781.27464   0.04762   
20.00000   1406.80087   0.05882   
19.00000   1600.49992   0.05882   
18.00000   1677.38115   0.05882   
14.00000   871.16647   0.09091   
12.00000   780.19249   0.11111   
12.00000   745.43699   0.11111   
20.00000   1524.93167   0.05882   
11.00000   811.79507   0.11111   
13.00000   686.56390   0.10000   
19.00000   1552.40042   0.05882   
19.00000   1573.52191   0.05882   
20.00000   1538.97310   0.05882   
22.00000   1731.60220   0.05000   
19.00000   1496.93413   0.06250   
22.00000   1477.73164   0.05000   
21.00000   1098.99120   0.05882   
21.00000   1802.64613   0.05263   
20.00000   1928.82608   0.05000   
11.00000   795.80390   0.12500   
18.00000   1450.95318   0.06250   
16.00000   915.61419   0.08333   
20.00000   1751.40861   0.05556   
18.00000   1324.50527   0.07143   
12.00000   623.26470   0.11111   
20.00000   1338.35294   0.05882   
19.00000   1614.72510   0.05882   
18.00000   1261.47335   0.07143   
20.00000   1719.61609   0.05263   
19.00000   1706.09358   0.05556   
18.00000   1078.17016   0.07143   
15.00000   987.40854   0.08333   
18.00000   971.39396   0.07143   
16.00000   891.53167   0.07692   
16.00000   1168.50721   0.07692   
14.00000   978.98862   0.08333   
19.00000   1218.88427   0.06667   
18.00000   1424.98720   0.06667   
15.00000   901.00030   0.09091   
15.00000   1304.58273   0.07692   
14.00000   1151.54831   0.08333   
15.00000   1137.82260   0.08333   
12.00000   891.00286   0.10000   
18.00000   1762.18514   0.05556   
20.00000   1364.73160   0.05882   
14.00000   888.87335   0.10000   
16.00000   1107.31928   0.08333   
22.00000   1626.74045   0.05000   
13.00000   871.31799   0.10000   
13.00000   994.59982   0.09091   
18.00000   1164.67269   0.06667   
17.00000   1023.21922   0.07143   
12.00000   1063.44637   0.09091   
14.00000   1010.05758   0.08333   
21.00000   1901.02999   0.05000   
13.00000   783.37822   0.10000   
21.00000   1266.64459   0.05556   
14.00000   1004.56023   0.08333   
16.00000   1117.77440   0.07692   
21.00000   1436.65207   0.05882   
15.00000   928.49537   0.09091   
20.00000   1449.64542   0.06250   
21.00000   1683.39981   0.05556   
22.00000   1632.94130   0.04762   
20.00000   1828.78551   0.05263   
17.00000   997.62354   0.07692   
16.00000   944.75031   0.08333   
17.00000   1487.08548   0.06667   
16.00000   1069.81456   0.07692   
15.00000   965.02928   0.09091   
17.00000   1112.96174   0.07143   
18.00000   1331.29138   0.06667   
18.00000   1208.68530   0.06667   
19.00000   1329.73826   0.06250   
18.00000   960.25897   0.07692   
16.00000   1166.84231   0.07692   
17.00000   1130.43784   0.07143   
14.00000   686.89968   0.10000   
20.00000   1827.36194   0.05263   
19.00000   1699.25891   0.05556   
20.00000   1907.56837   0.04762   
17.00000   1130.77058   0.07692   
16.00000   1074.64426   0.08333   
17.00000   1158.95697   0.07692   
20.00000   935.38964   0.06250   
18.00000   1214.90030   0.07143   
20.00000   1158.77423   0.06250   
19.00000   1533.97882   0.06250   
13.00000   941.09684   0.10000   
22.00000   1680.80772   0.04762   
18.00000   1428.77121   0.06667   
18.00000   1482.70613   0.06667   
21.00000   1335.03329   0.05556   
14.00000   930.23086   0.09091   
16.00000   933.68044   0.08333   
20.00000   1481.36558   0.05882   
14.00000   892.14783   0.10000   
17.00000   1432.86375   0.06667   
19.00000   1430.91035   0.06667   
14.00000   1211.46854   0.07692   
20.00000   1435.02072   0.06250   
22.00000   1336.94546   0.05263   
20.00000   1761.99904   0.05556   
16.00000   944.10882   0.08333   
15.00000   943.09422   0.08333   
16.00000   890.49241   0.09091   
14.00000   941.71311   0.09091   
17.00000   1168.45039   0.07692   
20.00000   1703.61332   0.05556   
21.00000   1899.42230   0.05000   
15.00000   809.09514   0.09091   
17.00000   729.72803   0.07692   
20.00000   1855.63276   0.05000   
12.00000   736.07023   0.10000   
