# Supplementary material for: A multi-objective scheduling optimization algorithm of a camera network for directional road network coverage
Source: PLoS One. 2018 Oct 31;13(10):e0206038. doi: 10.1371/journal.pone.0206038 (PMC6209222; doi:10.1371/journal.pone.0206038)
Supplement: S4 File — The source code of the proposed method in this paper and it is developed by C++. (ZIP) [file pone.0206038.s004.zip › Project/Output/output500.out]

9.00000   543.89467   0.16667   
21.00000   1985.51894   0.04762   
21.00000   1454.18349   0.05882   
21.00000   2007.39096   0.04762   
19.00000   1620.63711   0.06667   
12.00000   835.88765   0.12500   
13.00000   970.76616   0.11111   
16.00000   1013.07173   0.09091   
12.00000   653.82161   0.12500   
14.00000   865.86171   0.10000   
10.00000   734.73222   0.14286   
10.00000   612.39328   0.14286   
17.00000   945.72270   0.08333   
9.00000   565.54493   0.16667   
16.00000   979.83964   0.09091   
21.00000   1585.35588   0.05882   
11.00000   581.52729   0.14286   
19.00000   1360.79386   0.06667   
18.00000   1534.20323   0.07143   
17.00000   1180.01532   0.07692   
20.00000   1498.51771   0.05882   
10.00000   601.69394   0.14286   
16.00000   1106.31696   0.09091   
20.00000   1526.99815   0.06250   
13.00000   685.53804   0.12500   
17.00000   1078.03743   0.08333   
17.00000   1333.52073   0.07692   
14.00000   779.07122   0.11111   
11.00000   751.34050   0.12500   
17.00000   1312.44442   0.07692   
15.00000   896.57315   0.10000   
20.00000   1957.49304   0.05000   
22.00000   1919.03592   0.04762   
22.00000   1559.40897   0.05556   
22.00000   1641.01554   0.05556   
21.00000   1159.90450   0.05882   
19.00000   1534.60788   0.06250   
17.00000   1196.91923   0.08333   
21.00000   1834.68609   0.05000   
15.00000   1218.76233   0.09091   
12.00000   816.37372   0.12500   
17.00000   1136.49183   0.08333   
22.00000   1899.95689   0.04762   
22.00000   1705.12455   0.05000   
18.00000   1385.14315   0.07143   
21.00000   1973.42069   0.04762   
22.00000   1405.41923   0.05556   
20.00000   1818.54673   0.05263   
18.00000   1444.13781   0.07143   
17.00000   1427.11616   0.07143   
13.00000   672.18092   0.12500   
22.00000   1791.08839   0.04762   
19.00000   1329.88209   0.07143   
11.00000   700.96281   0.14286   
22.00000   1566.80313   0.05556   
19.00000   1148.58911   0.06667   
19.00000   1579.53880   0.06667   
14.00000   1124.51171   0.10000   
22.00000   1796.78333   0.05263   
17.00000   1291.57708   0.07692   
20.00000   1775.85217   0.05263   
21.00000   1045.67492   0.06250   
20.00000   1057.81205   0.06667   
17.00000   1119.41431   0.08333   
21.00000   1720.58067   0.05556   
14.00000   1033.88155   0.10000   
20.00000   1733.19623   0.05882   
22.00000   1808.09071   0.05000   
12.00000   830.40019   0.12500   
20.00000   1843.09802   0.05263   
16.00000   1280.57712   0.08333   
18.00000   1302.85724   0.07143   
17.00000   1368.78332   0.07692   
17.00000   1495.43328   0.07692   
21.00000   1887.32104   0.05000   
20.00000   1229.54812   0.06250   
16.00000   1375.62287   0.08333   
16.00000   1049.31086   0.08333   
21.00000   1670.23390   0.05556   
19.00000   1658.58726   0.06250   
21.00000   1879.49229   0.05263   
18.00000   1422.85903   0.07143   
20.00000   1484.14358   0.05882   
15.00000   1192.74944   0.09091   
18.00000   1246.38724   0.07692   
20.00000   1647.27926   0.06250   
12.00000   762.15866   0.12500   
21.00000   1979.70745   0.04762   
20.00000   1273.28928   0.06667   
20.00000   1721.29762   0.05556   
16.00000   1297.56666   0.07692   
18.00000   1049.72305   0.07692   
18.00000   1253.45294   0.07692   
20.00000   1947.19635   0.05000   
22.00000   1697.84947   0.05263   
21.00000   1693.14188   0.05882   
15.00000   1221.45972   0.09091   
20.00000   1925.98747   0.05263   
22.00000   1770.90958   0.04762   
21.00000   1661.30372   0.05556   
14.00000   1029.70151   0.10000   
12.00000   662.36434   0.12500   
20.00000   1849.80480   0.05556   
15.00000   690.42924   0.10000   
19.00000   1476.33793   0.06667   
21.00000   1675.36092   0.05882   
22.00000   1762.53165   0.04762   
17.00000   1263.59086   0.07143   
21.00000   1854.36362   0.05263   
20.00000   1413.32389   0.06667   
15.00000   838.70869   0.09091   
20.00000   1239.89648   0.06667   
13.00000   804.83358   0.11111   
11.00000   685.92866   0.12500   
20.00000   1471.63212   0.06250   
13.00000   962.93893   0.11111   
21.00000   1464.01073   0.05882   
13.00000   1066.46938   0.10000   
21.00000   1938.21634   0.05000   
22.00000   1454.44018   0.05263   
12.00000   653.78253   0.12500   
14.00000   1072.60326   0.10000   
21.00000   1930.70681   0.05000   
20.00000   1383.12562   0.06667   
20.00000   1860.60490   0.05263   
17.00000   1124.17614   0.07692   
14.00000   960.65208   0.10000   
13.00000   954.40588   0.11111   
20.00000   1945.44899   0.05000   
20.00000   1893.85966   0.05263   
18.00000   1685.97352   0.06250   
19.00000   1746.67309   0.05882   
14.00000   1022.24036   0.10000   
18.00000   1258.47872   0.07692   
21.00000   1866.46268   0.05263   
19.00000   1681.24691   0.06250   
18.00000   1754.30449   0.05882   
17.00000   1481.64787   0.07143   
20.00000   1935.53053   0.05000   
22.00000   1873.46415   0.04762   
20.00000   1276.68622   0.06250   
17.00000   890.95727   0.08333   
20.00000   1739.45071   0.05556   
21.00000   1528.97573   0.05882   
20.00000   1646.24643   0.06250   
21.00000   1737.23649   0.05556   
22.00000   1561.81886   0.05556   
22.00000   1154.59062   0.05882   
20.00000   1411.43351   0.06667   
16.00000   1067.77038   0.09091   
22.00000   1812.99928   0.05000   
21.00000   1948.05016   0.04762   
17.00000   1406.93002   0.07692   
22.00000   1153.75411   0.05882   
22.00000   1774.19884   0.05000   
15.00000   954.72707   0.10000   
22.00000   1863.83973   0.04762   
17.00000   1466.20719   0.07692   
21.00000   1583.90377   0.05882   
14.00000   830.82288   0.11111   
18.00000   1743.99972   0.05882   
16.00000   1077.54406   0.09091   
21.00000   1448.98755   0.06250   
22.00000   1758.83844   0.05263   
18.00000   1533.49473   0.07143   
21.00000   1453.84231   0.06250   
21.00000   1812.42985   0.05263   
19.00000   1448.45010   0.07143   
20.00000   1754.51113   0.05556   
14.00000   764.67608   0.11111   
19.00000   1193.68329   0.06667   
17.00000   1261.73782   0.07692   
14.00000   777.57322   0.11111   
21.00000   1759.90277   0.05556   
20.00000   1333.18304   0.06667   
20.00000   1683.36499   0.05882   
18.00000   1684.33576   0.06667   
21.00000   1560.55561   0.05556   
18.00000   1465.80690   0.07143   
16.00000   1412.06424   0.07692   
17.00000   1262.36116   0.07692   
19.00000   1745.56984   0.05556   
22.00000   1744.88983   0.05263   
21.00000   1465.13628   0.05556   
21.00000   1464.47823   0.05882   
17.00000   1158.68364   0.07692   
15.00000   1049.95191   0.09091   
16.00000   938.67321   0.09091   
18.00000   1244.44297   0.07143   
15.00000   755.34726   0.09091   
