# Supplementary material for: A multi-objective scheduling optimization algorithm of a camera network for directional road network coverage
Source: PLoS One. 2018 Oct 31;13(10):e0206038. doi: 10.1371/journal.pone.0206038 (PMC6209222; doi:10.1371/journal.pone.0206038)
Supplement: S4 File — The source code of the proposed method in this paper and it is developed by C++. (ZIP) [file pone.0206038.s004.zip › Project/Output/output60.out]

11.00000   604.72785   0.12500   
14.00000   816.06278   0.09091   
21.00000   1938.59611   0.04762   
19.00000   1432.73773   0.06250   
13.00000   652.24409   0.11111   
11.00000   795.80390   0.12500   
11.00000   780.08431   0.12500   
14.00000   946.72705   0.09091   
18.00000   1384.75883   0.06667   
22.00000   1336.94546   0.05263   
18.00000   1261.47335   0.07143   
12.00000   631.46863   0.12500   
21.00000   1859.96803   0.05000   
17.00000   1217.82574   0.07143   
12.00000   1063.44637   0.09091   
13.00000   1035.64478   0.09091   
17.00000   1174.93844   0.07143   
21.00000   1899.42230   0.05000   
22.00000   1781.27464   0.04762   
16.00000   1397.29593   0.07143   
21.00000   1210.86465   0.06250   
14.00000   1017.34586   0.09091   
19.00000   1661.38890   0.05556   
21.00000   1802.64613   0.05263   
21.00000   1098.99120   0.05882   
17.00000   1081.92186   0.07143   
17.00000   1124.55629   0.07143   
20.00000   1928.82608   0.05000   
20.00000   1458.71240   0.05882   
17.00000   1423.80101   0.06667   
16.00000   890.49241   0.09091   
15.00000   1307.13957   0.07143   
19.00000   1614.72510   0.05882   
16.00000   1284.43473   0.07692   
21.00000   1594.47098   0.05556   
20.00000   1843.09435   0.05263   
20.00000   1851.24341   0.05000   
12.00000   891.00286   0.10000   
19.00000   1512.82272   0.06250   
22.00000   1267.40119   0.05000   
22.00000   1477.73164   0.05000   
15.00000   901.00030   0.09091   
14.00000   984.06196   0.09091   
20.00000   1449.64542   0.06250   
18.00000   1324.50527   0.07143   
22.00000   1641.01554   0.05556   
15.00000   1304.58273   0.07692   
16.00000   786.47075   0.07692   
20.00000   1524.93167   0.05882   
18.00000   1565.99440   0.05882   
20.00000   1575.72047   0.05556   
19.00000   1699.25891   0.05556   
16.00000   995.40042   0.08333   
18.00000   1677.38115   0.05882   
18.00000   1762.18514   0.05556   
22.00000   1626.74045   0.05000   
17.00000   972.64921   0.07692   
21.00000   1293.40500   0.05556   
18.00000   960.25897   0.07692   
21.00000   1683.39981   0.05556   
20.00000   1751.40861   0.05556   
18.00000   1501.18775   0.06250   
21.00000   1716.62148   0.05263   
17.00000   1432.86375   0.06667   
15.00000   781.44071   0.09091   
19.00000   859.60802   0.07143   
14.00000   870.63420   0.10000   
19.00000   1229.49966   0.06667   
21.00000   1436.65207   0.05882   
20.00000   1600.52692   0.05556   
15.00000   928.49537   0.09091   
19.00000   1533.97882   0.06250   
22.00000   1632.94130   0.04762   
17.00000   1145.65532   0.07692   
12.00000   877.21614   0.11111   
21.00000   1928.26555   0.04762   
14.00000   888.87335   0.10000   
16.00000   1494.68691   0.06250   
15.00000   1137.82260   0.08333   
19.00000   1706.09358   0.05556   
15.00000   965.02928   0.09091   
20.00000   935.38964   0.06250   
17.00000   1303.05357   0.07143   
14.00000   994.94996   0.09091   
17.00000   1168.45039   0.07692   
20.00000   1761.99904   0.05556   
15.00000   996.16671   0.08333   
21.00000   1901.02999   0.05000   
22.00000   1731.60220   0.05000   
19.00000   1328.97387   0.06250   
19.00000   1573.52191   0.05882   
13.00000   1164.12796   0.08333   
21.00000   1743.85003   0.05000   
19.00000   1557.88273   0.05882   
15.00000   898.74913   0.09091   
14.00000   892.14783   0.10000   
13.00000   941.09684   0.10000   
20.00000   1852.11935   0.05000   
14.00000   1151.54831   0.08333   
19.00000   1640.56249   0.05556   
16.00000   1132.15936   0.08333   
19.00000   1488.91897   0.06250   
13.00000   875.30519   0.10000   
17.00000   1153.22646   0.07692   
20.00000   1703.61332   0.05556   
20.00000   1435.02072   0.06250   
20.00000   1538.97310   0.05882   
17.00000   1487.08548   0.06667   
19.00000   1600.49992   0.05882   
22.00000   1680.80772   0.04762   
18.00000   1428.77121   0.06667   
20.00000   1158.77423   0.06250   
18.00000   1482.70613   0.06667   
18.00000   1132.43635   0.07143   
17.00000   1158.95697   0.07692   
20.00000   1481.36558   0.05882   
18.00000   1424.98720   0.06667   
18.00000   960.72640   0.07143   
19.00000   1326.41846   0.06667   
17.00000   1128.13807   0.07143   
18.00000   1214.90030   0.07143   
17.00000   1213.48122   0.07143   
15.00000   1128.99346   0.08333   
19.00000   1430.91035   0.06667   
17.00000   893.24131   0.07692   
18.00000   1083.92180   0.06667   
20.00000   1522.29312   0.05556   
13.00000   728.38085   0.10000   
