# Supplementary material for: A multi-objective scheduling optimization algorithm of a camera network for directional road network coverage
Source: PLoS One. 2018 Oct 31;13(10):e0206038. doi: 10.1371/journal.pone.0206038 (PMC6209222; doi:10.1371/journal.pone.0206038)
Supplement: S4 File — The source code of the proposed method in this paper and it is developed by C++. (ZIP) [file pone.0206038.s004.zip › Project/Output/output70.out]

21.00000   1938.59611   0.04762   
9.00000   565.54493   0.16667   
10.00000   560.51637   0.14286   
12.00000   697.70792   0.11111   
12.00000   775.70467   0.10000   
11.00000   795.80390   0.12500   
17.00000   1487.08548   0.06667   
11.00000   604.72785   0.12500   
17.00000   939.08060   0.07692   
20.00000   1719.33292   0.05556   
14.00000   892.14783   0.10000   
17.00000   1088.53285   0.07692   
19.00000   1187.92979   0.07143   
12.00000   631.46863   0.12500   
21.00000   1683.39981   0.05556   
15.00000   992.39649   0.09091   
16.00000   985.02059   0.09091   
21.00000   1116.03394   0.06250   
21.00000   1436.65207   0.05882   
13.00000   652.24409   0.11111   
21.00000   1351.08426   0.05882   
22.00000   1781.27464   0.04762   
21.00000   1901.02999   0.05000   
12.00000   668.28271   0.11111   
19.00000   1573.52191   0.05882   
20.00000   1463.74291   0.06250   
21.00000   1831.90965   0.04762   
16.00000   1047.70715   0.08333   
21.00000   1928.26555   0.04762   
18.00000   960.25897   0.07692   
13.00000   613.76490   0.11111   
22.00000   1411.76092   0.05000   
17.00000   1168.45039   0.07692   
14.00000   1017.34586   0.09091   
19.00000   1497.20473   0.06250   
21.00000   1210.86465   0.06250   
21.00000   1868.19418   0.04762   
21.00000   1884.30467   0.04762   
15.00000   1071.96983   0.08333   
16.00000   1284.43473   0.07692   
20.00000   1271.20391   0.06250   
22.00000   1731.60220   0.05000   
19.00000   1594.30503   0.05556   
22.00000   1641.01554   0.05556   
21.00000   1799.46080   0.05000   
21.00000   1370.24619   0.05556   
20.00000   1815.22365   0.05000   
19.00000   1220.84806   0.06667   
13.00000   1035.64478   0.09091   
17.00000   1235.72754   0.07143   
13.00000   941.09684   0.10000   
18.00000   1255.57838   0.06667   
16.00000   1241.54119   0.07692   
19.00000   1512.82272   0.06250   
20.00000   1843.09435   0.05263   
15.00000   1026.97582   0.08333   
21.00000   1654.68590   0.05263   
18.00000   1225.80252   0.06667   
18.00000   959.03390   0.07692   
20.00000   1770.14013   0.05263   
19.00000   1600.49992   0.05882   
21.00000   1741.72373   0.05000   
14.00000   755.25170   0.10000   
16.00000   1397.29593   0.07143   
22.00000   1626.74045   0.05000   
18.00000   1324.50527   0.07143   
18.00000   1667.23787   0.05556   
12.00000   1063.44637   0.09091   
16.00000   1003.26764   0.08333   
21.00000   1859.96803   0.05000   
14.00000   786.16624   0.10000   
18.00000   1261.47335   0.07143   
21.00000   1892.49400   0.04762   
19.00000   1557.88273   0.05882   
15.00000   1137.82260   0.08333   
18.00000   1525.37509   0.06250   
19.00000   1614.72510   0.05882   
22.00000   1632.94130   0.04762   
22.00000   1613.45460   0.04762   
14.00000   888.87335   0.10000   
12.00000   877.21614   0.11111   
18.00000   1677.38115   0.05882   
17.00000   1423.80101   0.06667   
22.00000   1473.43394   0.05000   
17.00000   1121.50586   0.07692   
19.00000   1340.92216   0.06667   
18.00000   1381.43750   0.06667   
20.00000   1751.40861   0.05556   
20.00000   1811.06499   0.05263   
21.00000   1660.28224   0.05263   
19.00000   901.22913   0.06250   
16.00000   1393.31294   0.06667   
22.00000   1336.94546   0.05263   
18.00000   1385.03084   0.06667   
17.00000   1145.65532   0.07692   
21.00000   1802.64613   0.05263   
17.00000   1372.21357   0.06667   
14.00000   870.63420   0.10000   
20.00000   1550.19163   0.05882   
17.00000   1158.95697   0.07692   
20.00000   1761.99904   0.05556   
15.00000   1128.99346   0.08333   
13.00000   1164.12796   0.08333   
20.00000   1928.82608   0.05000   
17.00000   1303.05357   0.07143   
22.00000   1477.73164   0.05000   
21.00000   1488.46304   0.05556   
19.00000   1364.95955   0.06250   
16.00000   1132.15936   0.08333   
18.00000   1464.64194   0.06250   
21.00000   1750.29793   0.05263   
18.00000   1214.90030   0.07143   
18.00000   1482.70613   0.06667   
20.00000   1538.94042   0.05882   
19.00000   1533.97882   0.06250   
20.00000   1851.24341   0.05000   
11.00000   780.08431   0.12500   
20.00000   1852.11935   0.05000   
21.00000   1899.42230   0.05000   
17.00000   1064.51708   0.07692   
19.00000   1519.69094   0.05882   
17.00000   1153.22646   0.07692   
18.00000   1565.99440   0.05882   
15.00000   1000.60099   0.08333   
18.00000   1762.18514   0.05556   
20.00000   1565.18110   0.05556   
20.00000   1543.07026   0.05556   
22.00000   1516.91367   0.04762   
14.00000   994.94996   0.09091   
21.00000   1594.47098   0.05556   
18.00000   1428.77121   0.06667   
16.00000   1149.62026   0.07692   
21.00000   1681.73339   0.05263   
17.00000   1432.86375   0.06667   
14.00000   777.29719   0.10000   
18.00000   1424.98720   0.06667   
21.00000   1534.71868   0.05556   
14.00000   879.61875   0.09091   
19.00000   1486.12508   0.05882   
22.00000   1680.80772   0.04762   
12.00000   891.00286   0.10000   
19.00000   1430.91035   0.06667   
20.00000   1465.27991   0.05556   
19.00000   1338.16345   0.06667   
16.00000   1546.65623   0.05882   
14.00000   1151.54831   0.08333   
18.00000   1546.90388   0.05882   
13.00000   875.30519   0.10000   
15.00000   1304.58273   0.07692   
17.00000   1010.77982   0.07143   
16.00000   905.69182   0.08333   
21.00000   1831.30143   0.04762   
19.00000   995.74500   0.07143   
16.00000   1355.61523   0.07143   
19.00000   1205.42464   0.06250   
13.00000   931.04065   0.09091   
19.00000   1109.08279   0.06250   
15.00000   714.76904   0.09091   
11.00000   676.67440   0.11111   
17.00000   1006.63238   0.07143   
17.00000   910.93805   0.07692   
