# Supplementary material for: A multi-objective scheduling optimization algorithm of a camera network for directional road network coverage
Source: PLoS One. 2018 Oct 31;13(10):e0206038. doi: 10.1371/journal.pone.0206038 (PMC6209222; doi:10.1371/journal.pone.0206038)
Supplement: S4 File — The source code of the proposed method in this paper and it is developed by C++. (ZIP) [file pone.0206038.s004.zip › Project/Output/output80.out]

9.00000   565.54493   0.16667   
21.00000   1928.26555   0.04762   
9.00000   558.57436   0.14286   
21.00000   1938.59611   0.04762   
14.00000   701.33978   0.10000   
19.00000   1275.62086   0.06250   
12.00000   631.46863   0.12500   
17.00000   937.36687   0.07692   
13.00000   671.25245   0.11111   
22.00000   1641.01554   0.05556   
20.00000   1550.19163   0.05882   
14.00000   892.14783   0.10000   
21.00000   1849.94985   0.04762   
20.00000   1719.33292   0.05556   
22.00000   1592.75867   0.05000   
20.00000   1751.40861   0.05556   
21.00000   1891.28697   0.05000   
19.00000   1187.92979   0.07143   
19.00000   1495.34526   0.05882   
16.00000   1397.29593   0.07143   
11.00000   636.53857   0.12500   
20.00000   1843.09435   0.05263   
16.00000   1241.54119   0.07692   
20.00000   1673.80457   0.05556   
20.00000   1704.49255   0.05556   
11.00000   795.80390   0.12500   
22.00000   1812.99928   0.05000   
21.00000   1436.65207   0.05882   
18.00000   1424.98720   0.06667   
21.00000   1116.03394   0.06250   
18.00000   1214.90030   0.07143   
18.00000   1261.47335   0.07143   
19.00000   1512.82272   0.06250   
21.00000   1901.02999   0.05000   
20.00000   1463.74291   0.06250   
11.00000   699.06759   0.11111   
16.00000   985.02059   0.09091   
18.00000   1090.55098   0.07143   
21.00000   1683.39981   0.05556   
21.00000   1210.86465   0.06250   
19.00000   1216.37308   0.06250   
21.00000   1370.24619   0.05556   
19.00000   1497.20473   0.06250   
17.00000   1168.45039   0.07692   
14.00000   964.74732   0.09091   
19.00000   1284.08348   0.06667   
18.00000   959.03390   0.07692   
16.00000   1202.53223   0.07143   
21.00000   1802.64613   0.05263   
15.00000   1304.58273   0.07692   
20.00000   1610.45759   0.05556   
17.00000   1303.05357   0.07143   
16.00000   1284.43473   0.07692   
18.00000   1322.88651   0.06667   
13.00000   850.93603   0.11111   
18.00000   1482.70613   0.06667   
14.00000   872.14028   0.10000   
18.00000   1467.33603   0.06250   
19.00000   1768.93097   0.05556   
12.00000   877.21614   0.11111   
21.00000   1594.47098   0.05556   
20.00000   1761.99904   0.05556   
16.00000   1355.61523   0.07143   
17.00000   1079.21122   0.07692   
15.00000   1071.96983   0.08333   
18.00000   1140.84499   0.07143   
22.00000   1336.94546   0.05263   
16.00000   1047.70715   0.08333   
14.00000   888.87335   0.10000   
11.00000   699.57752   0.12500   
18.00000   1381.43750   0.06667   
13.00000   894.56885   0.09091   
18.00000   1324.50527   0.07143   
14.00000   836.27167   0.10000   
12.00000   1063.44637   0.09091   
14.00000   1017.34586   0.09091   
11.00000   780.08431   0.12500   
17.00000   1121.50586   0.07692   
19.00000   1340.92216   0.06667   
20.00000   1525.31684   0.05882   
18.00000   1385.03084   0.06667   
13.00000   1039.10453   0.10000   
12.00000   678.53084   0.11111   
17.00000   1251.79261   0.07143   
15.00000   1026.97582   0.08333   
21.00000   1351.08426   0.05882   
17.00000   1088.53285   0.07692   
17.00000   1539.47923   0.06667   
17.00000   1158.95697   0.07692   
15.00000   1008.37197   0.08333   
20.00000   1811.06499   0.05263   
20.00000   1928.82608   0.05000   
21.00000   1488.46304   0.05556   
15.00000   992.39649   0.09091   
16.00000   1253.98955   0.07143   
15.00000   803.83743   0.09091   
13.00000   1164.12796   0.08333   
19.00000   1533.97882   0.06250   
21.00000   1892.49400   0.04762   
18.00000   1054.67259   0.07143   
10.00000   560.51637   0.14286   
14.00000   1014.16075   0.08333   
15.00000   1128.99346   0.08333   
22.00000   1573.63670   0.05000   
18.00000   1525.37509   0.06250   
17.00000   1039.47316   0.07692   
21.00000   1788.35572   0.05263   
21.00000   1899.42230   0.05000   
16.00000   999.20222   0.08333   
17.00000   1145.65532   0.07692   
15.00000   1137.82260   0.08333   
17.00000   1153.22646   0.07692   
17.00000   1058.19879   0.07692   
17.00000   1133.16126   0.07143   
18.00000   1677.38115   0.05882   
17.00000   824.91175   0.07692   
18.00000   1428.77121   0.06667   
16.00000   1149.62026   0.07692   
18.00000   1486.96835   0.06250   
18.00000   1431.95585   0.06250   
19.00000   1615.05828   0.05882   
16.00000   1003.26764   0.08333   
21.00000   1534.71868   0.05556   
15.00000   1141.20626   0.07692   
20.00000   1538.94042   0.05882   
20.00000   1384.76456   0.06250   
18.00000   1465.13701   0.06250   
21.00000   1353.11268   0.05556   
14.00000   961.66607   0.09091   
19.00000   995.74500   0.07143   
17.00000   1130.48055   0.07143   
16.00000   1003.23950   0.08333   
19.00000   1338.16345   0.06667   
14.00000   1151.54831   0.08333   
15.00000   811.52114   0.09091   
20.00000   1056.78304   0.06667   
14.00000   994.94996   0.09091   
19.00000   1430.91035   0.06667   
14.00000   1140.08068   0.07692   
16.00000   1132.15936   0.08333   
18.00000   960.25897   0.07692   
12.00000   778.90457   0.11111   
15.00000   945.07768   0.09091   
13.00000   772.15414   0.10000   
19.00000   1121.10331   0.06667   
20.00000   1807.05491   0.05263   
16.00000   1137.44998   0.07692   
17.00000   802.59183   0.07692   
16.00000   882.80354   0.08333   
14.00000   846.03528   0.09091   
19.00000   1634.38704   0.05556   
16.00000   914.57685   0.07692   
21.00000   1719.36963   0.05000   
