# Supplementary material for: A multi-objective scheduling optimization algorithm of a camera network for directional road network coverage
Source: PLoS One. 2018 Oct 31;13(10):e0206038. doi: 10.1371/journal.pone.0206038 (PMC6209222; doi:10.1371/journal.pone.0206038)
Supplement: S4 File — The source code of the proposed method in this paper and it is developed by C++. (ZIP) [file pone.0206038.s004.zip › Project/Output/output90.out]

21.00000   1938.59611   0.04762   
9.00000   565.54493   0.16667   
20.00000   1749.25728   0.05263   
12.00000   631.46863   0.12500   
13.00000   850.93603   0.11111   
22.00000   1784.78984   0.05000   
21.00000   1866.15621   0.05000   
18.00000   936.59395   0.07143   
13.00000   671.25245   0.11111   
17.00000   1099.34313   0.07692   
10.00000   578.21365   0.14286   
17.00000   950.10058   0.07692   
16.00000   903.77824   0.08333   
21.00000   1845.46934   0.04762   
12.00000   877.21614   0.11111   
22.00000   1641.01554   0.05556   
12.00000   1063.44637   0.09091   
13.00000   1039.10453   0.10000   
18.00000   1403.20383   0.06667   
20.00000   1663.96105   0.05882   
17.00000   969.40756   0.07692   
21.00000   1351.08426   0.05882   
16.00000   1241.54119   0.07692   
21.00000   1594.47098   0.05556   
14.00000   1017.34586   0.09091   
16.00000   1397.29593   0.07143   
19.00000   1187.92979   0.07143   
11.00000   734.60785   0.11111   
15.00000   1304.58273   0.07692   
20.00000   1463.74291   0.06250   
17.00000   759.33686   0.08333   
22.00000   1919.03592   0.04762   
18.00000   1446.50832   0.06250   
13.00000   652.42647   0.11111   
12.00000   864.22243   0.11111   
19.00000   1768.93097   0.05556   
20.00000   1881.70875   0.05263   
20.00000   1704.49255   0.05556   
17.00000   1040.44374   0.07143   
21.00000   1683.39981   0.05556   
21.00000   1802.64613   0.05263   
22.00000   1812.99928   0.05000   
17.00000   1168.45039   0.07692   
14.00000   636.12322   0.10000   
10.00000   632.04110   0.12500   
16.00000   985.02059   0.09091   
20.00000   1751.40861   0.05556   
20.00000   1719.33292   0.05556   
18.00000   1266.78968   0.07143   
19.00000   1414.64987   0.06250   
17.00000   1262.46865   0.07143   
16.00000   1015.40818   0.07692   
16.00000   1284.43473   0.07692   
16.00000   965.14374   0.08333   
21.00000   1474.99411   0.05556   
13.00000   658.73506   0.11111   
17.00000   1539.47923   0.06667   
21.00000   1901.02999   0.05000   
17.00000   1557.20989   0.06250   
21.00000   1787.56509   0.05000   
14.00000   922.36634   0.09091   
19.00000   1740.44452   0.05556   
18.00000   1482.70613   0.06667   
18.00000   1213.70977   0.07143   
19.00000   1284.08348   0.06667   
21.00000   1116.03394   0.06250   
18.00000   1324.50527   0.07143   
21.00000   1891.28697   0.05000   
13.00000   1053.73947   0.09091   
20.00000   1761.99904   0.05556   
11.00000   795.80390   0.12500   
17.00000   1121.50586   0.07692   
14.00000   935.36864   0.10000   
17.00000   1229.64347   0.07143   
18.00000   1558.00422   0.05882   
16.00000   1134.55282   0.08333   
19.00000   1497.20473   0.06250   
11.00000   785.78922   0.11111   
20.00000   1509.69309   0.05882   
21.00000   1436.65207   0.05882   
20.00000   1673.80457   0.05556   
21.00000   1788.35572   0.05263   
21.00000   1723.11358   0.05263   
19.00000   1512.82272   0.06250   
22.00000   1336.94546   0.05263   
18.00000   959.03390   0.07692   
19.00000   1493.86089   0.06250   
21.00000   1312.05194   0.05882   
17.00000   769.92126   0.08333   
13.00000   946.62767   0.10000   
21.00000   1729.68548   0.05263   
13.00000   1006.01800   0.09091   
18.00000   1524.51678   0.06250   
20.00000   1592.75372   0.05556   
17.00000   1318.97714   0.07143   
15.00000   945.07768   0.09091   
11.00000   780.08431   0.12500   
19.00000   1533.97882   0.06250   
18.00000   1205.42518   0.07143   
17.00000   1230.49222   0.07143   
20.00000   1783.51671   0.05263   
19.00000   1197.81889   0.06250   
21.00000   1732.47396   0.05263   
15.00000   928.17721   0.09091   
19.00000   995.74500   0.07143   
17.00000   1418.50707   0.06667   
20.00000   1928.82608   0.05000   
18.00000   1424.98720   0.06667   
11.00000   773.71256   0.12500   
20.00000   1349.26043   0.06250   
21.00000   1928.26555   0.04762   
21.00000   1899.42230   0.05000   
19.00000   1340.92216   0.06667   
17.00000   1158.95697   0.07692   
18.00000   1525.37509   0.06250   
20.00000   1056.78304   0.06667   
14.00000   1151.54831   0.08333   
21.00000   1210.86465   0.06250   
14.00000   862.15369   0.10000   
19.00000   1430.91035   0.06667   
16.00000   1198.92338   0.07692   
17.00000   1145.65532   0.07692   
15.00000   1137.82260   0.08333   
19.00000   1679.40145   0.05882   
16.00000   1141.67273   0.07692   
13.00000   986.77110   0.10000   
18.00000   1428.77121   0.06667   
20.00000   1154.37934   0.06250   
16.00000   990.15876   0.08333   
13.00000   1164.12796   0.08333   
21.00000   1537.42378   0.05556   
17.00000   1117.61027   0.07692   
16.00000   1061.81601   0.07692   
14.00000   924.61305   0.10000   
16.00000   1162.84836   0.07692   
15.00000   992.39649   0.09091   
14.00000   961.66607   0.09091   
16.00000   1262.71493   0.07143   
14.00000   1065.92693   0.08333   
19.00000   1144.29970   0.06667   
14.00000   994.94996   0.09091   
18.00000   960.25897   0.07692   
14.00000   964.74732   0.09091   
16.00000   1383.76682   0.07143   
16.00000   922.99764   0.08333   
17.00000   1153.22646   0.07692   
19.00000   1486.58434   0.05882   
19.00000   1338.16345   0.06667   
20.00000   1384.76456   0.06250   
15.00000   1062.10516   0.08333   
15.00000   818.88238   0.09091   
16.00000   949.11567   0.07692   
22.00000   1662.59781   0.04762   
22.00000   1647.49304   0.05000   
