# Supplementary material for: A multi-objective scheduling optimization algorithm of a camera network for directional road network coverage
Source: PLoS One. 2018 Oct 31;13(10):e0206038. doi: 10.1371/journal.pone.0206038 (PMC6209222; doi:10.1371/journal.pone.0206038)
Supplement: S4 File — The source code of the proposed method in this paper and it is developed by C++. (ZIP) [file pone.0206038.s004.zip › Project/Project/Camera.cpp]

#include "stdafx.h"
#include "Camera.h"

void Camera:: Camera_init(string ID,int Tp,double X,double Y,double R,double ang,double Dir)
{
	this->ID = ID;
	this->Type = Tp;
	this->x = X;
	this->y = Y;
	this->r = R;
	this->Angle = ang;
	this->Dirction = Dir;
	this->Dirction_best_max = 999;
	this->Dirction_best_min = 999;
	this->Expand_param = 0;
}

int Camera::GetType()
{
	return this->Type;
}

void Camera:: SetDirection(double _Dir)
{
	this->Dirction = _Dir;
}

double Camera::GetX()
{
	return this->x;
}

double Camera::GetY()
{
	return this->y;
}

double Camera::GetR()
{
	return this->r;
}

string Camera::GetID()
{
	return this->ID;
}

double Camera::GetAngle()
{
	return this->Angle;
}

double Camera::GetDirction()
{
	return this->Dirction;
}

double Camera::GetAngle_threshold()
{
	return this->Angle_threshold;
}

void Camera::SetDirction_best_max(double _Dirction_best_max)
{
	this->Dirction_best_max = _Dirction_best_max;
}

void Camera::SetDirction_best_min(double _Dirction_best_min)
{
	this->Dirction_best_min = _Dirction_best_min;
}

double Camera::GetDirction_best_max()
{
	return this->Dirction_best_max;
}

double Camera::GetDirction_best_min()
{
	return this->Dirction_best_min;
}

ExtentList* Camera::GetDirctionExtentList()
{
	return this->DirctionExtentList;
}

Camera::Camera(void)
{
	this->ID = "999";
	this->Type = 1;
	this->x = 999;
	this->y = 999;
	this->r = 999;
	this->Angle = 999;
	this->Dirction = 999;
	this->Angle_threshold = 999;
	this->Dirction_best_max = 999;
	this->Dirction_best_min = 999;
	DirctionExtentList=new ExtentList;
}

Camera::~Camera(void)
{
}
