# Supplementary material for: A multi-objective scheduling optimization algorithm of a camera network for directional road network coverage
Source: PLoS One. 2018 Oct 31;13(10):e0206038. doi: 10.1371/journal.pone.0206038 (PMC6209222; doi:10.1371/journal.pone.0206038)
Supplement: S4 File — The source code of the proposed method in this paper and it is developed by C++. (ZIP) [file pone.0206038.s004.zip › Project/Project/Camera.h]

#pragma once
#include <string>
#include "ExtentList.h"
using namespace std; 
class Camera
{
private:
		string ID;
		int Type;//1£ºPTZ camera,0£ºstatic camera
		double x;
		double y;
		double r;
		double Angle;
		double Dirction;	
		double Angle_threshold;
		double Dirction_best_max;
		double Dirction_best_min;
		double Expand_param;
		ExtentList* DirctionExtentList;
		
public:
		friend class CameraNode;
		friend class CameraList;
		friend class RoadLine;

		void Camera_init(string ID,int Tp,double X,double Y,double R,double ang,double Dir);
		double GetX();
		double GetY();
		double GetR();
		double GetAngle();
		double GetDirction();
		double GetAngle_threshold();
		int GetType();
		string GetID();
		void SetDirction_best_max(double _Dirction_best_max);
		void SetDirction_best_min(double _Dirction_best_min);
		double GetDirction_best_max();
		double GetDirction_best_min();
		ExtentList* GetDirctionExtentList();
		void SetDirection(double _Dir);
		
		Camera(void);
		~Camera(void);

};
