# Supplementary material for: A multi-objective scheduling optimization algorithm of a camera network for directional road network coverage
Source: PLoS One. 2018 Oct 31;13(10):e0206038. doi: 10.1371/journal.pone.0206038 (PMC6209222; doi:10.1371/journal.pone.0206038)
Supplement: S4 File — The source code of the proposed method in this paper and it is developed by C++. (ZIP) [file pone.0206038.s004.zip › Project/Project/CameraList.cpp]

#include "stdafx.h"
#include "CameraList.h"

CameraNode* CameraList::MoveTrail()						
{
	CameraNode* pTmp = CameraHeader;				
	for (int i=1;i<CameraNum;i++)				
	{
		pTmp = pTmp->next;				        
	}
	return pTmp;							     
}

int CameraList::MAXExtentNumber()
{
	CameraNode* pTmp = CameraHeader;			
	int MaxExtentNumber = CameraHeader->GetData()->GetDirctionExtentList()->GetNumber();
	pTmp = pTmp->next;
	while (pTmp)
	{
		if (pTmp->GetData()->GetDirctionExtentList()->GetNumber() > MaxExtentNumber)
		{
			MaxExtentNumber = pTmp ->GetData()->GetDirctionExtentList()->GetNumber();
		}
		pTmp = pTmp->next;				           
	}
	return MaxExtentNumber;
}

CameraNode* CameraList::HeadTrail()	                     
{
	return this->CameraHeader;
}

void CameraList::AddNode(CameraNode *pNode)			
{	
	if (CameraNum == 0)					          
		CameraHeader = pNode;				        
	else									       
	{
		CameraNode *pTrail = MoveTrail();		
		pTrail->next = pNode;			          
	}
	CameraNum++;									
}

void CameraList::DeleteNode(CameraNode *pNode)      
{
	CameraNode* pTmp = CameraHeader;
	if(pNode==CameraHeader)         
		CameraHeader=pNode->next;
	else
	{
		while (pTmp->next!=pNode) 
				pTmp=pTmp->next;
	}
	if(pNode->next==NULL)         
		pTmp->next=NULL;         
	else 
		pTmp->next=pNode->next;    
	CameraNum--;
}

int CameraList::ReurnCaID(CameraNode *pNode) 
{
	int id=0;
	CameraNode* pTmp = CameraHeader;
	if(pNode==CameraHeader)        
		return 0;
	else
	{
		while (pTmp!=pNode) 
		{
			pTmp=pTmp->next;
			id++;
		}
	}
	return id;
}

int CameraList::GetCameraNum()
{
	return this->CameraNum;
	
}

void CameraList::PassList()							
{
	int k=1;
	if (CameraNum > 0)								
	{
		CameraNode *pTmp = CameraHeader;					
		printf("  camera£º%s Direction:%.2lf\n ",pTmp->Data.ID.c_str(),pTmp->Data.Dirction);   	
		for (int i=1;i<CameraNum;i++)				
		{
			pTmp = pTmp->next;						
			printf("  camera£º%s Direction:%.2lf\n ",pTmp->Data.ID.c_str(),pTmp->Data.Dirction);    
		}
	}
}

CameraNode* CameraList::GetCameraByIndex(int Index)
{
	CameraNode* CameNode=this->HeadTrail();
	int id=0;
	if(Index == 0)          
		return CameNode;
	else
	{
		while (Index!=id) 
		{
			CameNode = CameNode->next;
			id++;
		}
	}
	return CameNode;
}

int CameraList::ListLength()	                    
{
	return this->CameraNum;
}

void CameraList::CalculateExpandParam()
{
	CameraNode* CameNode=this->HeadTrail();
	while (CameNode)
	{
		CameNode->GetData()->GetDirctionExtentList()->CalculateExpandParam();
		CameNode = CameNode->ReturnNext();
	}

}

void CameraList::PrintExpandParam()
{
	FILE *ExpandParamSlicefile;
	errno_t err;
	err = fopen_s(&ExpandParamSlicefile,"ExpandParamSlice.out","w");
	fclose(ExpandParamSlicefile);

	CameraNode* CameNode=this->HeadTrail();
	while (CameNode)
	{
		if (CameNode->GetData()->GetType() == 1)
		{
			//printf("\n camera %s MOA extent£º\n",CameNode->GetData()->GetID().c_str());
			CameNode->GetData()->GetDirctionExtentList()->PrintExpand_param();
		}
		
		CameNode = CameNode->ReturnNext();
	}
}

CameraList::CameraList(void)                            
{
	CameraHeader=NULL;
	CameraNum=0;
}

CameraList::~CameraList(void)
{
	if (CameraNum > 0)						            
	{
		CameraNode *pDelete = CameraHeader;			
		CameraNode *pTmp = NULL;				   
		for(int i=0; i< CameraNum; i++)				 
		{
			pTmp = pDelete->next;					
			delete pDelete;							
			pDelete = pTmp;							
		}
		CameraNum = 0;							
		pDelete = NULL;							
		pTmp = NULL;								
	}
	CameraHeader = NULL;						
}
