# Supplementary material for: A multi-objective scheduling optimization algorithm of a camera network for directional road network coverage
Source: PLoS One. 2018 Oct 31;13(10):e0206038. doi: 10.1371/journal.pone.0206038 (PMC6209222; doi:10.1371/journal.pone.0206038)
Supplement: S4 File — The source code of the proposed method in this paper and it is developed by C++. (ZIP) [file pone.0206038.s004.zip › Project/Project/CameraList.h]

#pragma once
#include "CameraNode.h"

class CameraList
{
private: 
		CameraNode* CameraHeader;              
		int CameraNum;                        
public:
		friend class RoadLine;
		friend class CameraNode;
		friend class RoadEdgeNode;
		friend class Extent;
	
		CameraNode* MoveTrail()	;			   
		CameraNode* HeadTrail()	;                 
		void AddNode(CameraNode *pNode)	;		    
		void PassList();						
		int ListLength();	                       
		void DeleteNode(CameraNode *pNode);	      
		int ReurnCaID(CameraNode *pNode);         
		int GetCameraNum();                       
		CameraNode* GetCameraByIndex(int Index);    
		int MAXExtentNumber();//the max number of extent of camera network 
		void CalculateExpandParam();//calculate the max value of expanding param of extent
		void PrintExpandParam();//print the max value of expanding param of extent
		CameraList(void);
		~CameraList(void);
};
