# Supplementary material for: A multi-objective scheduling optimization algorithm of a camera network for directional road network coverage
Source: PLoS One. 2018 Oct 31;13(10):e0206038. doi: 10.1371/journal.pone.0206038 (PMC6209222; doi:10.1371/journal.pone.0206038)
Supplement: S4 File — The source code of the proposed method in this paper and it is developed by C++. (ZIP) [file pone.0206038.s004.zip › Project/Project/CameraNode.cpp]

#include "stdafx.h"
#include "CameraNode.h"

void CameraNode::CameraNode_init(string ID,int Tp,double X,double Y,double R,double ang,double Dir,double TAngle)
{
	Data.ID = ID;
	Data.x = X;
	Data.Type = Tp;
	Data.y = Y;
	Data.r = R;
	Data.Angle = ang;
	Data.Dirction = Dir;
	Data.Angle_threshold = TAngle;
	this->next = NULL;
}

Camera* CameraNode::GetData()
{
	return &Data;
}

CameraNode* CameraNode::ReturnNext()
{
	return next;
}


CameraNode::CameraNode(void)
{	
	Data;
	this->next=NULL;
}

CameraNode::~CameraNode(void)
{
}
