# Supplementary material for: A multi-objective scheduling optimization algorithm of a camera network for directional road network coverage
Source: PLoS One. 2018 Oct 31;13(10):e0206038. doi: 10.1371/journal.pone.0206038 (PMC6209222; doi:10.1371/journal.pone.0206038)
Supplement: S4 File — The source code of the proposed method in this paper and it is developed by C++. (ZIP) [file pone.0206038.s004.zip › Project/Project/CameraNode.h]

#pragma once
#include "Camera.h"
#include <string>
using namespace std; 
class CameraNode
{
private: 
		Camera Data;
		CameraNode *next;

public:
		friend  class CameraList;
		friend  class RoadNet;
		friend  class RoadEdgeNode;

		void CameraNode_init(string ID,int Type,double X,double Y,double R,double ang,double Dir,double TAngle);
		CameraNode* ReturnNext();
		Camera* GetData();

		CameraNode(void);
		~CameraNode(void);
};
