# Supplementary material for: A multi-objective scheduling optimization algorithm of a camera network for directional road network coverage
Source: PLoS One. 2018 Oct 31;13(10):e0206038. doi: 10.1371/journal.pone.0206038 (PMC6209222; doi:10.1371/journal.pone.0206038)
Supplement: S4 File — The source code of the proposed method in this paper and it is developed by C++. (ZIP) [file pone.0206038.s004.zip › Project/Project/ExpandParamSlice.out]

0.91     0.57 
0.57     0.91 

1.69     0.32 
0.32     1.69 

1.14     0.99 
0.99     1.14 

1.71     1.71 

2.01     2.01 

1.86     1.86 

1.19     0.27 
0.27     1.19 

2.32     2.32 

1.83     1.83 

0.56     0.56 

2.80     2.80 

0.50     0.22 
0.22     0.27 
0.27     0.50 

0.88     0.01 
0.01     0.18 
0.18     0.88 

1.51     0.05 
0.05     1.51 

2.00     2.00 

1.15     0.10 
0.10     1.15 

1.46     1.46 

2.17     2.17 
