# Supplementary material for: A multi-objective scheduling optimization algorithm of a camera network for directional road network coverage
Source: PLoS One. 2018 Oct 31;13(10):e0206038. doi: 10.1371/journal.pone.0206038 (PMC6209222; doi:10.1371/journal.pone.0206038)
Supplement: S4 File — The source code of the proposed method in this paper and it is developed by C++. (ZIP) [file pone.0206038.s004.zip › Project/Project/Extent.cpp]

#include "stdafx.h"
#include "Extent.h"

void Extent::ExtentInit(double _start,double _end)
{
	this->start = _start;
	this->end = _end;
}

void Extent::CalculateLength()
{
	this->Length = this->end - this->start;
}

double Extent:: Getstart()
{
	return this->start;
}

double Extent::Getend()
{
	return this->end;
}

double Extent::GetLength()
{
	return this->Length;
}

Extent* Extent::GetNext()
{
	return this->next;
}

void Extent::SetExpand_param_start(double start)
{
	this->Expand_param_start = start;
}

void Extent::SetExpand_param_end(double end)
{ 
	this->Expand_param_end = end;
}

double Extent::GetExpand_param_start()
{
	return this->Expand_param_start;
}

double Extent::GetExpand_param_end()
{
	return this->Expand_param_end;
}

Extent::Extent(void)
{
	this->index = 0;
	this->start = 999;
	this->end = 999;
	this->Length = 0;
	this->Expand_param_start = 999;
	this->Expand_param_end = 999;
	this->next =NULL;
}

Extent::~Extent(void)
{
}
