# Supplementary material for: A multi-objective scheduling optimization algorithm of a camera network for directional road network coverage
Source: PLoS One. 2018 Oct 31;13(10):e0206038. doi: 10.1371/journal.pone.0206038 (PMC6209222; doi:10.1371/journal.pone.0206038)
Supplement: S4 File — The source code of the proposed method in this paper and it is developed by C++. (ZIP) [file pone.0206038.s004.zip › Project/Project/Extent.h]

#pragma once

class Extent //refer to the optimal extent of MOA
{
private:
		int index;
		double start;
		double end;
		double Length;
		double Expand_param_start;
		double Expand_param_end;
		Extent* next;
public:
	    friend class ExtentList;
		friend class RoadNet;
		friend class CameraList;

		void ExtentInit(double _start,double _end);
		void CalculateLength();
		double Getstart();
		double Getend();
		double GetLength();
		Extent* GetNext();
		void SetExpand_param_start(double start);
		void SetExpand_param_end(double end);
		double GetExpand_param_start();
		double GetExpand_param_end();
		Extent(void);
		~Extent(void);
};
