# Supplementary material for: A multi-objective scheduling optimization algorithm of a camera network for directional road network coverage
Source: PLoS One. 2018 Oct 31;13(10):e0206038. doi: 10.1371/journal.pone.0206038 (PMC6209222; doi:10.1371/journal.pone.0206038)
Supplement: S4 File — The source code of the proposed method in this paper and it is developed by C++. (ZIP) [file pone.0206038.s004.zip › Project/Project/ExtentList.cpp]

#include "stdafx.h"
#include "ExtentList.h"

Extent* ExtentList::MoveTrail()				        
{
	Extent* pTmp = HeaderExtent;		
	for (int i=1;i<Number;i++)				
	{
		pTmp = pTmp->next;				    
	}
	return pTmp;						
}

Extent* ExtentList::HeadTrail()	                   
{
	return this->HeaderExtent;
}

void ExtentList::AddNode(Extent *pNode)			    
{
	if (this->Number == 0)					         
		HeaderExtent = pNode;			
	else									 
	{
		Extent* pTrail = MoveTrail();		
		pTrail->next = pNode;			            	
	}
	Number++;								
	pNode->index = Number;
}

void ExtentList::DeleteNode(Extent *pNode)	        
{
	Extent* pTmp = HeaderExtent;
	if(pNode==HeaderExtent)         
		HeaderExtent=pNode->next;
	else
	{
		while (pTmp->next!=pNode) 
				pTmp=pTmp->next;
	}
	if(pNode->next==NULL)       
		pTmp->next=NULL;        
	else 
		pTmp->next=pNode->next;    
	Number--;
}


void ExtentList::CalculateLength()
{
	Extent* pTmp = HeaderExtent;				
	for (int i=1;i<Number;i++)				
	{
		Length+=pTmp->Length;
		pTmp = pTmp->next;				         
	}
}


double ExtentList::GetLength()
{
	return this->Length;
}


int ExtentList::GetNumber()
{
	return this->Number;
}


void ExtentList::CalculateExpandParam()
{
	Extent* pTmp = HeaderExtent;
	Extent* qTmp = HeaderExtent;
	Extent* LastExtent = this->MoveTrail();
	double Param = 0;

	if (pTmp->Getstart() != pTmp->Getend())
	{
		if (this->GetNumber() == 1) 
		{
			Param =( 360 - (pTmp->Getend() - pTmp->Getstart()) )/(2 * (pTmp->Getend() - pTmp->Getstart()));
			pTmp->SetExpand_param_start(Param);
			pTmp->SetExpand_param_end(Param);
		}
		else 
		{
			while (pTmp)
			{		
				if ((pTmp->Getstart() == LastExtent->Getstart())&&(pTmp->Getend() == LastExtent->Getend()))
				{
					qTmp = HeaderExtent;

					Param =( 360 + qTmp->Getstart() - pTmp->Getend() )/(qTmp->Getend() - qTmp->Getstart() + pTmp->Getend() - pTmp->Getstart());
					pTmp->SetExpand_param_end(Param);
					qTmp->SetExpand_param_start(Param);
				}
				else
				{
					qTmp = pTmp->GetNext();

					Param = (qTmp->Getstart() - pTmp->Getend() )/(qTmp->Getend() - qTmp->Getstart() + pTmp->Getend() - pTmp->Getstart());
					pTmp->SetExpand_param_end(Param);
					qTmp->SetExpand_param_start(Param);
				}
				pTmp = pTmp->GetNext();
			}
		}
	}
}

void ExtentList::PrintExpand_param()
{
	FILE *ExpandParamSlicefile;
	errno_t err;
	err = fopen_s(&ExpandParamSlicefile,"ExpandParamSlice.out","a");
	Extent* pTmp = HeaderExtent;
	fprintf_s(ExpandParamSlicefile,"\n");
	while (pTmp)
	{				
		fprintf_s(ExpandParamSlicefile,"%.2f     %.2f \n",pTmp->Expand_param_start,pTmp->Expand_param_end);

		//printf("Extent��[ %.2f -- %.2f ] start expanding param %.2f ,end expanding param %.2f \n",pTmp->Getstart(),pTmp->Getend(),pTmp->Expand_param_start,pTmp->Expand_param_end);
				
		pTmp  = pTmp->GetNext();
	}
	fclose(ExpandParamSlicefile);
}

ExtentList::ExtentList(void)
{
	HeaderExtent=new Extent;
	HeaderExtent = NULL;
	this->Length = 0;
	this->Number=0;	
}


ExtentList::~ExtentList(void)
{
	if (Number > 0)						          
	{
		Extent *pDelete = HeaderExtent;			
		Extent *pTmp = NULL;				  
		for(int i=0; i< Number; i++)				
		{
			pTmp = pDelete->next;					
			delete pDelete;							
			pDelete = pTmp;							
		}
		Number = 0;								
		pDelete = NULL;								
		pTmp = NULL;								
	}
	HeaderExtent = NULL;							
}
