# Supplementary material for: A multi-objective scheduling optimization algorithm of a camera network for directional road network coverage
Source: PLoS One. 2018 Oct 31;13(10):e0206038. doi: 10.1371/journal.pone.0206038 (PMC6209222; doi:10.1371/journal.pone.0206038)
Supplement: S4 File — The source code of the proposed method in this paper and it is developed by C++. (ZIP) [file pone.0206038.s004.zip › Project/Project/ExtentList.h]

#pragma once
#include "Extent.h"
class ExtentList
{
private:
		Extent *HeaderExtent;
		double Length;
		int Number;

public:
		friend class Camrea;
		friend class CameraNode;

		Extent* MoveTrail();			      
		Extent* HeadTrail();                   
		void  AddNode(Extent *pNode);		    	
		void DeleteNode(Extent *pNode);	        
		void CalculateLength();
		double GetLength();
		int GetNumber();
		void CalculateExpandParam();// calculate the max value of extent
		void PrintExpand_param();// print the max value of expanding param of extent with start and end 
		ExtentList(void);
		~ExtentList(void);
};
