# Supplementary material for: A multi-objective scheduling optimization algorithm of a camera network for directional road network coverage
Source: PLoS One. 2018 Oct 31;13(10):e0206038. doi: 10.1371/journal.pone.0206038 (PMC6209222; doi:10.1371/journal.pone.0206038)
Supplement: S4 File — The source code of the proposed method in this paper and it is developed by C++. (ZIP) [file pone.0206038.s004.zip › Project/Project/Line.cpp]

#include "stdafx.h"
#include "Line.h"
#include <math.h>
#include "Point.h"

double Line::GetStart_X()  
{
	return this->Start_X;
}

double Line::GetStart_Y()  
{
	return this->Start_Y;
}

double Line::GetEnd_X()    
{
	return this->End_X;
}

double Line::GetEnd_Y()    
{
	return this->End_Y;
}

double Line::GetLength()      
{
	return this->Length;
}

void Line::Line_init(double _Start_X,double _Start_Y,double _End_X,double _End_Y) 
{
	this->Start_X = _Start_X;
	this->Start_Y = _Start_Y;
	this->End_X = _End_X;
	this->End_Y = _End_Y;
}

double Line::Vector_Angle(Line Line)
{
	double cosfi,fi,norm; 
	double dsx = End_X - Start_X; 
	double dsy = End_Y - Start_Y; 
	double dex = Line.End_X - Line.Start_X; 
	double dey = Line.End_Y - Line.Start_Y; 

	cosfi=dsx*dex+dsy*dey; 
	norm=(dsx*dsx+dsy*dsy)*(dex*dex+dey*dey); 
	cosfi /= sqrt( norm ); 

	if (cosfi >=  1.0 ) return 0 ; 
	if (cosfi <= -1.0 ) return 180 ; 

	fi=acos(cosfi); 
	if (dsx*dey-dsy*dex>0) 
		return -fi/3.1415926*180 +360 ;    
	else
	   return fi/3.1415926*180 ;
}


Line::Line(void)
{
}


Line::~Line(void)
{
}
