# Supplementary material for: A multi-objective scheduling optimization algorithm of a camera network for directional road network coverage
Source: PLoS One. 2018 Oct 31;13(10):e0206038. doi: 10.1371/journal.pone.0206038 (PMC6209222; doi:10.1371/journal.pone.0206038)
Supplement: S4 File — The source code of the proposed method in this paper and it is developed by C++. (ZIP) [file pone.0206038.s004.zip › Project/Project/Line.h]

#pragma once
class Line
{
private:
		double Start_X;  
		double Start_Y;     
		double End_X;       
		double End_Y;       
		double Length;      
public:
		friend class RoadEdgeNode;

		double GetStart_X();  
		double GetStart_Y();  
		double GetEnd_X();    
		double GetEnd_Y();    
		double GetLength();   
		void Line_init(double _Start_X,double _Start_Y,double _End_X,double _End_Y); 
		double Vector_Angle(Line line); //included angle of lines

		Line(void);
		~Line(void);
};
