# Supplementary material for: A multi-objective scheduling optimization algorithm of a camera network for directional road network coverage
Source: PLoS One. 2018 Oct 31;13(10):e0206038. doi: 10.1371/journal.pone.0206038 (PMC6209222; doi:10.1371/journal.pone.0206038)
Supplement: S4 File — The source code of the proposed method in this paper and it is developed by C++. (ZIP) [file pone.0206038.s004.zip › Project/Project/PSO.h]

#pragma once
#include <stdlib.h>
#include <stdio.h>
#include <string.h>
#include <fstream>
#include <iostream>
#include <math.h>
#include <time.h>
#include "randomlib.h"
#include "CameraList.h"
#include "CameraNode.h"
#include "RoadNet.h"
#include "RoadCoveredList.h"
#include "Extent.h"
#include "WriteShapeFile.h"

#define verbose       1              /* verbosity level 0,1 */ 
double pMut=0.5;					 /* probability of mutation   */
unsigned int nondomCtr = 0;			 /* number of nondominated solutions in archive   */
unsigned int nondomCtr_non = 0;	    /* number of nondominated solutions in archive   */
//double  PI;

void initialize_rand(void);  /* Initialize random number generator from randomlib.h   */
void initialize_pop(unsigned int ,double **,CameraList &,unsigned int );/* Initialize population variables */
void initialize_vel(unsigned int ,double **,unsigned int );/* Initialize population velocity to zero 0*/ 
void evaluate(RoadNet &,CameraList &,unsigned int ,double **,double **,unsigned int ,unsigned int );/* Evaluate particles in population  */
void store_pbests(unsigned int ,double **,double **,double **,double **,unsigned int ,unsigned int );/* Store personal bests (both variable and fitness values) of particles */
void insert_nondom(unsigned int ,double **,double **,double **,unsigned int ,unsigned int ,unsigned int ,unsigned int ,double **,double*);/* Insert nondominated particles in population into the archive */
void delete_particle(unsigned int ,unsigned int ,double **,unsigned int ,double **);/* Delete particle in archive */
unsigned int compare_particles(unsigned int, unsigned int);//
unsigned int check_constraints(double *);/* Check for constraint to determine feasibility */
void crowding(unsigned int ,double **,unsigned int ,double *,double **);/* Computes crowding distance values of particles in archive */
void qsortFitness(unsigned int , unsigned int , unsigned int ,unsigned int ,double **,unsigned int ,double *,double **);/* Sort fitness values of particles in archive */
void qsortCrowd(unsigned int , unsigned int ,unsigned int ,double **,unsigned int ,double *,double **);/* Sort crowding distance values */
void compute_distance(unsigned int ,double **,double *); /* Compute the crowding distance of each particle in noDomF */
void mutate(unsigned int ,unsigned int ,double **,CameraList &,unsigned int ,unsigned int );/* Mutation of particles adapted from MOPSO */
void get_ranges(double **, double **,unsigned int ,CameraList &);/* Get range values of variables */
void maintain_particles( unsigned int ,double **,double** ,CameraList &,unsigned int ); /* Maintain particles in the population within the search space */
void compute_velocity(unsigned int ,double **,double **,double **,double **,unsigned int );/* Compute new velocity of each particle in the population  */
void update_archive(unsigned int ,double **,double **,double **,unsigned int ,unsigned int ,unsigned int ,double **,unsigned int,double *);/* Insert new nondominated particles in pop into archive  */
unsigned int check_nondom(unsigned int ,unsigned int ,double **,double **,double **,unsigned int ,unsigned int ,double **);/* Check for feasibility and nondomination of particles in pop and archive */
void update_pbests(unsigned int ,double **,double **,double **,double **,unsigned int ,unsigned int ,unsigned int );/* Update personal bests of particles in the population */
void save_results(char *,unsigned int ,double **); /* Write results to file  */
void CreateRoadCoveredLayer(RoadNet& ,CameraList& ,double **,unsigned int ,unsigned int ) ;
void CreateAOVValidLayer(RoadNet &,CameraList &,double **,unsigned int ,unsigned int ); //create valid FOV layer of solution
void CreateAOVLayer(RoadNet &,CameraList &,double **,unsigned int ,unsigned int ); //create FOV layer of solution
void escape(unsigned int maxvar,double **popVar,CameraList &CameList,unsigned int popsize); //escape
void SeekNondominated(double **,double **,double **,double **,unsigned int ,unsigned int ,unsigned int );//get non-dominated solutions form solutions result
void CamreaDirection_Randinit(CameraList &);


 void PSO(RoadNet &RoadNetwork,CameraList &CameList)
{	
	ifstream MOPSO_ParmFile;
	MOPSO_ParmFile.open ("../ParmFile/MOPSO_ParmFile.txt");
	if(!MOPSO_ParmFile)
		cout<<"can not open MOPSO_ParmFile!"<<endl;    
	string _popsize,_maxgen,_optimization,_archive_size,_maxfun,_printevery;
	MOPSO_ParmFile>>_popsize>>_maxgen>>_optimization>>_archive_size>>_maxfun>>_printevery;   
	
	unsigned int popsize = atoi(_popsize.c_str());
	unsigned int maxgen = atoi(_maxgen.c_str());
	unsigned int optimization = atoi(_optimization.c_str());
	unsigned int archive_size = atoi(_archive_size.c_str());
	unsigned int maxfun = atoi(_maxfun.c_str());
	unsigned int printevery = atoi(_printevery.c_str());

	CamreaDirection_Randinit(CameList);

    //PSO
    char archiveName[20];
    unsigned int i, j, t;
    clock_t  startTime, endTime;
    double duration, clocktime;
    FILE *outfile,*plotfile,*outfile_non,*plotfile_non;

    //PI = 4.0*atan(1.0);

    errno_t err;
    sprintf_s(archiveName,"archive.out");
    err = fopen_s(&outfile,"../Output/output.out","w");

	FILE *outfile1[51];

	char Temp[5]=".out";
	int index =0;
	for (int i = 0; i <=500; i=i+10)
	{	
		string LayerName="../Output/output" ;
		char temp[5]="";
		_itoa_s(i,temp,4,10);
		LayerName +=temp;
		LayerName +=Temp;
		err = fopen_s(&(outfile1[index++]),LayerName.c_str(),"w");
	}

    err = fopen_s(&plotfile,"plot.out","w");

	err = fopen_s(&outfile_non,"output_non.out","w");
    err = fopen_s(&plotfile_non,"plot_non.out","w");

	FILE *Timefile;
	err = fopen_s(&Timefile,"../Output/Time.out","w");

	unsigned int maxvar=  CameList.GetCameraNum();          /* set maximum number of variables        */

	double **archiveFit = new double*[archive_size];    /* fitness values of particles in the archive   */
	 for (unsigned int i = 0; i < archive_size; i++)
    {
	    archiveFit[i] = new double[maxfun];
    }

	 double **archiveFit_non = new double*[archive_size];
	 for (unsigned int i = 0; i < archive_size; i++)
    {
	    archiveFit_non[i] = new double[maxfun];
    }

	 double **popFit = new double*[popsize]; /* fitness values of particles in the population    */
	 for (unsigned int i = 0; i < popsize; i++)
    {
	    popFit[i] = new double[maxfun];
    }

	 double **pbestsFit = new double*[popsize]; /* personal bests of particles in the population    */
	 for (unsigned int i = 0; i < popsize; i++)
    {
	    pbestsFit[i] = new double[maxfun];
    }

	double *crowdDist = new double[archive_size];/* crowding distance values of particles in archive  */

    double **archiveVar=new double*[archive_size]; /* variable values of particles in the archive  */
    for ( unsigned int i = 0; i < archive_size; i++)
    {
	    archiveVar[i] = new double[maxvar];
    }

	double **archiveVar_non = new double*[archive_size]; 
    for ( unsigned int i = 0; i < archive_size; i++)
    {
	    archiveVar_non[i] = new double[maxvar];
    }

    double **popVar=new double*[popsize] ;       /* variable values of particles in the population */
    for (unsigned int i = 0; i < popsize; i++)
    {
	    popVar[i] = new double[maxvar];
    }

   double **pbestsVar=new double*[popsize];	 /* personal bests of particles in the population */
   for (unsigned int i = 0; i < popsize; i++)
   {
	   pbestsVar[i] = new double[maxvar];
   }

  double **velocity=new double*[popsize];	 /* velocity of particles in the population  */
  for (unsigned int i = 0; i < popsize; i++)
  {
	  velocity[i] = new double[maxvar];
  }

  /* Initialize random number generator */
  initialize_rand();

  startTime = clock();

  /* Initialize generation counter */
  t = 0;

  /* Initialize population with random values */
  initialize_pop(maxvar,popVar,CameList,popsize);

  /* Initialize velocity */
  initialize_vel(maxvar,velocity,popsize);
  
  /* Evaluate particles in population */
  evaluate(RoadNetwork,CameList, maxvar,popVar,popFit,popsize,maxfun);
  
  /* Store initial personal bests (both variable and fitness values) of particles */
  store_pbests(maxvar,popVar,popFit,pbestsVar,pbestsFit,popsize, maxfun);
 
  /* Insert nondominated particles in population into the archive */
  insert_nondom(maxvar,archiveVar,popVar,popFit, popsize,optimization, maxfun,archive_size,archiveFit,crowdDist);
  
  /******* MAIN LOOP *********/
  while(t <= maxgen){

    clocktime = (clock() - startTime)/(double)CLOCKS_PER_SEC;
    if(verbose > 0 && t%printevery==0 || t == maxgen) {
		if(t==0)
		{ fprintf_s(stdout,"\n\n/******   PSO running time   ***/\n");}
      fprintf_s(stdout,"Generation %d Time: %.2f sec\n",t,clocktime);
      fflush(stdout);
    }

    if(t%printevery==0 || t == maxgen) {
      fprintf_s(outfile,"Generation %d Time: %.2f sec\n",t,clocktime);
    }

	 if(t%10==0) 
	{    
		fprintf_s(Timefile,"%.2f \n",clocktime);
	}

    /* Compute crowding distance of each particle in the archive */
    /* Only when there are at least 3 particles in the archive */
    if(nondomCtr > 2)
      crowding( maxvar,archiveVar,maxfun,crowdDist,archiveFit);
	
    /* Compute new velocity of each particle in the population */
    compute_velocity(maxvar,velocity,popVar,pbestsVar,archiveVar,popsize);
	
    /* Maintain particles in the population within the search space */
    maintain_particles(maxvar,popVar,velocity,CameList,popsize);
	
    /* Mutate particles in the population */
    if(t < maxgen * pMut)
      mutate(t, maxvar, popVar,CameList,popsize, maxgen);
	
	 /* particles in the population escape*/
	if(t < 20)
	  escape(maxvar,popVar,CameList,popsize);
	
    /* Evaluate particles in the population */
    evaluate(RoadNetwork,CameList,maxvar,popVar,popFit,popsize,maxfun);
	
    /* Insert new nondominated particles in pop into archive */
    update_archive( maxvar,archiveVar,popVar,popFit, popsize, maxfun, archive_size,archiveFit,optimization, crowdDist);
	
    /* Update personal bests of particles in the population */
    update_pbests(maxvar,popVar,popFit,pbestsVar,pbestsFit, popsize,optimization,maxfun);
	
    /* Print Best So Far */
    if(t%printevery==0 || t == maxgen) 
	{
		fprintf_s(outfile, "Size of Pareto Set: %d\n", nondomCtr);
		for(i = 0; i < nondomCtr; i++) 
		{
			fprintf_s(outfile, "Num %d Plan, Function Values: ",i+1);
			for(j = 0; j < maxfun; j++)
			{
				if(j< maxfun -1)
				{
					fprintf_s(outfile, "%.5f   ", archiveFit[i][j]);
				}
				else
				{
					double temp = archiveFit[i][j]; 
					fprintf_s(outfile, "%.5f   ", temp);
				}
			}

			fprintf_s(outfile, "\n");

			for(j = 0; j < maxvar; j++)
			{
				
				double archiveVarTemp = archiveVar[i][j];
				if (archiveVarTemp >360)
				{
					archiveVarTemp-=360;
				}
				fprintf_s(outfile, "%.2f   ", archiveVarTemp);
			}
			//if (t == maxgen)
			//{			
			//	//cout<<i<<endl;
			//	CreateRoadCoveredLayer(RoadNetwork, CameList,archiveVar,i, maxvar);
			//	CreateAOVValidLayer(RoadNetwork, CameList,archiveVar,i, maxvar);
			//	CreateAOVLayer( RoadNetwork,CameList,archiveVar,i,maxvar); 
			//	
			//	
			//}	
			fprintf_s(outfile, "\n");

			fprintf_s(outfile, "\n");
		}
      fprintf_s(outfile, "\n\n\n\n");
      fflush(outfile);
    }

	 if(t%10==0) 
	{
		unsigned int index111 = t/10;
		for(i = 0; i < nondomCtr; i++) 
		{
			for(j = 0; j < maxfun; j++)
			{
				if(j< maxfun -1)
				{
					
					fprintf_s(outfile1[index111], "%.5f   ", archiveFit[i][j]);
				}
				else
				{
					double temp = archiveFit[i][j]; 
					fprintf_s(outfile1[index111], "%.5f   ", temp);
				}
			}

			fprintf_s(outfile1[index111], "\n");
		}
		fflush(outfile1[index111]);
	    fclose(outfile1[index111]);
    }


	if (t == maxgen)
	{			
		SeekNondominated(archiveVar,archiveVar_non,archiveFit,archiveFit_non,maxvar,optimization,maxfun);
	}	

	if(t == maxgen) 
	{
		fprintf_s(outfile_non, "Size of Pareto Set: %d\n", nondomCtr_non);
		for(i = 0; i < nondomCtr_non; i++) 
		{
			fprintf_s(outfile_non, "Num %d Plan, Function Values: ",i+1);
			for(j = 0; j < maxfun; j++)
			{
				if(j< maxfun -1)
				{
					fprintf_s(outfile_non, "%.5f   ", archiveFit_non[i][j]);
				}
				else
				{
					double temp = archiveFit_non[i][j]; 
					fprintf_s(outfile_non, "%.5f   ", temp);
				}
			}

			fprintf_s(outfile_non, "\n");

			for(j = 0; j < maxvar; j++)
			{
				
				double archiveVarTemp = archiveVar_non[i][j];
				if (archiveVarTemp >360)
				{
					archiveVarTemp-=360;
				}
				fprintf_s(outfile_non, "%.2f   ", archiveVarTemp);
			}

			//if (t == maxgen)
			//{			
			//	//cout<<i<<endl;
			//	CreateRoadCoveredLayer(RoadNetwork, CameList,archiveVar_non,i, maxvar);
			//	CreateAOVValidLayer(RoadNetwork, CameList,archiveVar_non,i, maxvar);
			//	CreateAOVLayer( RoadNetwork,CameList,archiveVar_non,i,maxvar); 
			//	//;				
			//}	
			fprintf_s(outfile_non, "\n");

			fprintf_s(outfile_non, "\n");
		}
      fprintf_s(outfile_non, "\n\n\n\n");
      fflush(outfile_non);
    }


    if(t == maxgen) {
      for(i = 0; i < nondomCtr; i++) 
	  {
		for(j = 0; j < maxfun; j++)
		{
			if(j< maxfun -1)
			{
				fprintf_s(plotfile, "%.5f   ", archiveFit[i][j]);
			}
			else
			{
				double temp = archiveFit[i][j];
				fprintf_s(plotfile, "%.5f   ", temp);
			}
		}

		fprintf_s(plotfile, "\n");
      }
      fflush(plotfile);
    }


	if(t == maxgen) {
      for(i = 0; i < nondomCtr_non; i++) 
	  {
		for(j = 0; j < maxfun; j++)
		{
			if(j< maxfun -1)
			{
				fprintf_s(plotfile_non, "%.5f   ", archiveFit_non[i][j]);
			}
			else
			{
				double temp = archiveFit_non[i][j]; 
				fprintf_s(plotfile_non, "%.5f   ", temp);
			}
		}

		fprintf_s(plotfile_non, "\n");
      }
      fflush(plotfile_non);
    }
	
	//if (t == maxgen)
	//{			
	//	//cout<<i<<endl;

	//	for(i = 0; i < nondomCtr_non; i++) 
	//  {
	//		

	//		//CreateRoadCoveredLayer(RoadNetwork, CameList,archiveFit,i, maxvar);
	//		//CreateAOVValidLayer(RoadNetwork, CameList,archiveFit,i, maxvar);
	//		//CreateAOVLayer( RoadNetwork,CameList,archiveFit,i,maxvar); 

	//		

	//		CreateRoadCoveredLayer(RoadNetwork, CameList,archiveFit_non,i, maxvar);
	//		CreateAOVValidLayer(RoadNetwork, CameList,archiveFit_non,i, maxvar);
	//		CreateAOVLayer( RoadNetwork,CameList,archiveFit_non,i,maxvar); 
	//		//;	
	//	}
	//}	

    /* Increment generation counter */
    t++;

  }

  /* Write results to file */
  save_results(archiveName,maxfun,archiveFit);

  /* Compute time duration */
  endTime = clock();
  duration = ( endTime - startTime ) / (double)CLOCKS_PER_SEC;
  fprintf(stdout, "%lf sec\n", duration);

  fclose(outfile);
  fclose(plotfile);

  //return EXIT_SUCCESS;
}

void CamreaDirection_Randinit(CameraList &CameList)
{
	CameraNode* CameNode= CameList.HeadTrail();
	while (CameNode)
	{
			double *RandPPtr=new double[CameNode->GetData()->GetDirctionExtentList()->GetNumber()];
			Extent *extent = CameNode->GetData()->GetDirctionExtentList()->HeadTrail();
			int i =0;
			while (extent)
			{		
				RandPPtr[i] = RandomDouble(extent->Getstart(),extent->Getend());				
				extent = extent->GetNext();
				i++;
			}
			
			int Index =(int) RandomDouble(0,CameNode->GetData()->GetDirctionExtentList()->GetNumber());			
			CameNode->GetData()->SetDirection(RandPPtr[Index]);
			delete []RandPPtr;
		CameNode= CameNode->ReturnNext();
	}
}

void initialize_rand() /* Initialize random number generator from randomlib.h */
{
  unsigned int i, j;

  srand((unsigned int)time((time_t *)NULL));
  i = (unsigned int) (31329.0 * rand() / (RAND_MAX + 1.0));
  j = (unsigned int) (30082.0 * rand() / (RAND_MAX + 1.0));

  RandomInitialise(i,j);
}


void initialize_pop(unsigned int maxvar,double **popVar,CameraList &CameList,unsigned int popsize) /* Initialize population variables */
{
  unsigned int i, j;
   /** Add and initialize your test functions here  ***/
	
  for(i=0; i < popsize; i++)
  {
	CamreaDirection_Randinit(CameList);
	for(j =0; j < maxvar; j++)
	{
		 popVar[i][j] = CameList.GetCameraByIndex(j)->GetData()->GetDirction();
	}
  } 
}


void initialize_vel(unsigned int maxvar,double **velocity,unsigned int popsize) /* Initialize population velocity to zero */
{
  unsigned int i, j;

  for(i = 0; i < popsize; i++)
    for(j = 0; j < maxvar; j++)
      velocity[i][j] = 0.0;

}


void evaluate(RoadNet &RoadNetwork,CameraList &CameList,unsigned int maxvar,double **popVar,double **popFit,unsigned int popsize,unsigned int maxfun) /* Evaluate particles in population */
{
  unsigned int i, j,k;

  CameraNode* CameNode = CameList.HeadTrail();
  for(i = 0; i < popsize; i++)
  {
	    for(j = 0; j < maxvar; j++)
	   {
		   CameNode=CameList.GetCameraByIndex(j);
		   CameNode->GetData()->SetDirection(popVar[i][j]);
	    }
	    RoadCoveredList *RoadCovList=new RoadCoveredList;
	    RoadNetwork.BuildRoadCoveredList(RoadCovList,CameList);

	    RoadCovList->CalulateCameraNum();
	  
		RoadCovList->CalculateRoadNum();
		
	    RoadCovList->MergeRoadCoveredList();
	   
	    RoadCovList->CalculateRoadLength();

		 for(k = 0; k < maxfun; k++) 
		{
		    switch(k)
			{ 
				case 0:
					popFit[i][k] = RoadCovList->GetRoadCoveredNum();
				break;

			    case 1:
					popFit[i][k] = RoadCovList->GetRoadCoveredLength();
				break;

				case 2:
					{
						if (RoadCovList->GetCameraNum())					
							popFit[i][k] = 1.0/RoadCovList->GetCameraNum();
						else
							popFit[i][k] = RoadCovList->GetCameraNum();
					}
				break;
			}
		} 
   }
}

void store_pbests(unsigned int maxvar,double **popVar,double **popFit,double **pbestsVar,double **pbestsFit,unsigned int popsize,unsigned int maxfun) /* Store personal bests (both variable and fitness values) of particles */
{
  unsigned int i, j;

  /* Store variable values of personal bests */
  for(i=0; i < popsize; i++)
    for (j = 0; j < maxvar; j++)
      pbestsVar[i][j] = popVar[i][j];

  /* Store fitness values of personal bests */
  for(i=0; i < popsize; i++)
    for (j = 0; j < maxfun; j++)
      pbestsFit[i][j] = popFit[i][j];

}

void insert_nondom(unsigned int maxvar,double **archiveVar,double **popVar,double **popFit,unsigned int popsize,unsigned int optimization,unsigned int maxfun,unsigned int archive_size,double **archiveFit,double *crowdDist) /* Insert nondominated particles in population into the archive */
{
  unsigned int i=0, j=0, k=0, total=0,total_equal =0, insertFlag=0,bottom=0;
 // double archiveCons[maxvar], popCons[maxvar];
  double *archiveCons=new double[maxvar];
  double *popCons=new double[maxvar];
  for(i=0; i< popsize; i++)
  {
    if(nondomCtr == 0)
	{ /* if archive is empty */

      /* Insert particle in pop into archive */
		for(j = 0; j < maxvar; j++)
		archiveVar[nondomCtr][j] = popVar[i][j];

		 for(j = 0; j < maxfun; j++)
			archiveFit[nondomCtr][j] = popFit[i][j];

		 nondomCtr += 1;

	 } 
	 else{ /* if archive is not empty */
			 insertFlag = 1;

			// loop:

			/*for each particle in archive	*/
			 for(k=0; k < nondomCtr; k++)
			 {
				/* First, check for feasibility */

				  for(j=0; j < maxvar; j++)
				  {
					   popCons[j] = popVar[i][j];
					   archiveCons[j] = archiveVar[k][j];
				  }

					/* If both particles are infeasible */
					if((check_constraints(archiveCons) > 0) && (check_constraints(popCons) > 0))
					{
						delete_particle(k, maxvar,archiveVar,maxfun,archiveFit);           /* Delete particle in archive           */
						insertFlag = 0;		/* Do not insert particle in pop        */
						break;
					} 
					else if(check_constraints(popCons) > 0)
					{ /* If particle in pop is infeasible */
						insertFlag = 0;			   /* Do not insert particle in pop    */
						 break;
					} else if(check_constraints(archiveCons) > 0)
					{ /* If particle in archive is infeasible */
						delete_particle(k,maxvar,archiveVar,maxfun,archiveFit);                          /* Delete particle in archive           */

						if((nondomCtr != 0) || (k != nondomCtr-1))
							k--;
						continue;
					}

					/* Second, check for domination */
					total = 0;       
					//total_equal = 0; 

					/* If both are feasible, check for nondomination */
					
					for(j=0; j < maxfun; j++)
					{						
						if(( (popFit[i][j] <= archiveFit[k][j]) && (optimization == 0))
							 || (popFit[i][j] >= archiveFit[k][j]) && (optimization == 1))
						 total += 1;//
						//if(popFit[i][j] == archiveFit[k][j])
						//total_equal += 1;//
					}

					if(total == maxfun)   /* If particle in pop dominates     */
						{ 
							delete_particle(k,maxvar,archiveVar,maxfun,archiveFit); /* Delete particle in archive  */
							//goto loop;
						}
					else if(total == 0)//
					{   /* If particle in archive dominates */
						insertFlag = 0;     /* Do not insert particle in pop    */
						break;
					}
	
			} /* Finished comparing one particle in pop with particles in archive */
		}
	
    /* Insert particle in pop if it is feasible and nondominated */
    if(insertFlag == 1)
	{
      /* If memory is not yet full, insert particle */
      if (nondomCtr < archive_size) 
	  {
			for(j = 0; j < maxvar; j++)
				archiveVar[nondomCtr][j] = popVar[i][j];
			for(j = 0; j < maxfun; j++)
				archiveFit[nondomCtr][j] = popFit[i][j];
			nondomCtr += 1;
      } 
	  else
	  {      /* If memory is full, select particle to replace */

			/* Compute crowding distance values of particles in archive*/
			crowding( maxvar, archiveVar,maxfun,crowdDist,archiveFit);

			bottom = (unsigned int)((nondomCtr-1) * 0.90);

			/* Randomly select which particle from the most areas to replace */
			k = RandomInt(bottom, nondomCtr-1);

			/* Insert new particle into archive */
			for(j = 0; j < maxvar; j++)
				archiveVar[k][j] = popVar[i][j];

			for(j = 0; j < maxfun; j++)
				archiveFit[k][j] = popFit[i][j];
      }
    }
  } /* Finished comparing particles in pop with particles in archive */
}


void delete_particle(unsigned int k,unsigned int maxvar,double **archiveVar,unsigned int maxfun,double **archiveFit) /* Delete particle in archive */
{
  unsigned int j;

  /* if infeasible particle is the last in archive or only one particle in archive */
  if( (nondomCtr == 1) || (k == (nondomCtr-1)) ) {

    nondomCtr -= 1;

  } else {       /* move last particle in archive in place of infeasible particle	*/

    for(j = 0; j < maxvar; j++)
      archiveVar[k][j] = archiveVar[nondomCtr-1][j];

    for(j = 0; j < maxfun; j++)
      archiveFit[k][j] = archiveFit[nondomCtr-1][j];

    nondomCtr -= 1;
  }
}


unsigned int check_constraints(double *consVar) /* Check for constraint to determine feasibility *///The constraints between the factors
{
  unsigned int violations = 0;

 // switch(function){
 // case 100: /* Kita test function */
    //if( 0 < (double)(consVar[0] / 6.0 + consVar[1] - 13.0 / 2.0 ))
     // violations++;
   // if( 0 < (double)(consVar[0] / 2.0 + consVar[1] - 15.0 / 2.0))
     // violations++;
    //if( 0 < (double)(5.0 * consVar[0] + consVar[1] - 30.0) )
     // violations++;

   // return violations;

    /** Add test function constraints, if any, here! **/

 // default:
    return 0;
 // }
}

void crowding(unsigned int maxvar,double **archiveVar,unsigned int maxfun,double *crowdDist,double **archiveFit) /* Computes crowding distance values of particles in archive */
{
  unsigned int i, f, begin;

  /* initialize crowding distance values */
  for(i=0; i <= nondomCtr; i++)
    crowdDist[i]  = 0;

  for(f=0; f < maxfun; f++){
    begin = 0;
    /* Sort fitness values */
    qsortFitness(f, begin, nondomCtr, maxvar, archiveVar,maxfun,crowdDist,archiveFit); 

    /* Compute crowding distance */
    compute_distance(f,archiveFit,crowdDist);
  }

  /* Sort crowding distance values */
  begin = 0;
  qsortCrowd(begin, nondomCtr, maxvar,archiveVar,maxfun,crowdDist,archiveFit);

}


void qsortFitness(unsigned int f, unsigned int begin, unsigned int lastPart,unsigned int maxvar,double **archiveVar,unsigned int maxfun,double *crowdDist,double **archiveFit) /* Sort fitness values of particles in archive */
{
  unsigned int l = begin + 1;
  unsigned int r = lastPart;
  double pivot = archiveFit[begin][f];

  unsigned int k;
 // double tempF[maxfun], tempP[maxvar], temp;
  double  temp;
  double *tempF = new double[maxfun];
  double *tempP=new double[maxvar];
  while(l < r){
    if(archiveFit[l][f] <= pivot) {
      l++;
    } else {

      r--;

      /* swap */
      /* Exchange fitness positions of two particles in the archiveFit */
      for(k=0; k < maxfun; k++){
	tempF[k] = archiveFit[l][k];
	archiveFit[l][k] = archiveFit[r][k];
      }

      for(k=0; k < maxfun; k++)
	archiveFit[r][k] = tempF[k];

      /* Also exchange particle positions in archiveVar */
      for(k=0; k < maxvar; k++){
	tempP[k] = archiveVar[l][k];
	archiveVar[l][k] = archiveVar[r][k];
      }

      for(k=0; k<maxvar; k++)
	archiveVar[r][k] = tempP[k];

      /* Also exchange their crowding distance */
      temp = crowdDist[l];
      crowdDist[l] = crowdDist[r];
      crowdDist[r] = temp;
    }
  }

  l--;

  /* Exchange fitness positions of two particles in the array archiveFit */
  for(k=0; k<maxfun; k++){
    tempF[k] = archiveFit[begin][k];
    archiveFit[begin][k] = archiveFit[l][k];
  }

  for(k=0; k<maxfun; k++)
    archiveFit[l][k] = tempF[k];

  /* Also exchange particle positions in archiveVar */
  for(k=0; k < maxvar; k++){
    tempP[k] = archiveVar[begin][k];
    archiveVar[begin][k] = archiveVar[l][k];
  }

  for(k=0; k < maxvar; k++)
    archiveVar[l][k] = tempP[k];

  /* Also exchange their crowding distance */
  temp = crowdDist[begin];
  crowdDist[begin] = crowdDist[l];
  crowdDist[l] = temp;

  if(l - begin > 1)
    qsortFitness(f, begin, l, maxvar, archiveVar,maxfun,crowdDist,archiveFit);

  if(lastPart - r > 1)
    qsortFitness(f, r, lastPart, maxvar,archiveVar,maxfun,crowdDist,archiveFit);
}


void compute_distance(unsigned int f,double **archiveFit,double *crowdDist) /* Compute the crowding distance of each particle in noDomF */
{
  unsigned int i, max;

  max = 1;
  for(i=1; i < nondomCtr-1; i++){
    crowdDist[i] = crowdDist[i] + (archiveFit[i+1][f]  - archiveFit[i-1][f]);

    if (crowdDist[max] < crowdDist[i])
      max = i;
  }

  /* give maximum crowding distance value to the boundary points so that they are always selected */
  crowdDist[0] = crowdDist[0] + crowdDist[max];
  crowdDist[nondomCtr-1] = crowdDist[nondomCtr-1] + crowdDist[max];

}


void qsortCrowd(unsigned int begin, unsigned int lastPart,unsigned int maxvar,double **archiveVar,unsigned int maxfun,double *crowdDist,double **archiveFit) /* Sort crowding distance values */
{
  unsigned int l = begin + 1;
  unsigned int r = lastPart;
  double pivot = crowdDist[begin];

  unsigned int k;
  //double temp, tempP[maxvar], tempF[maxfun];
  double temp;
  double *tempF = new double[maxfun];
  double *tempP=new double[maxvar];
  while(l < r){

    if(crowdDist[l] >= pivot) {
      l++;
    } else{

      r--;

      /* exchange their crowding distance values */
      temp = crowdDist[l];
      crowdDist[l] = crowdDist[r];
      crowdDist[r] = temp;

      /* Exchange fitness positions of two particles in the array archiveFit */
      for(k=0; k < maxfun; k++){
	tempF[k] = archiveFit[l][k];
	archiveFit[l][k] = archiveFit[r][k];
      }

      for(k=0; k < maxfun; k++)
	archiveFit[r][k] = tempF[k];

      /* Also exchange particle positions in archiveVar */
      for(k=0; k < maxvar; k++){
	tempP[k] = archiveVar[l][k];
	archiveVar[l][k] = archiveVar[r][k];
      }

      for(k=0; k < maxvar; k++)
	archiveVar[r][k] = tempP[k];
    }
  }

  l--;

  /* Exchange fitness positions of two particles in the array archiveVar */
  for(k=0; k < maxfun; k++){
    tempF[k] = archiveFit[begin][k];
    archiveFit[begin][k] = archiveFit[l][k];
  }

  for(k=0; k < maxfun; k++)
    archiveFit[l][k] = tempF[k];

  /* Also exchange particle positions in archiveVar */
  for(k=0; k < maxvar; k++){
    tempP[k] = archiveVar[begin][k];
    archiveVar[begin][k] = archiveVar[l][k];
  }

  for(k=0; k < maxvar; k++)
    archiveVar[l][k] = tempP[k];

  /* Also exchange their crowding distance */
  temp = crowdDist[begin];
  crowdDist[begin] = crowdDist[l];
  crowdDist[l] = temp;

  if(l - begin > 1)
    qsortCrowd(begin, l, maxvar,archiveVar,maxfun,crowdDist,archiveFit);

  if(lastPart - r > 1)
    qsortCrowd(r, lastPart, maxvar,archiveVar,maxfun,crowdDist,archiveFit);
}


void compute_velocity(unsigned int maxvar,double **velocity,double **popVar,double **pbestsVar,double **archiveVar,unsigned int popsize) /* Compute new velocity of each particle in the population */
{
  unsigned int top, i, j, gBest;

  top = (unsigned int)((nondomCtr-1) * 0.10);

  for(i = 0; i < popsize; i++) {
    gBest = RandomInt(0,top);

    for(j = 0; j < maxvar; j++)
      velocity[i][j] = 0.4 * velocity[i][j] + 1.0 * RandomDouble(0.0, 1.0) * (pbestsVar[i][j] - popVar[i][j]) + 1.0 * RandomDouble(0.0, 1.0) * (archiveVar[gBest][j] - popVar[i][j]);
    /* W  * Vi             + C1  * RandomDouble(0.0, 1.0) * (pBest           -           Xi) + C2  * RandomDouble(0.0, 1.0) * (gBest                -    Xi) */
  }

  /* Calculate new positions of particles */
  for(i = 0; i < popsize; i++)
    for(j = 0; j < maxvar; j++)
      popVar[i][j] = popVar[i][j] + velocity[i][j];
}

void escape(unsigned int maxvar,double **popVar,CameraList &CameList,unsigned int popsize) /* Escape */
{
	int MaxExtentNumber = CameList.MAXExtentNumber();
	int **population_scale=new int*[maxvar];
	for (unsigned int s = 0; s < maxvar; s++)
	{
		 population_scale[s] =new int[MaxExtentNumber];
	}

	for (unsigned int i = 0; i < maxvar; i++)
	{
	  for (int j = 0; j < MaxExtentNumber; j++)
	  {
		  population_scale[i][j] = 999;
	  }
	}

	for (int unsigned i = 0;  i < popsize;  i++)
	{
		for (int unsigned j = 0; j < maxvar;  j++)
		{
			 int SubExtentIndex = 0;
			 CameraNode* CameNode = CameList.GetCameraByIndex(j);
			 Extent* TempExtent = CameNode->GetData()->GetDirctionExtentList()->HeadTrail();
			while (TempExtent)
			{
				 if (popVar[i][j] >= TempExtent->Getstart() && popVar[i][j]<=TempExtent->Getend())
					 break;
				 TempExtent = TempExtent->GetNext();
				SubExtentIndex++;
			}

			if (population_scale[j][SubExtentIndex] == 999)
			{
				population_scale[j][SubExtentIndex] = 0;
			}			
			population_scale[j][SubExtentIndex] += 1;

		}
	}

	for (unsigned int i = 0; i < maxvar; i++)
	{
		int population_number = 0;

		for (int t = 0; t < MaxExtentNumber; t++)
		{
			if ((population_scale[i][t]!=999))
			{
				population_number ++;
			}
		}
		
		
		if (population_number >1 ) 
		{		
			for (int j = 0; j < population_number; j++)
			{
				while ( population_scale[i][j] > (int)(0.7 *popsize)&& population_scale[i][j]!=999) 
				{
					
					 CameraNode* CameNode1 = CameList.GetCameraByIndex(i);
					 Extent* TempExtent1 = CameNode1->GetData()->GetDirctionExtentList()->HeadTrail();
					 for (int r = 0; r < j; r++)
					{
						TempExtent1 = TempExtent1->GetNext();
					}
					 
					  vector <int> pop_escape;

					for (unsigned int n = 0; n < popsize; n++)
					{
						if (popVar[n][i]>= TempExtent1->Getstart() && popVar[n][i]<=TempExtent1->Getend())
						{
							pop_escape.push_back(n);
						}
					}
					

					int pop_escape_size = pop_escape.size();

					int RandompopIndex = pop_escape.at(RandomInt(0,pop_escape_size-1));
					

					vector<int>().swap(pop_escape);
					
					
					int MinNumExtentIndex =0;
					if (population_number >1)
					{				
						for (int k = 1; k < population_number; k++)
						{
							if (population_scale[i][MinNumExtentIndex]>population_scale[i][k])
							{
								MinNumExtentIndex = k;
							}
						}
					}

					CameraNode* CameNode2 = CameList.GetCameraByIndex(i);
					Extent* TempExtent2 = CameNode1->GetData()->GetDirctionExtentList()->HeadTrail();
					for (int q = 0; q < MinNumExtentIndex; q++)
					{
						TempExtent2 = TempExtent2->GetNext();
					}
				
					double dimension_new = RandomDouble(TempExtent2->Getstart(),TempExtent2->Getend());
					popVar[RandompopIndex][i] = dimension_new;
					 
					population_scale[i][j] -- ;

					population_scale[i][MinNumExtentIndex] ++ ;
					
				}

			}
		}
	}
}


void mutate(unsigned int t,unsigned int maxvar,double **popVar,CameraList &CameList,unsigned int popsize,unsigned int maxgen) /* Mutation of particles adapted from MOPSO */
{
  //unsigned int i;
  int MaxExtentNumber = CameList.MAXExtentNumber();
  int dimension = 0;
  //double minvalue[maxvar], maxvalue[maxvar], minvaluetemp, maxvaluetemp, range;
   double minvaluetemp, maxvaluetemp, range;
   double **minvalue=new double*[maxvar];
   for (unsigned int s = 0; s < maxvar; s++)
  {
	  minvalue[s] =new double[MaxExtentNumber];
  }
   double **maxvalue=new double*[maxvar];
   for (unsigned int s = 0; s < maxvar; s++)
  {
	  maxvalue[s] =new double[MaxExtentNumber];
  }
    for (unsigned int i = 0; i < maxvar; i++)
  {
	  for (int j = 0; j < MaxExtentNumber; j++)
	  {
		  minvalue[i][j] = 999;
		  maxvalue[i][j] = 999;
	  }
  }

   double valtemp = 0;

  get_ranges(minvalue,maxvalue, maxvar,CameList);

  for(unsigned int i=0; i < popsize; i++)
  {
    if(flip(pow(1.0-(double)t / (maxgen * pMut),1.5)))
	{
      dimension = RandomInt(0,maxvar-1);

	  int SubExtentIndex = 0;
	  CameraNode* CameNode = CameList.GetCameraByIndex(dimension);
	  Extent* TempExtent = CameNode->GetData()->GetDirctionExtentList()->HeadTrail();
	  while (TempExtent)
	  {
		  if (popVar[i][dimension] >= TempExtent->Getstart() && popVar[i][dimension]<=TempExtent->Getend())
		   break;
		  TempExtent = TempExtent->GetNext();
		  SubExtentIndex++;
	  }
	   
      range =(maxvalue[dimension][SubExtentIndex] - minvalue[dimension][SubExtentIndex]) * pow(1.0 - (double)t / (maxgen * pMut),1.5) / 2;//pow(x,y),x��y����

      valtemp = RandomDouble(range, -range);

      if(popVar[i][dimension] - range < minvalue[dimension][SubExtentIndex])
			minvaluetemp = minvalue[dimension][SubExtentIndex];
      else
			minvaluetemp = popVar[i][dimension] - range;

      if(popVar[i][dimension] + range > maxvalue[dimension][SubExtentIndex])
			maxvaluetemp = maxvalue[dimension][SubExtentIndex];
      else
			maxvaluetemp = popVar[i][dimension] + range;

      popVar[i][dimension] = RandomDouble(minvaluetemp, maxvaluetemp);
    }
  }
}


void update_archive(unsigned int maxvar,double **archiveVar,double **popVar,double **popFit,unsigned int popsize,unsigned int maxfun,unsigned int archive_size,double **archiveFit,unsigned int optimization,double *crowdDist)  /* Insert new nondominated particles in pop into archive */
{
  unsigned int i, j, k, bottom;

  /* for each particle in the population */
  for(k = 0; k < popsize; k++) {

    /* if particle in pop is nondominated */
    if (check_nondom(k, maxvar,archiveVar, popVar,popFit,optimization,maxfun,archiveFit) == 1) {

      /* if memory is not yet full, insert particle */
      if (nondomCtr < archive_size) {
	i = nondomCtr;

	for(j = 0; j < maxvar; j++)
	  archiveVar[i][j] = popVar[k][j];

	for(j = 0; j < maxfun; j++)
	  archiveFit[i][j] = popFit[k][j];

	nondomCtr += 1;

      } else {      /* if memory is full, select particle to replace */
	/* Crowding distance computation and sorting */
	crowding( maxvar,archiveVar,maxfun,crowdDist,archiveFit);
	bottom = (unsigned int)((nondomCtr-1)*.90);
	i = RandomInt(bottom,nondomCtr-1);

	/* insert new particle to noDom */
	for(j = 0; j < maxvar; j++)
	  archiveVar[i][j] = popVar[k][j];

	for(j = 0; j < maxfun; j++)
	  archiveFit[i][j] = popFit[k][j];
      }
    }
  }
}


unsigned int check_nondom(unsigned int i,unsigned int maxvar,double **archiveVar,double **popVar,double **popFit,unsigned int optimization,unsigned int maxfun,double **archiveFit) /* Check for feasibility and nondomination of particles in pop and archive */
{
  unsigned int sum, h = 0, j;
  //double archiveCons[maxvar], popCons[maxvar];
  double *archiveCons=new double [maxvar];
  double *popCons=new double[maxvar];
  do {
    sum = 0;
    for(j=0; j < maxvar; j++){
      archiveCons[j] = archiveVar[h][j];
      popCons[j] = popVar[i][j];
    }

    /* if particle in archive has lesser contraint violations */
    if(check_constraints(archiveCons) < check_constraints(popCons))
      return 0;

    /* if particle in archive has more contraint violations, delete it */
    if(check_constraints(archiveCons) > check_constraints(popCons))
	{
      for(j = 0; j < maxvar; j++)
	archiveVar[h][j] = archiveVar[nondomCtr-1][j];

      for(j = 0; j < maxfun; j++)
	archiveFit[h][j] = archiveFit[nondomCtr-1][j];

      nondomCtr -= 1;
    } 
	else
	{
      for(j = 0; j < maxfun; j++)
	  {
		if( ((archiveFit[h][j] < popFit[i][j]) && (optimization == 0))
	    || ((archiveFit[h][j] > popFit[i][j]) && (optimization == 1)))
	  sum += 1;
      }

      if(sum == maxfun)	/* If particle in archive dominates */
	return 0;
      else if(sum == 0){	/* If particle in archive is dominated, delete it */
	for(j = 0; j < maxvar; j++)
	  archiveVar[h][j] = archiveVar[nondomCtr-1][j];

	for(j = 0; j < maxfun; j++)
	  archiveFit[h][j] = archiveFit[nondomCtr-1][j];
	nondomCtr -= 1;
      } else {
	h += 1;
      }
    }
  } while(h < nondomCtr);

  return 1;
}


void get_ranges(double **minvalue,double **maxvalue,unsigned int maxvar,CameraList &CameList) /* Get range values of variables */
{
  unsigned int i;
    for(i = 0; i < maxvar; i++)
	{
		CameraNode* CameNode=CameList.GetCameraByIndex(i);
		Extent* TempExtent = CameNode->GetData()->GetDirctionExtentList()->HeadTrail();
		int j=0;
		while (TempExtent)
		{
			minvalue[i][j] = TempExtent->Getstart();
			maxvalue[i][j] = TempExtent->Getend();
			TempExtent = TempExtent->GetNext();
			j++;
		}
    }
}


void maintain_particles( unsigned int maxvar,double **popVar,double** velocity,CameraList &CameList,unsigned int popsize)  /* Maintain particles in the population within the search space */
{
  //unsigned int i,k,m;
  int MaxExtentNumber = CameList.MAXExtentNumber();
  //double minvalue[maxvar], maxvalue[maxvar];
  double **minvalue=new double*[maxvar];
  for (unsigned int t = 0; t < maxvar; t++)
  {
	  minvalue[t] =new double[MaxExtentNumber];
  }
  double **maxvalue=new double*[maxvar];
  for (unsigned int t = 0; t < maxvar; t++)
  {
	  maxvalue[t] =new double[MaxExtentNumber];
  }

  for (unsigned int i = 0; i < maxvar; i++)
  {
	  for (int j = 0; j < MaxExtentNumber; j++)
	  {
		  minvalue[i][j] = 999;
		  maxvalue[i][j] = 999;
	  }

  }

 
  for(unsigned int i = 0; i < maxvar; i++) 
  {
    CameraNode *CameNode = CameList.GetCameraByIndex(i);
	Extent* Temp=CameNode->GetData()->GetDirctionExtentList()->HeadTrail();
	  for( int j = 0; j < MaxExtentNumber; j++) 
	{
		  minvalue[i][j] = Temp->Getstart();
          maxvalue[i][j] = Temp->Getend();
		  Temp=Temp->GetNext();
		  if (!Temp)
		   break;
	}
  }
     
  
  /* If particle goes beyond minimum range value */

  for(unsigned int i = 0; i < popsize; i++) 
  {
    for(unsigned j = 0; j < maxvar; j++) 
	{
        int tag = 0;
		for( int k = 0; k < MaxExtentNumber; k++) 
		 {
			 if (minvalue[j][k]!=999 && maxvalue[j][k]!=999)
			 {
				 if (popVar[i][j]<maxvalue[j][k] && popVar[i][j] >minvalue[j][k])
				 {
					 tag=1;
				 }
			 }
			 if (tag==1)
			 {
				 break;
			 }
		 }
		if (tag==0)
		{			
				 double disToMin = fabs(popVar[i][j] - minvalue[j][0]);
				 int  BestMin = 0;
				 double disToMax = fabs(popVar[i][j] - maxvalue[j][0]);
				 int  BestMax = 0;
				 int MaxboudaryIndex = 0;
				for(int m = 1; m < MaxExtentNumber; m++) 
				{
					if (disToMin > fabs(popVar[i][j] - minvalue[j][m]))
					{
						disToMin = fabs(popVar[i][j] - minvalue[j][m]);
						BestMin = m;
					}
					if (disToMax > fabs(popVar[i][j] - maxvalue[j][m]))
					{
						disToMax = fabs(popVar[i][j] - maxvalue[j][m]);
						BestMax = m;
					}
					if (maxvalue[j][m]!=999)
					{
						MaxboudaryIndex = m;
					}
				}
				if(disToMin >disToMax) 
				{
					popVar[i][j] = maxvalue[j][BestMax];
					velocity[i][j] = -velocity[i][j];
				}
				else 
				{
					popVar[i][j] = minvalue[j][BestMin];
					if (popVar[i][j] <minvalue[j][0])
						velocity[i][j] = -velocity[i][j];
					else
						velocity[i][j] = velocity[i][j];
				}			
		}
	 }
   }
}

void update_pbests(unsigned int maxvar,double **popVar,double **popFit,double **pbestsVar,double **pbestsFit,unsigned int popsize,unsigned int optimization,unsigned int maxfun) /* Update personal bests of particles in the population */
{
  unsigned int i, j, sum, better;

  for(i = 0; i < popsize; i++) {
    sum = 0;
    for(j = 0; j < maxfun; j++){
      if( ((popFit[i][j] < pbestsFit[i][j]) && (optimization == 0))
	  || ((popFit[i][j] > pbestsFit[i][j]) && (optimization == 1)))
	sum += 1;
    }

    if (sum == maxfun) {
      better = 0;
    } else {
      if (sum == 0)
	better = 1;
      else
	better = RandomInt(0, 1);
    }

    if (better == 0){
      for(j = 0; j < maxfun; j++)
	pbestsFit[i][j] = popFit[i][j];
      for(j = 0; j < maxvar; j++)
	pbestsVar[i][j] = popVar[i][j];
    }
  }
}


void save_results(char *archiveName,unsigned int maxfun,double **archiveFit)  /* Write results to file */
{
  unsigned int i, j;
  FILE *fp;
  errno_t err;
  /* Open file for writing */
  err = fopen_s(&fp,archiveName, "w");

  for(i = 0; i < nondomCtr; i++) 
	{
		for(j = 0; j < maxfun; j++)
		{
			if(j< maxfun -1)
			{
				fprintf_s(fp, "%.2f   ", archiveFit[i][j]);
			}
			else
			{
				double temp = archiveFit[i][j]; 
				if(temp)
					temp = 1.0/temp;
				fprintf_s(fp, "%.2f   ", temp);
			}
		}
	}
  fclose(fp);
}

void CreateRoadCoveredLayer(RoadNet &RoadNetwork,CameraList &CameList,double **archiveVar,unsigned int index,unsigned int maxvar) 
{
  unsigned int j;
  CameraNode* CameNode = CameList.HeadTrail();
  for(j = 0; j < maxvar; j++)
 {
	CameNode=CameList.GetCameraByIndex(j);
	CameNode->GetData()->SetDirection(archiveVar[index][j]);
  }
  RoadCoveredList *RoadCovList=new RoadCoveredList;
  RoadNetwork.BuildRoadCoveredList(RoadCovList,CameList);

  string LayerName="CoveredInit" ;
  char temp[3]="";
  _itoa_s(index+1,temp,3,10);


   LayerName +=temp;

  RoadCovList->CalculateRoadLength();

  RoadCovList->MergeRoadCoveredList();

  RoadCovList->CalculateRoadLength();

  string LayerName1="CoveredMerge" ;
  char temp1[3]="";
  _itoa_s(index+1,temp1,3,10);

  LayerName1+= temp1;

  CreatePolylineLayer(RoadCovList,LayerName1);
}

void CreateAOVValidLayer(RoadNet &RoadNetwork,CameraList &CameList,double **archiveVar,unsigned int index,unsigned int maxvar) 
{
  unsigned int j;
  CameraNode* CameNode = CameList.HeadTrail();
  for(j = 0; j < maxvar; j++)
 {
	CameNode=CameList.GetCameraByIndex(j);
	CameNode->GetData()->SetDirection(archiveVar[index][j]);
  }
 
  string LayerName="AOV_Valid" ;
  char temp[3]="";
  _itoa_s(index+1,temp,3,10);

   LayerName +=temp;

  CreateAOV_ValidLayer(RoadNetwork,CameList,LayerName);
}


void CreateAOVLayer(RoadNet &RoadNetwork,CameraList &CameList,double **archiveVar,unsigned int index,unsigned int maxvar) 
{
	unsigned int j;
	CameraNode* CameNode = CameList.HeadTrail();
	for(j = 0; j < maxvar; j++)
	{
		CameNode=CameList.GetCameraByIndex(j);
		CameNode->GetData()->SetDirection(archiveVar[index][j]);
	}
 
	string LayerName="AOV" ;
	char temp[3]="";
	_itoa_s(index+1,temp,3,10);

	LayerName +=temp;

	CreateAOV_Layer(RoadNetwork,CameList,LayerName);
}


void SeekNondominated(double **archiveVar,double **archiveVar_non,double **archiveFit,double **archiveFit_non,unsigned int maxvar,unsigned int optimization,unsigned int maxfun) 
{
	int total = 0,tag = 1;
	
	for(unsigned int i = 0; i < nondomCtr; i++) 
	{	
		tag = 1;
		for (unsigned int j = i+1; j < nondomCtr; j++)
		{
			total = 0;
			for (unsigned int k = 0; k < maxfun; k++)
			{
				if ((archiveFit[i][k] >= archiveFit[j][k] && optimization == 0)||(archiveFit[i][k] <= archiveFit[j][k] && optimization == 1))
				{
					total++;
				}
			}
			if (total == 3)
			{
				tag = 0;
				break;
			}
		}
		if (tag)
		{	
			for (unsigned int t = 0; t < maxvar; t++)
			{				
				archiveVar_non[nondomCtr_non][t] = archiveVar[i][t];		
			} 
			for (unsigned int s = 0; s < maxfun; s++)
			{				
				archiveFit_non[nondomCtr_non][s] = archiveFit[i][s];		
			} 
			nondomCtr_non++;
		}
	}
}
