# Supplementary material for: A multi-objective scheduling optimization algorithm of a camera network for directional road network coverage
Source: PLoS One. 2018 Oct 31;13(10):e0206038. doi: 10.1371/journal.pone.0206038 (PMC6209222; doi:10.1371/journal.pone.0206038)
Supplement: S4 File — The source code of the proposed method in this paper and it is developed by C++. (ZIP) [file pone.0206038.s004.zip › Project/Project/Point.cpp]

#include "stdafx.h"
#include "Point.h"

double Point::GetX()
{
	return this->x;
}

double Point::GetY()
{
	return this->y;
}

void Point::Point_init(double _x,double _y)
{
	this->x = _x;
	this->y = _y;
}

void Point::SetX(double _x)
{
	this->x = _x;
}

void Point::SetY(double _y)
{
	this->y = _y;
}

Point::Point(void)
{
}

Point::~Point(void)
{
}
