# Supplementary material for: A multi-objective scheduling optimization algorithm of a camera network for directional road network coverage
Source: PLoS One. 2018 Oct 31;13(10):e0206038. doi: 10.1371/journal.pone.0206038 (PMC6209222; doi:10.1371/journal.pone.0206038)
Supplement: S4 File — The source code of the proposed method in this paper and it is developed by C++. (ZIP) [file pone.0206038.s004.zip › Project/Project/Point.h]

#pragma once
class Point
{
private:	
		double x;
		double y;
public:
		friend class RoadEdgeNode;
		friend class RoadCovered;
		friend class RoadCoveredList;

		double GetX();
		double GetY();
		void SetX(double _x);
		void SetY(double _y);
		void Point_init(double _x,double _y);

		Point(void);
		~Point(void);
};
