# Supplementary material for: A multi-objective scheduling optimization algorithm of a camera network for directional road network coverage
Source: PLoS One. 2018 Oct 31;13(10):e0206038. doi: 10.1371/journal.pone.0206038 (PMC6209222; doi:10.1371/journal.pone.0206038)
Supplement: S4 File — The source code of the proposed method in this paper and it is developed by C++. (ZIP) [file pone.0206038.s004.zip › Project/Project/Project.cpp]

// Project.cpp : Define the entry  for the console application
//Author��Gao fei ,nanjing normal university,Gaofei_gis@163.com
//Date:2017.5

#include "stdafx.h"
#include <iostream>
#include <fstream>
#include <string>
#include <windows.h>  
#include <stdlib.h>
#include <stack>
#include "RoadVertexNode.h"
#include "RoadVertexList.h"
#include "RoadEdgeNode.h"
#include "RoadEdgeNode_un.h"
#include "RoadNet.h"
#include "CameraList.h"
#include "RoadCoveredList.h"
#include "ExtentList.h"
#include "PSO.h"
#include "WriteShapeFile.h"
#include <set>

using namespace std;

int _tmain(int argc, _TCHAR* argv[])
{
	ifstream CameraFile;
	CameraFile.open ("../DataFile/CameraFile.txt");
	if(!CameraFile)
		cout<<"can not open CameraFile!"<<endl;   
	string _ID1,_Type,_x1,_y1,_r,_ang,_dir,_TAngle; 
	int CameraNum=0;          
	string temps; 
	while(getline(CameraFile,temps))
	{
		 CameraNum++;
	}

	CameraList CameList;	

	CameraFile.clear();
	CameraFile.seekg(0);        
	for(int i=0;i<CameraNum;i++)
	{
		CameraFile>>_ID1>>_Type>>_x1>>_y1>>_r>>_ang>>_dir>>_TAngle;  
	
		int tp_c=atoi(_Type.c_str());
		double x_c=atof(_x1.c_str());
		double y_c=atof(_y1.c_str());
		double r_c=atof(_r.c_str());
		double ang_c=atof(_ang.c_str());
		double dir_c=atof(_dir.c_str());
		double TAngle_c=atof(_TAngle.c_str());

		CameraNode *pNode = new CameraNode;		
		pNode->CameraNode_init(_ID1,tp_c,x_c,y_c,r_c,ang_c,dir_c,TAngle_c);
		CameList.AddNode(pNode);		   
	}

	CameraFile.close ();	

	//CameList.PassList();
	
	CreatePointLayer(CameList,"CameraListInit");	
	
	ifstream RoadPointFile;
	RoadPointFile.open ("../DataFile/RoadPointFile.txt");
	if(!RoadPointFile)
		cout<<"can not open RoadPointFile!"<<endl;  
	string _ID,_x,_y;	                
	int RoadPNum=0;      
	string temp; 
	while(getline(RoadPointFile,temp))
	{
		RoadPNum++;
	}

	RoadVertexList RoadList;

	RoadPointFile.clear();
	RoadPointFile.seekg(0);         
	for(int i=0;i<RoadPNum;i++)
	{
		RoadPointFile>>_ID>>_x>>_y;     
	
		double x=atof(_x.c_str());
		double y=atof(_y.c_str());

		RoadVertexNode *RoadPoint=new RoadVertexNode;
		RoadPoint->RoadVertexNode_init(_ID,x,y); 
		RoadList.AddVertexNode(RoadPoint);
	}
	RoadPointFile.close (); 

	//RoadList.PassList();

	ifstream RoadEdgeFile;
	RoadEdgeFile.open ("../DataFile/RoadEdgeFile.txt");
	if(!RoadEdgeFile)
		cout<<"can not open RoadEdgeFile!"<<endl;   
	string _VertexNode,_HeadNode,_width,_type;			

	int RoadENum = 0;      
	string Temp; 
	while(getline(RoadEdgeFile,Temp))
	{
		 RoadENum++;
	}

	RoadEdgeFile.clear();
	RoadEdgeFile.seekg(0);       

	for(int i=0;i<RoadENum;i++)
	{

		RoadEdgeFile>>_VertexNode>>_HeadNode>>_width>>_type;     
		double width = atof(_width.c_str());
		int RoadType = atoi(_type.c_str());

		int _VertexNodeIndex = RoadList.GetNodeIndexByID(_VertexNode);
		int _HeadNodeIndex = RoadList.GetNodeIndexByID(_HeadNode);
	
		if(RoadType)
		{
			RoadEdgeNode *RoadEdgePoint=new RoadEdgeNode(CameraNum);
			RoadEdgePoint->RoadEdgeNode_init(_VertexNodeIndex,_HeadNodeIndex,width,RoadENum,RoadType); 
			RoadList.AddEdgeNode(RoadEdgePoint);
		}
		else
		{
			RoadEdgeNode_un *RoadEdgePoint=new RoadEdgeNode_un(CameraNum);
			RoadEdgePoint->RoadEdgeNode_init(_VertexNodeIndex,_HeadNodeIndex,width,RoadENum,RoadType); 
			RoadList.AddEdgeNode(RoadEdgePoint);
		}
		
	}
	RoadEdgeFile.close ();	

	RoadNet RoadNetwork;
	RoadNetwork.RoadNet_init(&RoadList,RoadPNum,RoadENum);

	RoadNetwork.EdgeLength_Cal();

	//RoadNetwork.DFSTraverse();

	CreatePointLayer(RoadNetwork);

	CreatePolylineLayer(RoadNetwork);

	CreateAOV_Layer(RoadNetwork,CameList,"AOVInit");

	RoadNetwork.DisToCameraList(CameList);
	//RoadNetwork.PrintRoad();
	RoadNetwork.PrintDisToCameraList(CameList);
	RoadNetwork.SelectCameraListByDis(CameList);
	RoadNetwork.DelCameraListByDis(CameList);
	//CameList.PassList();

	RoadNetwork.ClearArrayDisToCameraList();
	RoadNetwork.DisToCameraList(CameList);
	//RoadNetwork.PrintDisToCameraList(CameList);
	RoadNetwork.SelectCameraListByDis(CameList);

	CreatePointLayer(CameList,"CameraListDis");

	RoadNetwork.SelectCameraListByOptimalAngle(CameList);
	RoadNetwork.PrintSuitableAgToCameraList(CameList);
	RoadNetwork.DelCameraListByOptimalAngle(CameList);

	CreatePointLayer(CameList,"CameraListAng");
	
	RoadNetwork.ClearArrayDisToCameraList();   
	RoadNetwork.DisToCameraList(CameList);
	//RoadNetwork.PrintDisToCameraList(CameList);
	RoadNetwork.SelectCameraListByDis(CameList);
	
	RoadNetwork.ClearAgOptimalMaxMIn(&CameList); 
	RoadNetwork.SelectCameraListByOptimalAngle(CameList);
	RoadNetwork.PrintSuitableAgToCameraList(CameList);
	RoadNetwork.PrintSuitableDirectionToCameraList(CameList);

	CreateAOV_ValidLayer(RoadNetwork,CameList,"AOV_ValidInit");
	
	CreateAOV_OptimalLayer(RoadNetwork,CameList,"AOV_Optimal");	
	
	ifstream Expand_ParmFile;
	Expand_ParmFile.open ("../ParmFile/Expand_ParmFile.txt");
	if(!Expand_ParmFile)
		cout<<"can not open Expand_ParmFile!"<<endl;   
	string _Expand_param;	    
	Expand_ParmFile>>_Expand_param;      
	
	double Expand_param = atof(_Expand_param.c_str());
	
	RoadNetwork.ExpandCopyDirectionToExtent(CameList, 0);
	RoadNetwork.ExtentMerge(CameList);
	RoadNetwork.ExtentAscendingSorting(CameList);
	
	CameList.CalculateExpandParam();
	CameList.PrintExpandParam();
	
	CreateMOA_ExpandLayer(RoadNetwork,CameList,"MOA");
	
	RoadNetwork.ExpandDirectionExtent(CameList, Expand_param);
	RoadNetwork.ExtentMerge(CameList);
	RoadNetwork.ExtentAscendingSorting(CameList);
	RoadNetwork.PrintCameraListExtentList(CameList);
	
	CreateMOA_ExpandLayer(RoadNetwork,CameList,"MOA_expand");

	PSO(RoadNetwork,CameList);

	return 0;

}
