# Supplementary material for: A multi-objective scheduling optimization algorithm of a camera network for directional road network coverage
Source: PLoS One. 2018 Oct 31;13(10):e0206038. doi: 10.1371/journal.pone.0206038 (PMC6209222; doi:10.1371/journal.pone.0206038)
Supplement: S4 File — The source code of the proposed method in this paper and it is developed by C++. (ZIP) [file pone.0206038.s004.zip › Project/Project/Project.vcxproj.filters]

<?xml version="1.0" encoding="utf-8"?>
<Project ToolsVersion="4.0" xmlns="http://schemas.microsoft.com/developer/msbuild/2003">
  <ItemGroup>
    <Filter Include="源文件">
      <UniqueIdentifier>{4FC737F1-C7A5-4376-A066-2A32D752A2FF}</UniqueIdentifier>
      <Extensions>cpp;c;cc;cxx;def;odl;idl;hpj;bat;asm;asmx</Extensions>
    </Filter>
    <Filter Include="头文件">
      <UniqueIdentifier>{93995380-89BD-4b04-88EB-625FBE52EBFB}</UniqueIdentifier>
      <Extensions>h;hpp;hxx;hm;inl;inc;xsd</Extensions>
    </Filter>
    <Filter Include="资源文件">
      <UniqueIdentifier>{67DA6AB6-F800-4c08-8B7A-83BB121AAD01}</UniqueIdentifier>
      <Extensions>rc;ico;cur;bmp;dlg;rc2;rct;bin;rgs;gif;jpg;jpeg;jpe;resx;tiff;tif;png;wav;mfcribbon-ms</Extensions>
    </Filter>
  </ItemGroup>
  <ItemGroup>
    <Text Include="ReadMe.txt" />
  </ItemGroup>
  <ItemGroup>
    <ClInclude Include="stdafx.h">
      <Filter>头文件</Filter>
    </ClInclude>
    <ClInclude Include="targetver.h">
      <Filter>头文件</Filter>
    </ClInclude>
    <ClInclude Include="RoadVertexNode.h">
      <Filter>头文件</Filter>
    </ClInclude>
    <ClInclude Include="RoadEdgeNode.h">
      <Filter>头文件</Filter>
    </ClInclude>
    <ClInclude Include="RoadVertexList.h">
      <Filter>头文件</Filter>
    </ClInclude>
    <ClInclude Include="RoadNet.h">
      <Filter>头文件</Filter>
    </ClInclude>
    <ClInclude Include="Camera.h">
      <Filter>头文件</Filter>
    </ClInclude>
    <ClInclude Include="CameraList.h">
      <Filter>头文件</Filter>
    </ClInclude>
    <ClInclude Include="CameraNode.h">
      <Filter>头文件</Filter>
    </ClInclude>
    <ClInclude Include="Line.h">
      <Filter>头文件</Filter>
    </ClInclude>
    <ClInclude Include="Point.h">
      <Filter>头文件</Filter>
    </ClInclude>
    <ClInclude Include="RoadCoveredList.h">
      <Filter>头文件</Filter>
    </ClInclude>
    <ClInclude Include="RoadCovered.h">
      <Filter>头文件</Filter>
    </ClInclude>
    <ClInclude Include="Extent.h">
      <Filter>头文件</Filter>
    </ClInclude>
    <ClInclude Include="ExtentList.h">
      <Filter>头文件</Filter>
    </ClInclude>
    <ClInclude Include="randomlib.h">
      <Filter>头文件</Filter>
    </ClInclude>
    <ClInclude Include="PSO.h">
      <Filter>头文件</Filter>
    </ClInclude>
    <ClInclude Include="WriteShapeFile.h">
      <Filter>头文件</Filter>
    </ClInclude>
    <ClInclude Include="RoadEdgeNode_un.h">
      <Filter>头文件</Filter>
    </ClInclude>
  </ItemGroup>
  <ItemGroup>
    <ClCompile Include="stdafx.cpp">
      <Filter>源文件</Filter>
    </ClCompile>
    <ClCompile Include="Project.cpp">
      <Filter>源文件</Filter>
    </ClCompile>
    <ClCompile Include="RoadVertexNode.cpp">
      <Filter>源文件</Filter>
    </ClCompile>
    <ClCompile Include="RoadEdgeNode.cpp">
      <Filter>源文件</Filter>
    </ClCompile>
    <ClCompile Include="RoadVertexList.cpp">
      <Filter>源文件</Filter>
    </ClCompile>
    <ClCompile Include="RoadNet.cpp">
      <Filter>源文件</Filter>
    </ClCompile>
    <ClCompile Include="Camera.cpp">
      <Filter>源文件</Filter>
    </ClCompile>
    <ClCompile Include="CameraList.cpp">
      <Filter>源文件</Filter>
    </ClCompile>
    <ClCompile Include="CameraNode.cpp">
      <Filter>源文件</Filter>
    </ClCompile>
    <ClCompile Include="Line.cpp">
      <Filter>源文件</Filter>
    </ClCompile>
    <ClCompile Include="Point.cpp">
      <Filter>源文件</Filter>
    </ClCompile>
    <ClCompile Include="RoadCoveredList.cpp">
      <Filter>源文件</Filter>
    </ClCompile>
    <ClCompile Include="RoadCovered.cpp">
      <Filter>源文件</Filter>
    </ClCompile>
    <ClCompile Include="Extent.cpp">
      <Filter>源文件</Filter>
    </ClCompile>
    <ClCompile Include="ExtentList.cpp">
      <Filter>源文件</Filter>
    </ClCompile>
  </ItemGroup>
  <ItemGroup>
    <None Include="ClassDiagram.cd" />
  </ItemGroup>
</Project>
