# Supplementary material for: A multi-objective scheduling optimization algorithm of a camera network for directional road network coverage
Source: PLoS One. 2018 Oct 31;13(10):e0206038. doi: 10.1371/journal.pone.0206038 (PMC6209222; doi:10.1371/journal.pone.0206038)
Supplement: S4 File — The source code of the proposed method in this paper and it is developed by C++. (ZIP) [file pone.0206038.s004.zip › Project/Project/ReadMe.txt]

========================================================================
    控制台应用程序：Project 项目概述
========================================================================

应用程序向导已为您创建了此 Project 应用程序。

本文件概要介绍组成 Project 应用程序的每个文件的内容。


Project.vcxproj
    这是使用应用程序向导生成的 VC++ 项目的主项目文件，其中包含生成该文件的 Visual C++ 的版本信息，以及有关使用应用程序向导选择的平台、配置和项目功能的信息。

Project.vcxproj.filters
    这是使用“应用程序向导”生成的 VC++ 项目筛选器文件。它包含有关项目文件与筛选器之间的关联信息。在 IDE 中，通过这种关联，在特定节点下以分组形式显示具有相似扩展名的文件。例如，“.cpp”文件与“源文件”筛选器关联。

Project.cpp
    这是主应用程序源文件。

/////////////////////////////////////////////////////////////////////////////
其他标准文件:

StdAfx.h, StdAfx.cpp
    这些文件用于生成名为 Project.pch 的预编译头 (PCH) 文件和名为 StdAfx.obj 的预编译类型文件。

/////////////////////////////////////////////////////////////////////////////
其他注释:

应用程序向导使用“TODO:”注释来指示应添加或自定义的源代码部分。

/////////////////////////////////////////////////////////////////////////////
