# Supplementary material for: A multi-objective scheduling optimization algorithm of a camera network for directional road network coverage
Source: PLoS One. 2018 Oct 31;13(10):e0206038. doi: 10.1371/journal.pone.0206038 (PMC6209222; doi:10.1371/journal.pone.0206038)
Supplement: S4 File — The source code of the proposed method in this paper and it is developed by C++. (ZIP) [file pone.0206038.s004.zip › Project/Project/RoadCovered.cpp]

#include "stdafx.h"
#include "RoadCovered.h"
#include <math.h>

void RoadCovered::LengthCal()
{
	this->Length = sqrt((this->StartPoint.GetX() - this->EndPoint.GetX()) * (this->StartPoint.GetX() - this->EndPoint.GetX()) + (this->StartPoint.GetY() - this->EndPoint.GetY()) * (this->StartPoint.GetY() - this->EndPoint.GetY()));
}


double RoadCovered::GetLength()
{ 
	return this->Length;
}


void RoadCovered::SetNext(RoadCovered* _next)
{
	this->next = _next;
}


Point RoadCovered::GetStratPoint()
{ 
	return this->StartPoint;
}


Point RoadCovered::GetEndPoint()
{
	return this->EndPoint;
}


RoadCovered* RoadCovered::GetNext()
{
	return this->next;
}


 string RoadCovered::GetRoadBelongStartID()
 {
	 return this->RoadBelongStartID;
 }


string RoadCovered::GetRoadBelongEndID()
{
	return this->RoadBelongEndID;
}


string RoadCovered::GetCamreaID()
{
	return this->CamreaID;
}


void RoadCovered::SetStartPoint( double s_x ,double s_y) 
{
	this->StartPoint.x = s_x;
	this->StartPoint.y = s_y;
}


void RoadCovered::SetEndPoint( double e_x ,double e_y) 
{
	this->EndPoint.x = e_x;
	this->EndPoint.y =e_y;
}


void RoadCovered::RoadCovered_init(double start_x,double start_y,double end_x,double end_y,string StartID,string EndID ,string caID)
{
	this->StartPoint.SetX(start_x);
	this->StartPoint.SetY(start_y);
	this->EndPoint.SetX(end_x);
	this->EndPoint.SetY(end_y);
	this->RoadBelongStartID = StartID;
	this->RoadBelongEndID = EndID;
	this->CamreaID =caID;
}

RoadCovered::RoadCovered(void)
{
	this->next=NULL;
}


RoadCovered::~RoadCovered(void)
{
}
