# Supplementary material for: A multi-objective scheduling optimization algorithm of a camera network for directional road network coverage
Source: PLoS One. 2018 Oct 31;13(10):e0206038. doi: 10.1371/journal.pone.0206038 (PMC6209222; doi:10.1371/journal.pone.0206038)
Supplement: S4 File — The source code of the proposed method in this paper and it is developed by C++. (ZIP) [file pone.0206038.s004.zip › Project/Project/RoadCovered.h]

#pragma once
#include "Point.h"
#include <string>
using namespace std; 
class RoadCovered
{
private:
		 Point StartPoint;
		 Point EndPoint;   
		 double Length;    
		 RoadCovered* next;
		 string RoadBelongStartID;
		 string RoadBelongEndID;
		 string CamreaID; 
public:
		 void LengthCal(); 
		 double GetLength(); 
		 void SetNext(RoadCovered* _next);
		 void SetStartPoint( double s_x ,double s_y); 
		 void SetEndPoint( double e_x ,double e_y); 
		 RoadCovered* GetNext();
		 Point GetStratPoint();
		 Point GetEndPoint();
		 void RoadCovered_init(double start_x,double start_y,double end_x,double end_y,string StartID,string EndID ,string caID );
		 string GetRoadBelongStartID();
		 string GetRoadBelongEndID();
		 string GetCamreaID();

		 RoadCovered(void);
		~RoadCovered(void);
};
