# Supplementary material for: A multi-objective scheduling optimization algorithm of a camera network for directional road network coverage
Source: PLoS One. 2018 Oct 31;13(10):e0206038. doi: 10.1371/journal.pone.0206038 (PMC6209222; doi:10.1371/journal.pone.0206038)
Supplement: S4 File — The source code of the proposed method in this paper and it is developed by C++. (ZIP) [file pone.0206038.s004.zip › Project/Project/RoadCoveredList.cpp]

#include "stdafx.h"
#include <math.h>
#include <iostream> 
#include "RoadCoveredList.h"

#define GtEq(a,b) ( a > b||( a - b>-3*1e-2 && a - b<3*1e-2))
#define LtEq(a,b) ( a < b||( a - b>-3*1e-2 && a - b<3*1e-2))

using namespace std; 


RoadCovered* RoadCoveredList::MoveTrail()				        
{
	RoadCovered* pTmp = RoadCoveredHeader;			
	for (int i=1;i<LineCoveredNum;i++)				   
	{
		pTmp = pTmp->GetNext();				       
	}
	return pTmp;							      
}

RoadCovered* RoadCoveredList::HeadTrail()	                   
{
	return this->RoadCoveredHeader;
}


void RoadCoveredList::AddNode(RoadCovered *pNode)			    		
{
	if (LineCoveredNum == 0)					          
	{
		RoadCoveredHeader = pNode;				       
	}
	else									    
	{
		RoadCovered *pTrail = MoveTrail();			
		pTrail->SetNext( pNode);			          
	}
	this->LineCoveredNum++;    
								
}


void RoadCoveredList::PassList()							   
{
	int k=1;
	if (this->LineCoveredNum > 0)								
	{
		RoadCovered *pTmp = RoadCoveredHeader;			
		printf("Num %d road section covered£º\n",k++);	
		printf("  start:(%.4lf,%.4lf)\n  end£º(%.4lf,%.4lf)\n  camera ID£º%s\n  in road section£º(%s ,%s)\n" ,pTmp->GetStratPoint().GetX(),pTmp->GetStratPoint().GetY(),pTmp->GetEndPoint().GetX(),pTmp->GetEndPoint().GetY(),pTmp->GetCamreaID().c_str(),pTmp->GetRoadBelongStartID().c_str(),pTmp->GetRoadBelongEndID().c_str());
		for (int i=1;i<this->LineCoveredNum;i++)				
		{
			pTmp = pTmp->GetNext();						
			printf("Num %d road section covered£º\n",k++);	
			printf("  start:(%.4lf,%.4lf)\n  end£º(%.4lf,%.4lf)\n   cameraID£º%s\n  in road section£º(%s ,%s)\n",pTmp->GetStratPoint().GetX(),pTmp->GetStratPoint().GetY(),pTmp->GetEndPoint().GetX(),pTmp->GetEndPoint().GetY(),pTmp->GetCamreaID().c_str(),pTmp->GetRoadBelongStartID().c_str(),pTmp->GetRoadBelongEndID().c_str()); 
		}
	}
}


void RoadCoveredList::CalulateCameraNum()
{
	this->CameraNum = 0;
	RoadCovered* pTmp = RoadCoveredHeader;				
	RoadCovered* qTmp = RoadCoveredHeader;	
	int temp = 0;
	while (pTmp)
	{
		temp = 0;
		qTmp=pTmp->GetNext();
		while (qTmp)
		{
			if (pTmp->GetCamreaID()== qTmp->GetCamreaID())
			{
				temp = 1;
			}
			if(temp)
				break;
			qTmp=qTmp->GetNext();
		}
		if(!temp)
		{
			this->CameraNum++;
		}
		pTmp=pTmp->GetNext();
	}
}


void RoadCoveredList::CalculateRoadNum()
{
	this->RoadCoveredNum = 0;
	RoadCovered* pTmp = RoadCoveredHeader;			
	RoadCovered* qTmp = RoadCoveredHeader;	
	int temp = 0;
	while (pTmp)
	{
		temp = 0;
		qTmp=pTmp->GetNext();
		while (qTmp)
		{
			if ((pTmp->GetRoadBelongStartID()==qTmp->GetRoadBelongStartID()) && (pTmp->GetRoadBelongEndID()==qTmp->GetRoadBelongEndID()) || (pTmp->GetRoadBelongStartID()==qTmp->GetRoadBelongEndID()) && (pTmp->GetRoadBelongEndID()==qTmp->GetRoadBelongStartID()))
			{
				temp = 1;
			}
			if(temp)
				break;
			qTmp=qTmp->GetNext();
		}
		if(!temp)
		{   
			this->RoadCoveredNum++;		
		}
		pTmp=pTmp->GetNext();
	}
}


int RoadCoveredList::GetRoadCoveredNum()
{
	return this->RoadCoveredNum;
}


int RoadCoveredList::GetCameraNum()
{
	return this->CameraNum;
}


int RoadCoveredList::ListLength()	                           
{
	return this->LineCoveredNum;
}


void RoadCoveredList::DeleteNode(RoadCovered *pNode)        
{
	RoadCovered* pTmp = RoadCoveredHeader;
	if(pNode==RoadCoveredHeader)        
		RoadCoveredHeader=pNode->GetNext();
	else
	{
		while (pTmp->GetNext()!=pNode) 
				pTmp=pTmp->GetNext();
	}
	if(pNode->GetNext()==NULL)         
		pTmp->SetNext(NULL);         
	else 
		pTmp->SetNext(pNode->GetNext());    
	this->LineCoveredNum--;
}


void RoadCoveredList::MergeRoadCoveredList()
{
	RoadCovered* pTmp = RoadCoveredHeader;		
	RoadCovered* qTmp = RoadCoveredHeader;	
	while (pTmp)
	{
		qTmp=pTmp->GetNext();
		while (qTmp)
		{
			double x0 = pTmp->GetStratPoint().GetX();
			double x1 = pTmp->GetEndPoint().GetX();
			double y0 = pTmp->GetStratPoint().GetY();
			double y1 = pTmp->GetEndPoint().GetY();
			
			double x2 = qTmp->GetStratPoint().GetX();
			double x3 = qTmp->GetEndPoint().GetX();
			double y2 = qTmp->GetStratPoint().GetY();
			double y3 = qTmp->GetEndPoint().GetY();

			if( ((x1 - x0)*(y3 - y2) - (y1 - y0)*(x3 - x2)) >-3*1e-1  &&  ((x1 - x0)*(y3 - y2) - (y1 - y0)*(x3 - x2))<3*1e-1) 
			{
				if( (GtEq(x2,min(x0,x1))&&LtEq(x2,max(x0,x1))) && (GtEq(y2,min(y0,y1))&&LtEq(y2,max(y0,y1))))
				{
					if ((GtEq(x3,min(x0,x1))&&LtEq(x3,max(x0,x1))) && (GtEq(y3,min(y0,y1))&&LtEq(y3,max(y0,y1))) ) 
					{						
						this->DeleteNode(qTmp);
					}
					else 
					{
						pTmp->SetEndPoint(x3,y3);				
						this->DeleteNode(qTmp);
					}
				}
				else 
				{
					if ((GtEq(x3,min(x0,x1))&&LtEq(x3,max(x0,x1))) && (GtEq(y3,min(y0,y1))&&LtEq(y3,max(y0,y1))) ) 
					{
						pTmp->SetStartPoint(x2,y2);
						pTmp->SetEndPoint(x3,y3);
						this->DeleteNode(qTmp);
					}
					else 
					{
						if ((GtEq(x0,min(x2,x3))&&LtEq(x0,max(x2,x3))) && (GtEq(y0,min(y2,y3))&&LtEq(y0,max(y2,y3)))) 
						{
							pTmp->SetStartPoint(x2,y2);
							this->DeleteNode(qTmp);
						}
						else
						{
							;
						}
					}
				}
			}
			else
			{
				;
			}
			qTmp=qTmp->GetNext();
		}
		pTmp=pTmp->GetNext();
	}
}


void RoadCoveredList::CalculateRoadLength()
{	
	RoadCovered* pTmp = RoadCoveredHeader;	
	while (pTmp)
	{
		pTmp->LengthCal();
		this->RoadCoveredLength += pTmp->GetLength();
		
		pTmp=pTmp->GetNext();
	}
}


double RoadCoveredList::GetRoadCoveredLength()
{
	return this->RoadCoveredLength;
}


void RoadCoveredList::RoadCoveredNumPlus()                         
{
	this->RoadCoveredNum++;
}

RoadCoveredList::RoadCoveredList(void)
{
	this->RoadCoveredHeader = NULL;
	this->LineCoveredNum = 0;
	this->RoadCoveredNum = 0;
	this->CameraNum = 0;
	this->RoadCoveredLength =0;
}

RoadCoveredList::~RoadCoveredList(void)
{
	if (this->LineCoveredNum > 0)						           
	{
		RoadCovered *pDelete = RoadCoveredHeader;		
		RoadCovered *pTmp = NULL;				    
		for(int i=0; i< this->LineCoveredNum; i++)				
		{
			pTmp = pDelete->GetNext();					
			delete pDelete;						
			pDelete = pTmp;							 
		}
		this->LineCoveredNum = 0;								
		pDelete = NULL;							
		pTmp = NULL;							
	}
	RoadCoveredHeader = NULL;							
}
