# Supplementary material for: A multi-objective scheduling optimization algorithm of a camera network for directional road network coverage
Source: PLoS One. 2018 Oct 31;13(10):e0206038. doi: 10.1371/journal.pone.0206038 (PMC6209222; doi:10.1371/journal.pone.0206038)
Supplement: S4 File — The source code of the proposed method in this paper and it is developed by C++. (ZIP) [file pone.0206038.s004.zip › Project/Project/RoadCoveredList.h]

#pragma once
#include "RoadCovered.h"

class RoadCoveredList
{
private: 
		RoadCovered *RoadCoveredHeader; 
		int LineCoveredNum; 
		int RoadCoveredNum;
		int CameraNum;
		double RoadCoveredLength;

public:
		RoadCovered* MoveTrail();			     
		RoadCovered* HeadTrail();                  
		void AddNode(RoadCovered *pNode);			
		void PassList();						
		int ListLength();	                        
		void DeleteNode(RoadCovered *pNode);	   
		void RoadCoveredNumPlus();                        
		void MergeRoadCoveredList();
		void CalculateRoadNum();
		void CalulateCameraNum();
		void CalculateRoadLength();
		int GetRoadCoveredNum();
		int GetCameraNum();
		double GetRoadCoveredLength();

		RoadCoveredList(void);
		~RoadCoveredList(void);
};
