# Supplementary material for: A multi-objective scheduling optimization algorithm of a camera network for directional road network coverage
Source: PLoS One. 2018 Oct 31;13(10):e0206038. doi: 10.1371/journal.pone.0206038 (PMC6209222; doi:10.1371/journal.pone.0206038)
Supplement: S4 File — The source code of the proposed method in this paper and it is developed by C++. (ZIP) [file pone.0206038.s004.zip › Project/Project/RoadEdgeNode.cpp]

#include "stdafx.h"
#include <math.h>
#include "RoadEdgeNode.h"
#include "Line.h"
#include "Point.h"
#include <iostream>

int RoadEdgeNode::GetTailVex()
{
	return this->TailVex;
}


int RoadEdgeNode::GetHeadVex()
{
	return this->HeadVex;
}


RoadEdgeNode* RoadEdgeNode::GetHeadLink()
{
	return this->HeadLink;
}


RoadEdgeNode* RoadEdgeNode::GetTailLink()
{
	return this->TailLink;
}


double RoadEdgeNode::GetLength()
{
	return this->Length;
}


double RoadEdgeNode::GetWidth()
{
	return this->Width;
}


int RoadEdgeNode::GetType()
{
	return this->Type;
}


void RoadEdgeNode::SetType(int type)
{
	this->Type = type;
}

void RoadEdgeNode::RoadEdgeNode_init(int _TailVex,int _HeadVex,double _width,int CamreaNum,int _type)
{
	this->TailVex = _TailVex;
	this->HeadVex = _HeadVex;
	this->Width = _width;
	this->Type = _type;
}


void RoadEdgeNode::SetLength_covered(double Length)
{
	this->Length_covered = Length;
}


double RoadEdgeNode::GetLength_covered()
{
	return this->Length_covered;
}

vector <double> RoadEdgeNode:: GetValid_Camera()
{
	return this->Valid_Camera;
}

vector <double> RoadEdgeNode::GetDis_Camera()
{
	return this->Dis_Camera;
}

vector <double> RoadEdgeNode::GetAngle_optimal_min()
{
	return this->Angle_optimal_min;
}

vector <double> RoadEdgeNode::GetAngle_optimal_max()
{
	return this->Angle_optimal_max;
}

vector <double> RoadEdgeNode::GetAngle_valid_min()
{
	return this->Angle_valid_min;
}

vector <double> RoadEdgeNode::GetAngle_valid_max()
{
	return this->Angle_valid_max;
}

vector <double> RoadEdgeNode:: GetDirection_valid_min()
{
	return this->Direction_valid_min;
}

vector <double> RoadEdgeNode::GetDirection_valid_max()
{
	return this->Direction_valid_max;
}

vector <double> RoadEdgeNode::GetLength_valid()
{
	return this->Length_valid;
}


RoadEdgeNode::RoadEdgeNode(void)
{
}

RoadEdgeNode::RoadEdgeNode(int CameraNum)
{
	for (int i = 0; i < CameraNum; i++)
	{
		this->Dis_Camera.push_back(0);
		this->Valid_Camera.push_back(999);
		this->Angle_optimal_max.push_back(999);
		this->Angle_optimal_min.push_back(999);
		this->Angle_valid_min.push_back(999);
		this->Angle_valid_max.push_back(999);
		this->Direction_valid_min.push_back(999);
		this->Direction_valid_max.push_back(999);
		this->Length_valid.push_back(999);
	}

}

RoadEdgeNode::~RoadEdgeNode(void)
{
}
