# Supplementary material for: A multi-objective scheduling optimization algorithm of a camera network for directional road network coverage
Source: PLoS One. 2018 Oct 31;13(10):e0206038. doi: 10.1371/journal.pone.0206038 (PMC6209222; doi:10.1371/journal.pone.0206038)
Supplement: S4 File — The source code of the proposed method in this paper and it is developed by C++. (ZIP) [file pone.0206038.s004.zip › Project/Project/RoadEdgeNode.h]

#pragma once
#include <string>
#include <vector>
#include "CameraList.h"
#include "Line.h"
#include "Point.h"
#include "RoadVertexNode.h"
using namespace std;

class RoadEdgeNode
{
public:
		int TailVex;
		int HeadVex;
		int Type;//0:undirected,1:directed
		double Width;
		double Length;
		vector <double> Dis_Camera;//the min distance to each camera
		vector <double> Valid_Camera;//the Tag of whether the camera cover the road section ,1:yes ,0:no
		vector <double> Angle_valid_min;
		vector <double> Angle_valid_max;
		vector <double> Direction_valid_min;
		vector <double> Direction_valid_max;
		vector <double> Angle_optimal_max;
		vector <double> Angle_optimal_min;
		vector <double> Length_valid;
		double Length_covered;
		RoadEdgeNode* HeadLink;
		RoadEdgeNode* TailLink;

public:
		friend class RoadNet;

		void RoadEdgeNode_init(int _TailVex,int _HeadVex,double _width,int CameraNum,int type);
		void SetLength_covered(double Length);
		void SetType(int type);
		int GetTailVex();
		int GetHeadVex();
		double GetLength();
		double GetWidth();
		int GetType();
		double GetLength_covered();
		RoadEdgeNode* GetHeadLink();
		RoadEdgeNode* GetTailLink();
		vector <double> GetDis_Camera();
		vector <double> GetValid_Camera();
		virtual vector <double> GetAngle_optimal_min();
		virtual vector <double> GetAngle_optimal_max();
		virtual vector <double> GetAngle_valid_min();
		virtual vector <double> GetAngle_valid_max();
		virtual vector <double> GetDirection_valid_min();
		virtual vector <double> GetDirection_valid_max();
		virtual vector <double> GetLength_valid();
	
		RoadEdgeNode(void);
		RoadEdgeNode(int CameraNum);
		~RoadEdgeNode(void);
};
