# Supplementary material for: A multi-objective scheduling optimization algorithm of a camera network for directional road network coverage
Source: PLoS One. 2018 Oct 31;13(10):e0206038. doi: 10.1371/journal.pone.0206038 (PMC6209222; doi:10.1371/journal.pone.0206038)
Supplement: S4 File — The source code of the proposed method in this paper and it is developed by C++. (ZIP) [file pone.0206038.s004.zip › Project/Project/RoadEdgeNode_un.h]

#pragma once
#include "roadedgenode.h"
class RoadEdgeNode_un:
	public RoadEdgeNode
{
public:
		vector <double> Angle_optimal_max;
		vector <double> Angle_valid_min;
		vector <double> Angle_valid_max;
		vector <double> Direction_valid_min;
		vector <double> Direction_valid_max;
		vector <double> Angle_optimal_min;

public:
		friend class RoadVertexList;
		friend class RoadVertexNode;
		friend class RoadNet;
		friend class CameraNode;

		vector <double> GetAngle_optimal_min()
		{
			return this->Angle_optimal_min;
		}

		vector <double> GetAngle_optimal_max()
		{
			return this->Angle_optimal_max;
		}

		vector <double> GetAngle_valid_min()
		{
			return this->Angle_valid_min;
		}

		vector <double> GetAngle_valid_max()
		{
			return this->Angle_valid_max;
		}

		vector <double>  GetDirection_valid_min()
		{
			return this->Direction_valid_min;
		}

		vector <double> GetDirection_valid_max()
		{
			return this->Direction_valid_max;
		}

	RoadEdgeNode_un(int CameraNum):RoadEdgeNode(CameraNum)
	{
		for (int i = 0; i < CameraNum; i++)
		{
			this->Angle_optimal_max.push_back(999);
			this->Angle_optimal_min.push_back(999);
			this->Angle_valid_min.push_back(999);
			this->Angle_valid_max.push_back(999);
			this->Direction_valid_min.push_back(999);
			this->Direction_valid_max.push_back(999);
		}
	};
	~RoadEdgeNode_un(void){};
};
