# Supplementary material for: A multi-objective scheduling optimization algorithm of a camera network for directional road network coverage
Source: PLoS One. 2018 Oct 31;13(10):e0206038. doi: 10.1371/journal.pone.0206038 (PMC6209222; doi:10.1371/journal.pone.0206038)
Supplement: S4 File — The source code of the proposed method in this paper and it is developed by C++. (ZIP) [file pone.0206038.s004.zip › Project/Project/RoadNet.cpp]

#include "stdafx.h"
#include "RoadNet.h"
#include <math.h>
#include <iostream>

#define GtEq(a,b) ( a > b||( a - b>-5*1e-2 && a - b<5*1e-2))
#define LtEq(a,b) ( a < b||( a - b>-5*1e-2 && a - b<5*1e-2))
#define Eq(a,b) ( a - b>-5*1e-2 && a - b<5*1e-2)

using namespace std;

void RoadNet::RoadNet_init(RoadVertexList* _roadVertexList,int _VertexNum,int _EdgeNum)
{
	this->roadVertexList = _roadVertexList;
	this->VertexNum = _VertexNum;
	this->EdgeNum = _EdgeNum;	
}


RoadVertexList* RoadNet::GetRoadVertexList()
{
	return this->roadVertexList;
}


int RoadNet::GetVertexNum()
{
	return this->VertexNum;
}


int RoadNet::GetEdgeNum()
{
	return this->EdgeNum;
}


void RoadNet::DFS(int* visited,int i)
{
	RoadVertexNode* q=this->roadVertexList->GetNodePtr(i);
	visited[i]=1;

	printf("%s  ",q->GetID().c_str());
	RoadEdgeNode* p=q->GetFirstOut();
	while (p)
	{
		if(!visited[p->HeadVex])
			DFS(visited,p->HeadVex);
		p=p->TailLink;
	}
}


void RoadNet::DFSTraverse()
{
	printf("Depth traversal of road network£º");
	int* visited=new int[this->VertexNum]; 
	for (int i = 0; i < this->VertexNum; i++)
	{
		visited[i]= 0 ;
	}
	for (int i = 0; i < this->VertexNum; i++)
	{
		if (!visited[i])
			DFS(visited,i);
	}
	printf("\n");

}


void RoadNet::EdgeLength_Cal()
{
	RoadVertexNode* VertPtr = roadVertexList->HeadTrail();
	RoadVertexNode* TailPtr,*HeadPtr;
	RoadEdgeNode* EdgePtr = VertPtr->FirstOut;	
	while (VertPtr)
	{
		while(EdgePtr)
		{
			TailPtr=this->GetRoadVertexList()->GetNodePtr(EdgePtr->TailVex);
			HeadPtr=this->GetRoadVertexList()->GetNodePtr(EdgePtr->HeadVex);
			EdgePtr->Length=sqrt((TailPtr->x - HeadPtr->x ) * (TailPtr->x - HeadPtr->x ) +  (TailPtr->y - HeadPtr->y ) * (TailPtr->y - HeadPtr->y ) );
			
			EdgePtr=EdgePtr->TailLink;
		}
		VertPtr = VertPtr->next;
		if(VertPtr)
			EdgePtr = VertPtr->FirstOut;
	}

}


void RoadNet::BuildRoadCoveredList(RoadCoveredList *RoadCovList,CameraList &CameList)
{
	for (int i = 0; i < CameList.ListLength(); i++)
	{
		CameraNode* CameNode=CameList.GetCameraByIndex(i);
		RoadVertexNode* VertPtr = roadVertexList->HeadTrail();
		RoadVertexNode* TailPtr,*HeadPtr;
		RoadEdgeNode_un* EdgePtr = (RoadEdgeNode_un*)VertPtr->FirstOut;
			
		while (VertPtr)
		{
			while(EdgePtr)
			{
				TailPtr=this->GetRoadVertexList()->GetNodePtr(EdgePtr->TailVex);
				HeadPtr=this->GetRoadVertexList()->GetNodePtr(EdgePtr->HeadVex);
				if(EdgePtr->RoadEdgeNode::Angle_optimal_min[i]!=999 && EdgePtr->RoadEdgeNode::Angle_optimal_max[i]!=999) 
				{
					double a0 = HeadPtr->GetY() - TailPtr->GetY();
					double b0 = TailPtr->GetX() - HeadPtr->GetX();
					double c0 = HeadPtr->GetX() * TailPtr->GetY() - TailPtr->GetX() * HeadPtr->GetY();

					double a1=0,b1=0,c1=0;
					double AOV_min= CameNode->Data.GetDirction() - CameNode->Data.GetAngle()/2;
					double AOV_max= CameNode->Data.GetDirction() + CameNode->Data.GetAngle()/2;

					if( AOV_min >360)
					{
						AOV_min = AOV_min - 360;
						AOV_max = AOV_max - 360;
					}
						
					double Angle_optimal_min_tmp = EdgePtr->RoadEdgeNode::Angle_optimal_min[i];
					double Angle_optimal_max_tmp = EdgePtr->RoadEdgeNode::Angle_optimal_max[i];

					if (Angle_optimal_min_tmp >= 360) 
					{
						Angle_optimal_min_tmp -= 360;
						Angle_optimal_max_tmp -= 360;
					}

					if (AOV_min<0)
					{
						AOV_min += 360;
						AOV_max += 360;
					}

					if ( AOV_min<=360 && AOV_max>360) 
					{
						if (Angle_optimal_min_tmp >= 0 && Angle_optimal_min_tmp <= 90)
						{
							Angle_optimal_min_tmp += 360;
							Angle_optimal_max_tmp += 360;							
						}
					}

					if ( Angle_optimal_min_tmp<=360 && Angle_optimal_max_tmp>360)
					{
						if (AOV_min >= 0 && AOV_max <= 90)
						{
							AOV_min += 360;
							AOV_max += 360;							
						}
					}


					if (AOV_min >Angle_optimal_max_tmp||AOV_max < Angle_optimal_min_tmp )
					{
						;
					}
					else 
					{			
						if (AOV_min < Angle_optimal_min_tmp) 
							AOV_min = Angle_optimal_min_tmp;
						double k1 = 0;
						
						if( AOV_min >360)
						{
							AOV_min = AOV_min - 360;
						}
					
						if(Eq(AOV_min,0)||Eq(AOV_min,180)||Eq(AOV_min,360)) 
						{
							a1 = 1;
							b1 = 0;
							c1 = -1 * CameNode->Data.GetX();
						}
						else 
						{
							if(AOV_min > 0 && AOV_min <=90)
								k1 = tan(( 90- AOV_min) * 3.1415 /180);
								
							if(AOV_min > 270 && AOV_min <360)
					            k1 = -1* tan(( AOV_min - 270 ) * 3.1415 /180);
								
							if (AOV_min >180 && AOV_min <=270)								
								k1 = tan(( 270- AOV_min) * 3.1415 /180);

							if (AOV_min > 90 && AOV_min<180)								
								k1 = -1*tan((  AOV_min - 90) * 3.1415 /180);								
							a1 = k1;
							b1 = -1;
							c1 = CameNode->Data.GetY()- k1 * CameNode->Data.GetX();
						}
						
						if (AOV_max > Angle_optimal_max_tmp)					
							AOV_max = Angle_optimal_max_tmp;

						if( AOV_max >360)
						{
							AOV_max = AOV_max - 360;
						}
							
						double a2=0,b2=0,c2=0;		
						double k2 = 0;					
						if(Eq(AOV_max,0)||Eq(AOV_max,180)||Eq(AOV_max,360)) 
						{
							a2 = 1;
							b2 = 0;
							c2 = -1 * CameNode->Data.GetX();
						}
						else 
						{
							if(AOV_max > 0 && AOV_max <=90)							
								k2 = tan(( 90- AOV_max) * 3.1415 /180);
								
							if(AOV_max > 270 && AOV_max <360)								
								k2 = -1* tan(( AOV_max - 270 ) * 3.1415 /180);
								
							if (AOV_max >180 && AOV_max <=270)							
								k2 = tan(( 270- AOV_max) * 3.1415 /180);
								
							if (AOV_max > 90 && AOV_max<180)								
								k2 = -1*tan((  AOV_max - 90) * 3.1415 /180);								
							a2 = k2;
							b2 = -1;
							c2 = CameNode->Data.GetY()- k2 * CameNode->Data.GetX();
						}			

						Point *Point_min= new Point ;
										
						double D1 = a0*b1 - a1*b0;
						D1=(double)(int)(D1*10000)/10000;
						if(!(Eq(D1,0)))
						{							
							Point_min->SetX((b0*c1 - b1*c0)/D1);
							Point_min->SetY((a1*c0 - a0*c1)/D1);
						}
						else					
							SeekPointByR(CameNode,Point_min,TailPtr->GetX(),TailPtr->GetY(),HeadPtr->GetX(),HeadPtr->GetY());
											
						Point Point_max ;
						double D2 = a0*b2 - a2*b0;
						D2=(double)(int)(D2*10000)/10000;
						if(!(Eq(D2,0)))
						{
							Point_max.SetX((b0*c2 - b2*c0)/D2);
							Point_max.SetY((a2*c0 - a0*c2)/D2);
						}
						else
						{
							Point_max.SetX(HeadPtr->GetX());
							Point_max.SetY(HeadPtr->GetY());
						}	
						
						double ax = Point_max.GetX()- Point_min->GetX();
						double ay = Point_max.GetY()- Point_min->GetY();
						double bx = HeadPtr->GetX() - TailPtr->GetX();
						double by = HeadPtr->GetY() - TailPtr->GetY();

						if (ax*bx+ay*by<0)
						{
							double tempx = Point_max.GetX();
							double tempy = Point_max.GetY();
							Point_max.SetX( Point_min->GetX());
							Point_max.SetY( Point_min->GetY());
							Point_min->SetX(tempx);
							Point_min->SetY(tempy);
						}
						
						double min_x =  min(TailPtr->GetX(),HeadPtr->GetX());
						double max_x =  max(TailPtr->GetX(),HeadPtr->GetX());
						double min_y =  min(TailPtr->GetY(),HeadPtr->GetY());
						double max_y =  max(TailPtr->GetY(),HeadPtr->GetY());
					
						if ( (GtEq(Point_min->GetX(),min_x)&&LtEq(Point_min->GetX(),max_x)) && (GtEq(Point_min->GetY(),min_y)&&LtEq(Point_min->GetY(),max_y)))
						{
							;
						}
						else
						{
							
							double disToTail = sqrt((Point_min->GetX()- TailPtr->GetX())*(Point_min->GetX()- TailPtr->GetX())+(Point_min->GetY()- TailPtr->GetY())*(Point_min->GetY()- TailPtr->GetY())); 
							double disToHead = sqrt((Point_min->GetX()- HeadPtr->GetX())*(Point_min->GetX()- HeadPtr->GetX())+(Point_min->GetY()- HeadPtr->GetY())*(Point_min->GetY()- HeadPtr->GetY())); 
							if (disToTail > disToHead)							
								Point_max.Point_init(HeadPtr->GetX(),HeadPtr->GetY());							
							else								
								Point_min->Point_init(TailPtr->GetX(),TailPtr->GetY());														
						}

						if ((GtEq(Point_max.GetX(),min_x)&&LtEq(Point_max.GetX(),max_x)) && (GtEq(Point_max.GetY(),min_y)&&LtEq(Point_max.GetY(),max_y)) )
						{
							;
						}
						else
						{
							double disToTail = sqrt((Point_max.GetX()- TailPtr->GetX())*(Point_max.GetX()- TailPtr->GetX())+(Point_max.GetY()- TailPtr->GetY())*(Point_max.GetY()- TailPtr->GetY())); 
							double disToHead = sqrt((Point_max.GetX()- HeadPtr->GetX())*(Point_max.GetX()- HeadPtr->GetX())+(Point_max.GetY()- HeadPtr->GetY())*(Point_max.GetY()- HeadPtr->GetY())); 
							if (disToTail > disToHead) 							
								Point_max.Point_init(HeadPtr->GetX(),HeadPtr->GetY());					
							else							
								Point_min->Point_init(TailPtr->GetX(),TailPtr->GetY());																												
						}
						
						Point_min->Point_init( ((int)((Point_min->GetX()+0.0005)*1000)/1000.0),((int)((Point_min->GetY()+0.0005)*1000)/1000.0));
						Point_max.Point_init( ((int)((Point_max.GetX()+0.0005)*1000)/1000.0),((int)((Point_max.GetY()+0.0005)*1000)/1000.0));
	
						RoadCovered *RoadCov= new RoadCovered;
						RoadCov->RoadCovered_init(Point_min->GetX(),Point_min->GetY(),Point_max.GetX(),Point_max.GetY(),TailPtr->GetID(),HeadPtr->GetID(),CameNode->Data.GetID());			
						RoadCovList->AddNode(RoadCov);
					}

				}
				else
				{
					;
				}

				if (!EdgePtr->GetType())
				{
					HeadPtr=this->GetRoadVertexList()->GetNodePtr(EdgePtr->TailVex);
					TailPtr=this->GetRoadVertexList()->GetNodePtr(EdgePtr->HeadVex);
					if(EdgePtr->Angle_optimal_min[i]!=999 && EdgePtr->Angle_optimal_max[i]!=999) 
					{
						double a0 = HeadPtr->GetY() - TailPtr->GetY();
						double b0 = TailPtr->GetX() - HeadPtr->GetX();
						double c0 = HeadPtr->GetX() * TailPtr->GetY() - TailPtr->GetX() * HeadPtr->GetY();

						double a1=0,b1=0,c1=0;
						double AOV_min= CameNode->Data.GetDirction() - CameNode->Data.GetAngle()/2;
						double AOV_max= CameNode->Data.GetDirction() + CameNode->Data.GetAngle()/2;
					
						if( AOV_min >360)
						{
							AOV_min = AOV_min - 360;
							AOV_max = AOV_max - 360;
						}
					
						double Angle_optimal_min_tmp = EdgePtr->Angle_optimal_min[i];
						double Angle_optimal_max_tmp = EdgePtr->Angle_optimal_max[i];

						if (Angle_optimal_min_tmp >= 360) 
						{
							Angle_optimal_min_tmp -= 360;
							Angle_optimal_max_tmp -= 360;
						}					

						if (AOV_min<0)
						{
							AOV_min += 360;
							AOV_max += 360;							
						}

						if ( AOV_min<=360 && AOV_max>360) 
						{
							if (Angle_optimal_min_tmp >= 0 && Angle_optimal_min_tmp <= 90)
							{
								Angle_optimal_min_tmp += 360;
								Angle_optimal_max_tmp += 360;							
							}
						}

						if ( Angle_optimal_min_tmp<=360 && Angle_optimal_max_tmp>360)
						{
							if (AOV_min >= 0 && AOV_max <= 90)
							{
								AOV_min += 360;
								AOV_max += 360;							
							}
						}


						if (AOV_min >Angle_optimal_max_tmp||AOV_max < Angle_optimal_min_tmp )
						{
							;
						}
						else 
						{			
							if (AOV_min < Angle_optimal_min_tmp) 
								AOV_min = Angle_optimal_min_tmp;
							double k1 = 0;
							
							if( AOV_min >360)
							{
								AOV_min = AOV_min - 360;
							}

							if(Eq(AOV_min,0)||Eq(AOV_min,180)||Eq(AOV_min,360)) 
							{
								a1 = 1;
								b1 = 0;
								c1 = -1 * CameNode->Data.GetX();
							}
							else 
							{
								if(AOV_min > 0 && AOV_min <=90)
									k1 = tan(( 90- AOV_min) * 3.1415 /180);

								if(AOV_min > 270 && AOV_min <360)
									k1 = -1* tan(( AOV_min - 270 ) * 3.1415 /180);

								if (AOV_min >180 && AOV_min <=270)								
									k1 = tan(( 270- AOV_min) * 3.1415 /180);

								if (AOV_min > 90 && AOV_min<180)								
									k1 = -1*tan((  AOV_min - 90) * 3.1415 /180);								
								a1 = k1;
								b1 = -1;
								c1 = CameNode->Data.GetY()- k1 * CameNode->Data.GetX();
							}
							
							if (AOV_max > Angle_optimal_max_tmp)						
								AOV_max = Angle_optimal_max_tmp;

							if( AOV_max >360)
							{
								AOV_max = AOV_max - 360;
							}

							double a2=0,b2=0,c2=0;		
							double k2 = 0;					
							if(Eq(AOV_max,0)||Eq(AOV_max,180)||Eq(AOV_max,360)) 
							{
								a2 = 1;
								b2 = 0;
								c2 = -1 * CameNode->Data.GetX();
							}
							else 
							{
								if(AOV_max > 0 && AOV_max <=90)							
									k2 = tan(( 90- AOV_max) * 3.1415 /180);

								if(AOV_max > 270 && AOV_max <360)								
									k2 = -1* tan(( AOV_max - 270 ) * 3.1415 /180);

								if (AOV_max >180 && AOV_max <=270)							
									k2 = tan(( 270- AOV_max) * 3.1415 /180);

								if (AOV_max > 90 && AOV_max<180)								
									k2 = -1*tan((  AOV_max - 90) * 3.1415 /180);								
								a2 = k2;
								b2 = -1;
								c2 = CameNode->Data.GetY()- k2 * CameNode->Data.GetX();
							}							

							Point *Point_min= new Point ;
						
							double D1 = a0*b1 - a1*b0;
							D1=(double)(int)(D1*10000)/10000;
							if(!(Eq(D1,0)))
							{							
								Point_min->SetX((b0*c1 - b1*c0)/D1);
								Point_min->SetY((a1*c0 - a0*c1)/D1);
							}
							else					
								SeekPointByR(CameNode,Point_min,TailPtr->GetX(),TailPtr->GetY(),HeadPtr->GetX(),HeadPtr->GetY());

							Point Point_max ;
							double D2 = a0*b2 - a2*b0;
							D2=(double)(int)(D2*10000)/10000;
							if(!(Eq(D2,0)))
							{
								Point_max.SetX((b0*c2 - b2*c0)/D2);
								Point_max.SetY((a2*c0 - a0*c2)/D2);
							}
							else
							{
								Point_max.SetX(HeadPtr->GetX());
								Point_max.SetY(HeadPtr->GetY());
							}	
	
							double ax = Point_max.GetX()- Point_min->GetX();
							double ay = Point_max.GetY()- Point_min->GetY();
							double bx = HeadPtr->GetX() - TailPtr->GetX();
							double by = HeadPtr->GetY() - TailPtr->GetY();

							if (ax*bx+ay*by<0)
							{
								double tempx = Point_max.GetX();
								double tempy = Point_max.GetY();
								Point_max.SetX( Point_min->GetX());
								Point_max.SetY( Point_min->GetY());
								Point_min->SetX(tempx);
								Point_min->SetY(tempy);
							}
							
							double min_x =  min(TailPtr->GetX(),HeadPtr->GetX());
							double max_x =  max(TailPtr->GetX(),HeadPtr->GetX());
							double min_y =  min(TailPtr->GetY(),HeadPtr->GetY());
							double max_y =  max(TailPtr->GetY(),HeadPtr->GetY());

							if ( (GtEq(Point_min->GetX(),min_x)&&LtEq(Point_min->GetX(),max_x)) && (GtEq(Point_min->GetY(),min_y)&&LtEq(Point_min->GetY(),max_y)))
							{
								;
							}
							else
							{
								double disToTail = sqrt((Point_min->GetX()- TailPtr->GetX())*(Point_min->GetX()- TailPtr->GetX())+(Point_min->GetY()- TailPtr->GetY())*(Point_min->GetY()- TailPtr->GetY())); //¼ÆËãÉÏ½çµãÓëÂ·¶ÎÆðµãµÄ¾àÀë
								double disToHead = sqrt((Point_min->GetX()- HeadPtr->GetX())*(Point_min->GetX()- HeadPtr->GetX())+(Point_min->GetY()- HeadPtr->GetY())*(Point_min->GetY()- HeadPtr->GetY())); //¼ÆËãÉÏ½çµãÓëÂ·¶ÎÖÕµãµÄ¾àÀë
								if (disToTail > disToHead)							
									Point_max.Point_init(HeadPtr->GetX(),HeadPtr->GetY());//ÓÐÐ§Ïß¶ÎÒ»¸ö¶ËµãÎª Â·¶ÎÖÕµã								
								else								
									Point_min->Point_init(TailPtr->GetX(),TailPtr->GetY());//ÓÐÐ§Ïß¶ÎÒ»¸ö¶ËµãÎª Â·¶ÎÆðµã														
							}
							//ÅÐ¶ÏÏÂ½çµãÊÇ·ñÔÚÂ·¶ÎÉÏ
							if ((GtEq(Point_max.GetX(),min_x)&&LtEq(Point_max.GetX(),max_x)) && (GtEq(Point_max.GetY(),min_y)&&LtEq(Point_max.GetY(),max_y)) )
							{
								;//cout<<"gege44"<<endl;//µãÔÚÏß¶ÎÉÏ
							}
							else
							{								
								double disToTail = sqrt((Point_max.GetX()- TailPtr->GetX())*(Point_max.GetX()- TailPtr->GetX())+(Point_max.GetY()- TailPtr->GetY())*(Point_max.GetY()- TailPtr->GetY())); 
								double disToHead = sqrt((Point_max.GetX()- HeadPtr->GetX())*(Point_max.GetX()- HeadPtr->GetX())+(Point_max.GetY()- HeadPtr->GetY())*(Point_max.GetY()- HeadPtr->GetY())); 
								if (disToTail > disToHead) 							
									Point_max.Point_init(HeadPtr->GetX(),HeadPtr->GetY());						
								else							
									Point_min->Point_init(TailPtr->GetX(),TailPtr->GetY());																												
							}
							
							Point_min->Point_init( ((int)((Point_min->GetX()+0.0005)*1000)/1000.0),((int)((Point_min->GetY()+0.0005)*1000)/1000.0));
							Point_max.Point_init( ((int)((Point_max.GetX()+0.0005)*1000)/1000.0),((int)((Point_max.GetY()+0.0005)*1000)/1000.0));

							RoadCovered *RoadCov= new RoadCovered;
							RoadCov->RoadCovered_init(Point_min->GetX(),Point_min->GetY(),Point_max.GetX(),Point_max.GetY(),TailPtr->GetID(),HeadPtr->GetID(),CameNode->Data.GetID());
							
							RoadCovList->AddNode(RoadCov);
						}

					}
					else
					{
						;
					}
				}

				EdgePtr = (RoadEdgeNode_un*)EdgePtr->TailLink;
			}
			VertPtr = VertPtr->next;
			if(VertPtr)
				EdgePtr = (RoadEdgeNode_un*)VertPtr->FirstOut;
		}		
	}
}


void RoadNet::DisToCameraNode(CameraNode &CameNode,int i)
{
	RoadVertexNode* VertPtr = roadVertexList->HeadTrail();
	RoadVertexNode* TailPtr,*HeadPtr;
	RoadEdgeNode* EdgePtr = VertPtr->FirstOut;
	
	while (VertPtr)
	{
		while(EdgePtr)
		{
			TailPtr=this->GetRoadVertexList()->GetNodePtr(EdgePtr->TailVex); 
			HeadPtr=this->GetRoadVertexList()->GetNodePtr(EdgePtr->HeadVex);
		
			double dis1=0,dis2=0,dis3=0;
			dis1=sqrt((CameNode.Data.GetX() - TailPtr->GetX())*(CameNode.Data.GetX()-TailPtr->GetX())+(CameNode.Data.GetY()-TailPtr->GetY())*(CameNode.Data.GetY()-TailPtr->GetY()));
			dis2=sqrt((CameNode.Data.GetX()- HeadPtr->GetX())*(CameNode.Data.GetX()-HeadPtr->GetX())+(CameNode.Data.GetY()-HeadPtr->GetY())*(CameNode.Data.GetY()-HeadPtr->GetY()));
			dis3=sqrt((TailPtr->GetX()-HeadPtr->GetX())*(TailPtr->GetX()-HeadPtr->GetX())+(TailPtr->GetY()-HeadPtr->GetY())*(TailPtr->GetY()-HeadPtr->GetY()));
			
			if(dis1*dis1>=dis2*dis2+dis3*dis3)
				EdgePtr->Dis_Camera[i]=dis2;
			else if(dis2*dis2>=dis1*dis1+dis3*dis3)
				EdgePtr->Dis_Camera[i]=dis1;
				else {
						double l=(dis1+dis2+dis3)/2; 
						double s=sqrt(l*(l-dis1)*(l-dis2)*(l-dis3)); 
						EdgePtr->Dis_Camera[i]=2*s/dis3;
					  }
			EdgePtr=EdgePtr->TailLink;
		}
		VertPtr = VertPtr->next;
		if(VertPtr)
			EdgePtr = VertPtr->FirstOut;
	}
}


void RoadNet::SelectCameraListByDis(CameraList &CameList)
{
	RoadVertexNode* VertPtr = roadVertexList->HeadTrail();
	RoadVertexNode* TailPtr,*HeadPtr;
	RoadEdgeNode* EdgePtr = VertPtr->FirstOut;
		while (VertPtr)
		{
			while(EdgePtr)
			{
				TailPtr=this->GetRoadVertexList()->GetNodePtr(EdgePtr->TailVex); 
				HeadPtr=this->GetRoadVertexList()->GetNodePtr(EdgePtr->HeadVex);
				for (int i = 0; i < CameList.GetCameraNum(); i++)
				{
					CameraNode* CameNode=CameList.GetCameraByIndex(i);
					if(EdgePtr->Dis_Camera[i]<= CameNode->Data.GetR() + EdgePtr->GetWidth())
					{
						EdgePtr->Valid_Camera[i]= 1;
					}
					else
					{
						EdgePtr->Valid_Camera[i]= 0;
					}
				}
				EdgePtr=EdgePtr->TailLink;
			}
			VertPtr = VertPtr->next;
			if(VertPtr)
				EdgePtr = VertPtr->FirstOut;
		}
}


void RoadNet::DelCameraListByOptimalAngle(CameraList &CameList)
{
	CameraNode* CameNode=CameList.HeadTrail();
	RoadVertexNode* VertPtr;
	RoadEdgeNode_un* EdgePtr;
	int s=0;
	while(CameNode)
	{	
		int temp=0;
		VertPtr = roadVertexList->HeadTrail();
		EdgePtr = (RoadEdgeNode_un*)VertPtr->FirstOut;
		while (VertPtr)
		{
			while(EdgePtr)
			{
				if((EdgePtr->RoadEdgeNode::Angle_optimal_max[s] !=999 ) && (EdgePtr->RoadEdgeNode::Angle_optimal_min[s] !=999 ))
				{
					temp=1;
					break;
				}

				if (!EdgePtr->GetType()&&temp==0)
				{
					if((EdgePtr->Angle_optimal_max[s] !=999 ) && (EdgePtr->Angle_optimal_min[s] !=999 ))
					{
						temp=1;
						break;
					}
				}
				EdgePtr = (RoadEdgeNode_un*)EdgePtr->TailLink;
			}
			if(temp==1) 
				break;
			VertPtr = VertPtr->next;
			if(VertPtr)
				EdgePtr = (RoadEdgeNode_un*)VertPtr->FirstOut;
		}
		
		if(temp==0)
			CameList.DeleteNode(CameNode);
		CameNode=CameNode->ReturnNext();
		s++;
	}
}

void RoadNet::ClearAgOptimalMaxMIn( CameraList* camelist)
{
	RoadVertexNode* VertPtr = roadVertexList->HeadTrail();
	RoadVertexNode* TailPtr,*HeadPtr;
	RoadEdgeNode_un* EdgePtr = (RoadEdgeNode_un*)VertPtr->FirstOut;
	
	while (VertPtr)
	{
		while(EdgePtr)
		{
			TailPtr=this->GetRoadVertexList()->GetNodePtr(EdgePtr->TailVex);
			HeadPtr=this->GetRoadVertexList()->GetNodePtr(EdgePtr->HeadVex);
			
			for (int i = 0; i < camelist->ListLength(); i++)
			{
				EdgePtr->RoadEdgeNode::Angle_optimal_max[i]=999;
				EdgePtr->RoadEdgeNode::Angle_optimal_min[i]=999;
			}

			if (!EdgePtr->GetType())
			{
				HeadPtr=this->GetRoadVertexList()->GetNodePtr(EdgePtr->TailVex);
				TailPtr=this->GetRoadVertexList()->GetNodePtr(EdgePtr->HeadVex);

				for (int i = 0; i < camelist->ListLength(); i++)
				{
					EdgePtr->Angle_optimal_max[i]=999;
					EdgePtr->Angle_optimal_min[i]=999;
				}
			}
			EdgePtr = (RoadEdgeNode_un*)EdgePtr->TailLink;
		}
		VertPtr = VertPtr->next;
		if(VertPtr)
			EdgePtr = (RoadEdgeNode_un*)VertPtr->FirstOut;
	}
}


void RoadNet::PrintAngle_valid(CameraList &CameList)
{
	RoadVertexNode* VertPtr = roadVertexList->HeadTrail();
	RoadVertexNode* TailPtr,*HeadPtr;
	RoadEdgeNode_un* EdgePtr = (RoadEdgeNode_un*)VertPtr->FirstOut;
	
	while (VertPtr)
	{
		while(EdgePtr)
		{
			TailPtr=this->GetRoadVertexList()->GetNodePtr(EdgePtr->TailVex);
			HeadPtr=this->GetRoadVertexList()->GetNodePtr(EdgePtr->HeadVex);
			
			for (int i = 0; i < CameList.ListLength(); i++)
			{
				CameraNode* CameNode=CameList.GetCameraByIndex(i);
				if((EdgePtr->RoadEdgeNode::Angle_optimal_max[i]!=999)&&(EdgePtr->RoadEdgeNode::Angle_optimal_min[i]!=999))
				{				
					if( CameNode->Data.GetDirction() + ( CameNode->Data.GetAngle()/2 ) > EdgePtr->RoadEdgeNode::Angle_optimal_max[i])					
						EdgePtr->RoadEdgeNode::Angle_valid_max[i] = EdgePtr->RoadEdgeNode::Angle_optimal_max[i];				
					else  
						EdgePtr->RoadEdgeNode::Angle_valid_max[i] = CameNode->Data.GetDirction() + ( CameNode->Data.GetAngle()/2 );
					if( CameNode->Data.GetDirction() - ( CameNode->Data.GetAngle()/2 ) < EdgePtr->RoadEdgeNode::Angle_optimal_min[i])				
						EdgePtr->RoadEdgeNode::Angle_valid_min[i] = EdgePtr->RoadEdgeNode::Angle_optimal_min[i];				
					else 
						EdgePtr->RoadEdgeNode::Angle_valid_min[i] = CameNode->Data.GetDirction() - ( CameNode->Data.GetAngle()/2 );			
					printf("camera %s in road section %s - %s valid LOS£º%.2f -- %.2f degree\n",CameNode->Data.GetID().c_str(),TailPtr->GetID().c_str(),HeadPtr->GetID().c_str(),EdgePtr->RoadEdgeNode::Angle_valid_min[i],EdgePtr->RoadEdgeNode::Angle_valid_max[i]);			
				}
				else
				{
					;
				}
			}

			if (!EdgePtr->GetType())
			{
				HeadPtr=this->GetRoadVertexList()->GetNodePtr(EdgePtr->TailVex);
				TailPtr=this->GetRoadVertexList()->GetNodePtr(EdgePtr->HeadVex);

				for (int i = 0; i < CameList.ListLength(); i++)
				{
					CameraNode* CameNode=CameList.GetCameraByIndex(i);
					if((EdgePtr->Angle_optimal_max[i]!=999)&&(EdgePtr->Angle_optimal_min[i]!=999))
					{				
						if( CameNode->Data.GetDirction() + ( CameNode->Data.GetAngle()/2 ) > EdgePtr->Angle_optimal_max[i])					
							EdgePtr->Angle_valid_max[i] = EdgePtr->Angle_optimal_max[i];				
						else  
							EdgePtr->Angle_valid_max[i] = CameNode->Data.GetDirction() + ( CameNode->Data.GetAngle()/2 );
						if( CameNode->Data.GetDirction() - ( CameNode->Data.GetAngle()/2 ) < EdgePtr->Angle_optimal_min[i])				
							EdgePtr->Angle_valid_min[i] = EdgePtr->Angle_optimal_min[i];				
						else 
							EdgePtr->Angle_valid_min[i] = CameNode->Data.GetDirction() - ( CameNode->Data.GetAngle()/2 );			
						printf("camera %s in road section %s - %s valid LOS£º%.2f -- %.2f degree\n",CameNode->Data.GetID().c_str(),TailPtr->GetID().c_str(),HeadPtr->GetID().c_str(),EdgePtr->Angle_valid_min[i],EdgePtr->Angle_valid_max[i]);			
					}
					else
					{
						;
					}
				}
			}

			EdgePtr = (RoadEdgeNode_un*)EdgePtr->TailLink;
		}
		VertPtr = VertPtr->next;
		if(VertPtr)
			EdgePtr = (RoadEdgeNode_un*)VertPtr->FirstOut;
	}
}

void RoadNet::PrintSuitableAgToCameraList(CameraList &CameList)
{
	RoadVertexNode* VertPtr = roadVertexList->HeadTrail();
	RoadVertexNode* TailPtr,*HeadPtr;
	RoadEdgeNode_un* EdgePtr = (RoadEdgeNode_un*)VertPtr->FirstOut;
	
	while (VertPtr)
	{
		while(EdgePtr)
		{
			TailPtr=this->GetRoadVertexList()->GetNodePtr(EdgePtr->TailVex);
			HeadPtr=this->GetRoadVertexList()->GetNodePtr(EdgePtr->HeadVex);
			
			double ang_optimal_max=0,ang_optimal_min=0;
			double ang_max=0,ang_min=0;
			for (int i = 0; i < CameList.ListLength(); i++)
			{
				CameraNode* CameNode=CameList.GetCameraByIndex(i);
				if (CameNode->GetData()->GetType()==0)
				{
					ang_optimal_max = EdgePtr->RoadEdgeNode::Angle_optimal_max[i];
					ang_optimal_min = EdgePtr->RoadEdgeNode::Angle_optimal_min[i];

					ang_min = CameNode->GetData()->GetDirction() -  CameNode->GetData()->GetAngle()/2;
					ang_max = CameNode->GetData()->GetDirction() +  CameNode->GetData()->GetAngle()/2;

					if (ang_optimal_max >360)
					{
						ang_min += 360;
						ang_max += 360;
					}

					if (ang_min < 0)
					{
						ang_min += 360;
						ang_max += 360;
						ang_optimal_min +=360;
						ang_optimal_max +=360;
					}
					if (ang_max < ang_min)
					{
						ang_max += 360;
						ang_optimal_max +=360;
					}

					if (ang_max < ang_optimal_min ||ang_min>ang_optimal_max)
					{
						EdgePtr->RoadEdgeNode::Angle_optimal_max[i] = 999;
						EdgePtr->RoadEdgeNode::Angle_optimal_min[i] = 999;
					}
					else
					{
						if (ang_max < ang_optimal_max)
						{
							EdgePtr->RoadEdgeNode::Angle_optimal_max[i] = ang_max;
						}
						if (ang_min>ang_optimal_min)
						{
							EdgePtr->RoadEdgeNode::Angle_optimal_min[i] = ang_min;
						}
						if (EdgePtr->RoadEdgeNode::Angle_optimal_min[i] >360 && EdgePtr->RoadEdgeNode::Angle_optimal_max[i]>360)
						{
							EdgePtr->RoadEdgeNode::Angle_optimal_min[i]-=360;
							EdgePtr->RoadEdgeNode::Angle_optimal_max[i]-=360;
						}
					}
				}
				if((EdgePtr->RoadEdgeNode::Angle_optimal_max[i]!=999)&&(EdgePtr->RoadEdgeNode::Angle_optimal_min[i]!=999))				
					;
				else
				{
					;
				}
			}

			if (!EdgePtr->GetType()) 
			{
				HeadPtr=this->GetRoadVertexList()->GetNodePtr(EdgePtr->TailVex);
				TailPtr=this->GetRoadVertexList()->GetNodePtr(EdgePtr->HeadVex);

				double ang_optimal_max=0,ang_optimal_min=0;
				double ang_max=0,ang_min=0;
				for (int i = 0; i < CameList.ListLength(); i++)
				{
					CameraNode* CameNode=CameList.GetCameraByIndex(i);
					if (CameNode->GetData()->GetType()==0)
					{
						ang_optimal_max = EdgePtr->Angle_optimal_max[i];
						ang_optimal_min = EdgePtr->Angle_optimal_min[i];

						ang_min = CameNode->GetData()->GetDirction() -  CameNode->GetData()->GetAngle()/2;
						ang_max = CameNode->GetData()->GetDirction() +  CameNode->GetData()->GetAngle()/2;

						if (ang_optimal_max >360)
						{
							ang_min += 360;
							ang_max += 360;
						}

						if (ang_min < 0)
						{
							ang_min += 360;
							ang_max += 360;
							ang_optimal_min +=360;
							ang_optimal_max +=360;
						}
						if (ang_max < ang_min)
						{
							ang_max += 360;
							ang_optimal_max +=360;
						}

						if (ang_max < ang_optimal_min ||ang_min>ang_optimal_max)
						{
							EdgePtr->Angle_optimal_max[i] = 999;
							EdgePtr->Angle_optimal_min[i] = 999;
						}
						else
						{
							if (ang_max < ang_optimal_max)
							{
								EdgePtr->Angle_optimal_max[i] = ang_max;
							}
							if (ang_min>ang_optimal_min)
							{
								EdgePtr->Angle_optimal_min[i] = ang_min;
							}
							if (EdgePtr->Angle_optimal_min[i] >360 && EdgePtr->Angle_optimal_max[i]>360)
							{
								EdgePtr->Angle_optimal_min[i]-=360;
								EdgePtr->Angle_optimal_max[i]-=360;
							}
						}
					}
					if((EdgePtr->Angle_optimal_max[i]!=999)&&(EdgePtr->Angle_optimal_min[i]!=999))				
						;
					else
					{
						;
					}
				}
			}

			EdgePtr=(RoadEdgeNode_un*)EdgePtr->TailLink;
		}
		VertPtr = VertPtr->next;
		if(VertPtr)
			EdgePtr = (RoadEdgeNode_un*)VertPtr->FirstOut;
	}
}

void RoadNet::PrintSuitableDirectionToCameraList(CameraList &CameList)
{
	RoadVertexNode* VertPtr = roadVertexList->HeadTrail();
	RoadVertexNode* TailPtr,*HeadPtr;
	RoadEdgeNode_un* EdgePtr =(RoadEdgeNode_un*) VertPtr->FirstOut;
	
	while (VertPtr)
	{
		while(EdgePtr)
		{
			TailPtr=this->GetRoadVertexList()->GetNodePtr(EdgePtr->TailVex);
			HeadPtr=this->GetRoadVertexList()->GetNodePtr(EdgePtr->HeadVex);
			
			for (int i = 0; i < CameList.ListLength(); i++)
			{
				CameraNode* CameNode=CameList.GetCameraByIndex(i);
				if((EdgePtr->RoadEdgeNode::Angle_optimal_max[i]!=999)&&(EdgePtr->RoadEdgeNode::Angle_optimal_min[i]!=999))
				{				
					if (!CameNode->GetData()->GetType())
					{
						EdgePtr->RoadEdgeNode::Direction_valid_max[i] = CameNode->GetData()->GetDirction();
						EdgePtr->RoadEdgeNode::Direction_valid_min[i] = CameNode->GetData()->GetDirction();						
					}
					else
					{
						EdgePtr->RoadEdgeNode::Direction_valid_max[i] =  EdgePtr->RoadEdgeNode::Angle_optimal_max[i] + CameNode->Data.GetAngle() / 2;
						EdgePtr->RoadEdgeNode::Direction_valid_min[i] =  EdgePtr->RoadEdgeNode::Angle_optimal_min[i] - CameNode->Data.GetAngle() / 2;
						if (EdgePtr->RoadEdgeNode::Direction_valid_min[i]<0)
						{
							EdgePtr->RoadEdgeNode::Direction_valid_min[i] += 360;
							EdgePtr->RoadEdgeNode::Direction_valid_max[i] += 360;
						}
						
					}
				}
				else
				{
					;
				}
			}
			if (!EdgePtr->GetType())
			{
				HeadPtr=this->GetRoadVertexList()->GetNodePtr(EdgePtr->TailVex);
				TailPtr=this->GetRoadVertexList()->GetNodePtr(EdgePtr->HeadVex);

				for (int i = 0; i < CameList.ListLength(); i++)
				{
					CameraNode* CameNode=CameList.GetCameraByIndex(i);
					if((EdgePtr->Angle_optimal_max[i]!=999)&&(EdgePtr->Angle_optimal_min[i]!=999))
					{				
						if (!CameNode->GetData()->GetType())
						{
							EdgePtr->Direction_valid_max[i] = CameNode->GetData()->GetDirction();
							EdgePtr->Direction_valid_min[i] = CameNode->GetData()->GetDirction();
							
						}
						else
						{
							EdgePtr->Direction_valid_max[i] =  EdgePtr->Angle_optimal_max[i] + CameNode->Data.GetAngle() / 2;
							EdgePtr->Direction_valid_min[i] =  EdgePtr->Angle_optimal_min[i] - CameNode->Data.GetAngle() / 2;
							if (EdgePtr->Direction_valid_min[i]<0)
							{
								EdgePtr->Direction_valid_min[i] += 360;
								EdgePtr->Direction_valid_max[i] += 360;
							}			
						}
					}
					else
					{
						;
					}
				}
			}
			EdgePtr = (RoadEdgeNode_un*)EdgePtr->TailLink;
		}
		VertPtr = VertPtr->next;
		if(VertPtr)
			EdgePtr = (RoadEdgeNode_un*) VertPtr->FirstOut;
	}
}


void RoadNet::SeekOneSuitableDirection(CameraNode *CameNode,CameraList &CameList)
{
	RoadVertexNode* VertPtr = roadVertexList->HeadTrail();
	RoadVertexNode* TailPtr,*HeadPtr;
	RoadEdgeNode* EdgePtr = VertPtr->FirstOut;
	
	while (VertPtr)
	{
		while(EdgePtr)
		{
			TailPtr=this->GetRoadVertexList()->GetNodePtr(EdgePtr->TailVex);
			HeadPtr=this->GetRoadVertexList()->GetNodePtr(EdgePtr->HeadVex);
			
			int index = CameList.ReurnCaID(CameNode);
			if ((EdgePtr->Direction_valid_max[index]!=999 )&&(EdgePtr->Direction_valid_min[index]!=999))
			{
				CameNode->Data.SetDirction_best_max(EdgePtr->Direction_valid_max[index]);
				CameNode->Data.SetDirction_best_min(EdgePtr->Direction_valid_min[index]);
			}			
			EdgePtr=EdgePtr->TailLink;
		}
		VertPtr = VertPtr->next;
		if(VertPtr)
			EdgePtr = VertPtr->FirstOut;
	}
}


int RoadNet::CheckMutiSuitableDirection(CameraNode *CameNode,CameraList &CameList)
{
	RoadVertexNode* VertPtr = roadVertexList->HeadTrail();
	RoadVertexNode* TailPtr,*HeadPtr;
	RoadEdgeNode* EdgePtr = VertPtr->FirstOut;
	
	int count=0;
	while (VertPtr)
	{
		while(EdgePtr)
		{
			TailPtr=this->GetRoadVertexList()->GetNodePtr(EdgePtr->TailVex);
			HeadPtr=this->GetRoadVertexList()->GetNodePtr(EdgePtr->HeadVex);
			
			int index = CameList.ReurnCaID(CameNode);
			if ((EdgePtr->Direction_valid_max[index]!= 999)&&(EdgePtr->Direction_valid_min[index]!= 999))			
				count ++;						
			EdgePtr=EdgePtr->TailLink;
		}
		VertPtr = VertPtr->next;
		if(VertPtr)
			EdgePtr = VertPtr->FirstOut;
	}
	if(count==1)
		return 0;
	else 
		return 1;
}


void RoadNet::PrintLength_valid(CameraList &CameList)
{
	RoadVertexNode* VertPtr = roadVertexList->HeadTrail();
	RoadVertexNode* TailPtr,*HeadPtr;
	RoadEdgeNode_un* EdgePtr =(RoadEdgeNode_un*) VertPtr->FirstOut;
	
	while (VertPtr)
	{
		while(EdgePtr)
		{
			TailPtr=this->GetRoadVertexList()->GetNodePtr(EdgePtr->TailVex);
			HeadPtr=this->GetRoadVertexList()->GetNodePtr(EdgePtr->HeadVex);
			
			for (int i = 0; i < CameList.ListLength(); i++)
			{
				CameraNode* CameNode=CameList.GetCameraByIndex(i);
				if((EdgePtr->RoadEdgeNode::Angle_valid_max[i]!=999)&&(EdgePtr->RoadEdgeNode::Angle_valid_min[i]!=999))
				{
					
					double a0=0,b0=0,c0=0 ;
					a0=TailPtr->GetY() - HeadPtr->GetY();
					b0=HeadPtr->GetX() - TailPtr->GetX();
					c0=TailPtr->GetX() * HeadPtr->GetY() - HeadPtr->GetX() * TailPtr->GetY();
	
					Point *PointUp=new Point;
				
					double a1=0,b1=0,c1=0,k1=0;
					if (Eq(EdgePtr->RoadEdgeNode::Angle_valid_max[i], 180 )|| Eq(EdgePtr->RoadEdgeNode::Angle_valid_max[i], 0 )|| Eq(EdgePtr->RoadEdgeNode::Angle_valid_max[i], 360)) 
					{
						PointUp->SetX(CameNode->Data.GetX());
						PointUp->SetY(CameNode->Data.GetY()+1);

						a1 = PointUp->GetY() - CameNode->Data.GetY();
						b1 = CameNode->Data.GetX() - PointUp->GetX();
						c1 = CameNode->Data.GetX() * CameNode->Data.GetY() - CameNode->Data.GetX() * PointUp->GetY();
					}
					else
					{
						if ( EdgePtr->RoadEdgeNode::Angle_valid_max[i] >0 && EdgePtr->RoadEdgeNode::Angle_valid_max[i] <=90  ) 						
							k1=tan((90-EdgePtr->RoadEdgeNode::Angle_valid_max[i]) *180 /3.14159);				
						if (EdgePtr->RoadEdgeNode::Angle_valid_max[i]>180 && EdgePtr->RoadEdgeNode::Angle_valid_max[i] <=270)					
							k1=tan((90-(EdgePtr->RoadEdgeNode::Angle_valid_max[i]-180)) *180 /3.14159);					
						if ( EdgePtr->RoadEdgeNode::Angle_valid_max[i] >90 && EdgePtr->RoadEdgeNode::Angle_valid_max[i] <180  ) 						
							k1=-tan((EdgePtr->RoadEdgeNode::Angle_valid_max[i]-90) *180 /3.14159);					
						if (EdgePtr->RoadEdgeNode::Angle_valid_max[i]>270 && EdgePtr->RoadEdgeNode::Angle_valid_max[i] <360)						
							k1=-tan(((EdgePtr->RoadEdgeNode::Angle_valid_max[i]-180)-90) *180 /3.14159);						
						a1=k1;
						b1=-1;
						c1=CameNode->Data.GetY() - k1 * CameNode->Data.GetX();
					}

					Point *PointBottom=new Point;

					double a2=0,b2=0,c2=0,k2=0;
					if (Eq(EdgePtr->RoadEdgeNode::Angle_valid_min[i], 180 )|| Eq(EdgePtr->RoadEdgeNode::Angle_valid_min[i], 0 )|| Eq(EdgePtr->RoadEdgeNode::Angle_valid_min[i], 360)) 
					{
						PointBottom->SetX(CameNode->Data.GetX());
						PointBottom->SetY(CameNode->Data.GetY()+1);

						a2 = PointBottom->GetY() - CameNode->Data.GetY();
						b2 = CameNode->Data.GetX() - PointBottom->GetX();
						c2 = CameNode->Data.GetX() * CameNode->Data.GetY() - CameNode->Data.GetX() * PointBottom->GetY();
					}
					else
					{
						if ( EdgePtr->RoadEdgeNode::Angle_valid_min[i] >0 && EdgePtr->RoadEdgeNode::Angle_valid_min[i] <=90  ) 						
							k2=tan((90-EdgePtr->RoadEdgeNode::Angle_valid_min[i]) *180 /3.14159);
						
						if (EdgePtr->RoadEdgeNode::Angle_valid_min[i]>180 && EdgePtr->RoadEdgeNode::Angle_valid_min[i] <=270)
							k2=tan((90-(EdgePtr->RoadEdgeNode::Angle_valid_min[i]-180)) *180 /3.14159);
					
						if ( EdgePtr->RoadEdgeNode::Angle_valid_min[i] >90 && EdgePtr->RoadEdgeNode::Angle_valid_min[i] <180  ) 
					
							k2=-tan((EdgePtr->RoadEdgeNode::Angle_valid_min[i]-90) *180 /3.14159);
					
						if (EdgePtr->RoadEdgeNode::Angle_valid_min[i]>270 && EdgePtr->RoadEdgeNode::Angle_valid_min[i] <360)					
							k2=-tan(((EdgePtr->RoadEdgeNode::Angle_valid_min[i]-180)-90) *180 /3.14159);				
						a2=k2;
						b2=-1;
						c2=CameNode->Data.GetY() - k1 * CameNode->Data.GetX();
					}
				
					double x1=0,y1=0;

		
					if(Eq(a0 * b1 - a1 * b0,0) )					
						EdgePtr->Length_valid[i] = CameNode->Data.GetR() - dis_TwoPoint(HeadPtr->GetX(),HeadPtr->GetY(),CameNode->Data.GetX(),CameNode->Data.GetY());					
					else
					{
						x1=( b0 * c1 - b1* c0 ) / (a0 * b1 - a1 * b0);
						y1=( a1 * c0 - a0 * c1 ) / ( a0 * b1 - a1 * b0 );
					}

					
					double x2=0,y2=0;

					
					if(Eq(a0 * b2 - a2 * b0 ,0 ))					
						EdgePtr->Length_valid[i] = CameNode->Data.GetR() - dis_TwoPoint(HeadPtr->GetX(),HeadPtr->GetY(),CameNode->Data.GetX(),CameNode->Data.GetY());					
					else
					{
						x2=( b0 * c2 - b2* c0 ) / (a0 * b2 - a2 * b0);
						y2=( a2 * c0 - a0 * c2 ) / ( a0 * b2 - a2 * b0 );
					}
					EdgePtr->Length_valid[i] = dis_TwoPoint(x1,y1,x2,y2);
				}
				else
				{
					;
				}
			}

			if (!EdgePtr->GetType())
			{
				HeadPtr=this->GetRoadVertexList()->GetNodePtr(EdgePtr->TailVex);
				TailPtr=this->GetRoadVertexList()->GetNodePtr(EdgePtr->HeadVex);

				for (int i = 0; i < CameList.ListLength(); i++)
				{
					CameraNode* CameNode=CameList.GetCameraByIndex(i);
					if((EdgePtr->Angle_valid_max[i]!=999)&&(EdgePtr->Angle_valid_min[i]!=999))
					{
						
						double a0=0,b0=0,c0=0 ;
						a0=TailPtr->GetY() - HeadPtr->GetY();
						b0=HeadPtr->GetX() - TailPtr->GetX();
						c0=TailPtr->GetX() * HeadPtr->GetY() - HeadPtr->GetX() * TailPtr->GetY();
						
						Point *PointUp=new Point;

						double a1=0,b1=0,c1=0,k1=0;
						if (Eq(EdgePtr->Angle_valid_max[i], 180) || Eq(EdgePtr->Angle_valid_max[i], 0 )|| Eq(EdgePtr->Angle_valid_max[i], 360)) 
						{
							PointUp->SetX(CameNode->Data.GetX());
							PointUp->SetY(CameNode->Data.GetY()+1);

							a1 = PointUp->GetY() - CameNode->Data.GetY();
							b1 = CameNode->Data.GetX() - PointUp->GetX();
							c1 = CameNode->Data.GetX() * CameNode->Data.GetY() - CameNode->Data.GetX() * PointUp->GetY();
						}
						else
						{
							if ( EdgePtr->Angle_valid_max[i] >0 && EdgePtr->Angle_valid_max[i] <=90  ) 						
								k1=tan((90-EdgePtr->Angle_valid_max[i]) *180 /3.14159);				
							if (EdgePtr->Angle_valid_max[i]>180 && EdgePtr->Angle_valid_max[i] <=270)					
								k1=tan((90-(EdgePtr->Angle_valid_max[i]-180)) *180 /3.14159);					
							if ( EdgePtr->Angle_valid_max[i] >90 && EdgePtr->Angle_valid_max[i] <180  ) 						
								k1=-tan((EdgePtr->Angle_valid_max[i]-90) *180 /3.14159);					
							if (EdgePtr->Angle_valid_max[i]>270 && EdgePtr->Angle_valid_max[i] <360)						
								k1=-tan(((EdgePtr->Angle_valid_max[i]-180)-90) *180 /3.14159);						
							a1=k1;
							b1=-1;
							c1=CameNode->Data.GetY() - k1 * CameNode->Data.GetX();
						}

						Point *PointBottom=new Point;

						double a2=0,b2=0,c2=0,k2=0;
						if (Eq(EdgePtr->Angle_valid_min[i], 180 )|| Eq(EdgePtr->Angle_valid_min[i], 0 )|| Eq(EdgePtr->Angle_valid_min[i],360)) 
						{
							PointBottom->SetX(CameNode->Data.GetX());
							PointBottom->SetY(CameNode->Data.GetY()+1);

							a2 = PointBottom->GetY() - CameNode->Data.GetY();
							b2 = CameNode->Data.GetX() - PointBottom->GetX();
							c2 = CameNode->Data.GetX() * CameNode->Data.GetY() - CameNode->Data.GetX() * PointBottom->GetY();
						}
						else
						{
							if ( EdgePtr->Angle_valid_min[i] >0 && EdgePtr->Angle_valid_min[i] <=90  ) 						
								k2=tan((90-EdgePtr->Angle_valid_min[i]) *180 /3.14159);

							if (EdgePtr->Angle_valid_min[i]>180 && EdgePtr->Angle_valid_min[i] <=270)
								k2=tan((90-(EdgePtr->Angle_valid_min[i]-180)) *180 /3.14159);

							if ( EdgePtr->Angle_valid_min[i] >90 && EdgePtr->Angle_valid_min[i] <180  ) 

								k2=-tan((EdgePtr->Angle_valid_min[i]-90) *180 /3.14159);

							if (EdgePtr->Angle_valid_min[i]>270 && EdgePtr->Angle_valid_min[i] <360)					
								k2=-tan(((EdgePtr->Angle_valid_min[i]-180)-90) *180 /3.14159);				
							a2=k2;
							b2=-1;
							c2=CameNode->Data.GetY() - k1 * CameNode->Data.GetX();
						}
						 
						double x1=0,y1=0;

						
						if(Eq(a0 * b1 - a1 * b0,0 ))		
							EdgePtr->Length_valid[i] += CameNode->Data.GetR() - dis_TwoPoint(HeadPtr->GetX(),HeadPtr->GetY(),CameNode->Data.GetX(),CameNode->Data.GetY());					
						else
						{
							x1=( b0 * c1 - b1* c0 ) / (a0 * b1 - a1 * b0);
							y1=( a1 * c0 - a0 * c1 ) / ( a0 * b1 - a1 * b0 );
						}

					
						double x2=0,y2=0;

						if(Eq(a0 * b2 - a2 * b0,0 ))				
							EdgePtr->Length_valid[i] = CameNode->Data.GetR() - dis_TwoPoint(HeadPtr->GetX(),HeadPtr->GetY(),CameNode->Data.GetX(),CameNode->Data.GetY());					
						else
						{
							x2=( b0 * c2 - b2* c0 ) / (a0 * b2 - a2 * b0);
							y2=( a2 * c0 - a0 * c2 ) / ( a0 * b2 - a2 * b0 );
						}
						EdgePtr->Length_valid[i] += dis_TwoPoint(x1,y1,x2,y2);
					}
					else
					{
						;
					}
				}
			}

			EdgePtr = (RoadEdgeNode_un*)EdgePtr->TailLink;
		}
		VertPtr = VertPtr->next;
		if(VertPtr)
			EdgePtr = (RoadEdgeNode_un*)VertPtr->FirstOut;
	}
}

void RoadNet::DelCameraListByDis(CameraList &CameList)
{
	CameraNode* CameNode=CameList.HeadTrail();
	RoadVertexNode* VertPtr;
	RoadEdgeNode* EdgePtr;
	int s=0;
	while(CameNode)
	{	
		int temp=0;
		VertPtr = roadVertexList->HeadTrail();
		EdgePtr = VertPtr->FirstOut;
		while (VertPtr)
		{
			while(EdgePtr)
			{
				if(EdgePtr->Valid_Camera[s])
				{
					temp=1;
					break;
				}
				EdgePtr=EdgePtr->TailLink;
			}
			if(temp==1) 
				break;
			VertPtr = VertPtr->next;
			if(VertPtr)
				EdgePtr = VertPtr->FirstOut;
		}
		if(temp==0)
			CameList.DeleteNode(CameNode);
		CameNode=CameNode->ReturnNext();
		s++;
	}
}


void RoadNet::DisToCameraList(CameraList &CameList)
{	
	if (CameList.GetCameraNum() > 0)
	{
		CameraNode *PTmp =CameList.HeadTrail();
		this->DisToCameraNode(*PTmp,0);
		for (int i = 1; i < CameList.GetCameraNum(); i++)
		{
			PTmp=PTmp->next;
			this->DisToCameraNode(*PTmp,i);
		}
	}
}


void RoadNet::PrintRoad()
{
	RoadVertexNode* VertPtr = roadVertexList->HeadTrail();
	RoadVertexNode* TailPtr,*HeadPtr;
	RoadEdgeNode* EdgePtr = VertPtr->FirstOut;
	while (VertPtr)
	{
		while(EdgePtr)
		{
			TailPtr = this->GetRoadVertexList()->GetNodePtr(EdgePtr->TailVex); 
			HeadPtr = this->GetRoadVertexList()->GetNodePtr(EdgePtr->HeadVex);
			
			printf("Road section£º%s - %s£º\n  start £º£¨%.2lf,%.2lf£©\n  end£º£¨%.2lf,%.2lf£©\n  length£º%.2lf\n  width£º%.2lf\n  type£º%d\n",TailPtr->ID.c_str(),HeadPtr->ID.c_str(),TailPtr->GetX(),TailPtr->GetY(),HeadPtr->GetX(),HeadPtr->GetY(),EdgePtr->GetLength(),EdgePtr->GetWidth(),EdgePtr->GetType());
			EdgePtr = EdgePtr->TailLink;
		}
		VertPtr = VertPtr->next;
		if(VertPtr)
			EdgePtr = VertPtr->FirstOut;
	}
}


void RoadNet::ClearArrayDisToCameraList()
{
	RoadVertexNode* VertPtr = roadVertexList->HeadTrail();
	RoadEdgeNode* EdgePtr = VertPtr->FirstOut;
	while (VertPtr)
	{
		while(EdgePtr)
		{
			for (int i = 0; i < sizeof(EdgePtr->Dis_Camera)/sizeof(EdgePtr->Dis_Camera[0]); i++)
			{
				EdgePtr->Dis_Camera[i]=0;
			}
			EdgePtr = EdgePtr->TailLink;
		}
		VertPtr = VertPtr->next;
		if(VertPtr)
			EdgePtr = VertPtr->FirstOut;
	}
}


void RoadNet::PrintDisToCameraList(CameraList &CameList)
{
	RoadVertexNode* VertPtr = roadVertexList->HeadTrail();
	RoadVertexNode* TailPtr,*HeadPtr;
	RoadEdgeNode* EdgePtr = VertPtr->FirstOut;
	while (VertPtr)
	{
		while(EdgePtr)
		{
			TailPtr=this->GetRoadVertexList()->GetNodePtr(EdgePtr->TailVex); 
			HeadPtr=this->GetRoadVertexList()->GetNodePtr(EdgePtr->HeadVex);
			for (int i = 0; i < CameList.GetCameraNum(); i++)
			{
				CameraNode* CameNode=CameList.GetCameraByIndex(i);
			}
			EdgePtr=EdgePtr->TailLink;
		}
		VertPtr = VertPtr->next;
		if(VertPtr)
			EdgePtr = VertPtr->FirstOut;
	}
}


void RoadNet::SelectCameraListByOptimalAngle(CameraList &CameList)
{
	Line NorthLine;  
	NorthLine.Line_init(0,0,0,1);
	
	Point PointBeyondEnd;
	PointBeyondEnd.Point_init(0,0);
		
	Point PointBeyondStart;
	PointBeyondStart.Point_init(0,0);
	
	RoadVertexNode* VertPtr = roadVertexList->HeadTrail();
	RoadVertexNode* TailPtr,*HeadPtr;
	RoadEdgeNode_un* EdgePtr = (RoadEdgeNode_un*)VertPtr->FirstOut;

	while (VertPtr)
		{
			while(EdgePtr)
			{
				TailPtr=this->GetRoadVertexList()->GetNodePtr(EdgePtr->TailVex); 
				HeadPtr=this->GetRoadVertexList()->GetNodePtr(EdgePtr->HeadVex);

				double Start_X = TailPtr->GetX();   
				double Start_Y = TailPtr->GetY();
				double End_X = HeadPtr->GetX();
				double End_Y = HeadPtr->GetY();

				SeekPointBeyond(Start_X,Start_Y,End_X,End_Y,&PointBeyondEnd);
				SeekPointBeyond(End_X,End_Y,Start_X,Start_Y,&PointBeyondStart);

				for (int CameID = 0; CameID < CameList.GetCameraNum(); CameID++)
				{					
					if(EdgePtr->Valid_Camera[CameID]== 1)
					{								
							CameraNode* CameNode=CameList.GetCameraByIndex(CameID);					
							double cosfi1=Cal_interAngle_St(CameNode->Data.GetX(),CameNode->Data.GetY(),Start_X,Start_Y,End_X,End_Y);
							double cosfi2=Cal_interAngle_St(CameNode->Data.GetX(),CameNode->Data.GetY(),End_X,End_Y,Start_X,Start_Y);

							if( ((double)(int)(cosfi1 * 100000)/100000 ) >= ( (double)(int)(cos(CameNode->Data.GetAngle_threshold() / 180 * 3.1415926) * 100000) / 100000) )
							{
								if(cosfi2==-1)
								{
									Line VectorLine7;
									VectorLine7.Line_init(CameNode->Data.GetX(),CameNode->Data.GetY(),End_X,End_Y);
									
									EdgePtr->RoadEdgeNode::Angle_optimal_max[CameID]=NorthLine.Vector_Angle(VectorLine7);
									EdgePtr->RoadEdgeNode::Angle_optimal_min[CameID]=NorthLine.Vector_Angle(VectorLine7);
	
									if((EdgePtr->RoadEdgeNode::Angle_optimal_min[CameID] <0) ||(EdgePtr->RoadEdgeNode::Angle_optimal_max[CameID] <0))
									{
										EdgePtr->RoadEdgeNode::Angle_optimal_min[CameID]+=360;
										EdgePtr->RoadEdgeNode::Angle_optimal_max[CameID]+=360;
									}
									if (EdgePtr->RoadEdgeNode::Angle_optimal_max[CameID]<EdgePtr->RoadEdgeNode::Angle_optimal_min[CameID])
									{
										EdgePtr->RoadEdgeNode::Angle_optimal_max[CameID]+=360;
									}

								}
							else{
									if(cosfi2 >= 0) 
									{
										if(CameNode->Data.GetR() <= dis_TwoPoint(Start_X,Start_Y,CameNode->Data.GetX(),CameNode->Data.GetY()))
										{
									
											Point point;
											this->SeekPointByR(CameNode,&point,Start_X, Start_Y, End_X, End_Y);
						
											
											if ( (double)(int)( Cal_interAngle_St(CameNode->Data.GetX(),CameNode->Data.GetY(),point.GetX(),point.GetY(),PointBeyondEnd.GetX(),PointBeyondEnd.GetY()) * 100000)/100000 >= (double)(int)( cos(CameNode->Data.GetAngle_threshold() / 180 * 3.1415926) *100000 )/100000 ) 
											{								
												Line VectorLine;
												VectorLine.Line_init(CameNode->Data.GetX(),CameNode->Data.GetY(),point.GetX(),point.GetY());

												int Clock=Clockwise(CameNode,Start_X, Start_Y, End_X, End_Y);
												if(!Clock)
												{
													EdgePtr->RoadEdgeNode::Angle_optimal_max[CameID]=NorthLine.Vector_Angle(VectorLine);
													
													EdgePtr->RoadEdgeNode::Angle_optimal_min[CameID]=EdgePtr->RoadEdgeNode::Angle_optimal_max[CameID] - (CameNode->Data.GetAngle_threshold() - acos(Cal_interAngle_St(CameNode->Data.GetX(),CameNode->Data.GetY(),point.GetX(),point.GetY(),PointBeyondEnd.GetX(),PointBeyondEnd.GetY())) / 3.1415926 * 180 );
	
													if((EdgePtr->RoadEdgeNode::Angle_optimal_min[CameID] <0) ||(EdgePtr->RoadEdgeNode::Angle_optimal_max[CameID] <0))
													{
														EdgePtr->RoadEdgeNode::Angle_optimal_min[CameID]+=360;
														EdgePtr->RoadEdgeNode::Angle_optimal_max[CameID]+=360;
													}
													if (EdgePtr->RoadEdgeNode::Angle_optimal_max[CameID]<EdgePtr->RoadEdgeNode::Angle_optimal_min[CameID])
													{
														EdgePtr->RoadEdgeNode::Angle_optimal_max[CameID]+=360;
													}

												}
												else 
												{
													EdgePtr->RoadEdgeNode::Angle_optimal_min[CameID]=NorthLine.Vector_Angle(VectorLine);
													
													EdgePtr->RoadEdgeNode::Angle_optimal_max[CameID]=EdgePtr->RoadEdgeNode::Angle_optimal_min[CameID] + (CameNode->Data.GetAngle_threshold() - acos(Cal_interAngle_St(CameNode->Data.GetX(),CameNode->Data.GetY(),point.GetX(),point.GetY(),PointBeyondEnd.GetX(),PointBeyondEnd.GetY())) / 3.1415926 * 180 );

													if((EdgePtr->RoadEdgeNode::Angle_optimal_min[CameID] <0) ||(EdgePtr->RoadEdgeNode::Angle_optimal_max[CameID] <0))
													{
														EdgePtr->RoadEdgeNode::Angle_optimal_min[CameID]+=360;
														EdgePtr->RoadEdgeNode::Angle_optimal_max[CameID]+=360;
													}	
													if (EdgePtr->RoadEdgeNode::Angle_optimal_max[CameID]<EdgePtr->RoadEdgeNode::Angle_optimal_min[CameID])
													{
														EdgePtr->RoadEdgeNode::Angle_optimal_max[CameID]+=360;
													}
						
												}
											}
										}
										else
										{
											Line _VectorLine1;
											_VectorLine1.Line_init(CameNode->Data.GetX(),CameNode->Data.GetY(),Start_X,Start_Y);
	
											Point Point1;
											
											int _Clock=Clockwise(CameNode,Start_X, Start_Y, End_X, End_Y);
											if(!_Clock)
											{
												EdgePtr->RoadEdgeNode::Angle_optimal_max[CameID]=NorthLine.Vector_Angle(_VectorLine1);
												EdgePtr->RoadEdgeNode::Angle_optimal_min[CameID]=EdgePtr->RoadEdgeNode::Angle_optimal_max[CameID]- (CameNode->Data.GetAngle_threshold() - acos(Cal_interAngle_St(CameNode->Data.GetX(),CameNode->Data.GetY(),Start_X,Start_Y,End_X,End_Y)) / 3.1415926 * 180 );
							
												if((EdgePtr->RoadEdgeNode::Angle_optimal_min[CameID] <0) ||(EdgePtr->RoadEdgeNode::Angle_optimal_max[CameID] <0))
												{
													EdgePtr->RoadEdgeNode::Angle_optimal_min[CameID]+=360;
													EdgePtr->RoadEdgeNode::Angle_optimal_max[CameID]+=360;
												}
												if (EdgePtr->RoadEdgeNode::Angle_optimal_max[CameID]<EdgePtr->RoadEdgeNode::Angle_optimal_min[CameID])
												{
													EdgePtr->RoadEdgeNode::Angle_optimal_max[CameID]+=360;
												}
												
											}
											else
											{									
					
												EdgePtr->RoadEdgeNode::Angle_optimal_min[CameID]=NorthLine.Vector_Angle(_VectorLine1);
												EdgePtr->RoadEdgeNode::Angle_optimal_max[CameID]=EdgePtr->RoadEdgeNode::Angle_optimal_min[CameID]+ (CameNode->Data.GetAngle_threshold() - acos(Cal_interAngle_St(CameNode->Data.GetX(),CameNode->Data.GetY(),Start_X,Start_Y,End_X,End_Y)) / 3.1415926 * 180 );
					
												if((EdgePtr->RoadEdgeNode::Angle_optimal_min[CameID] <0) ||(EdgePtr->RoadEdgeNode::Angle_optimal_max[CameID] <0))
												{
													EdgePtr->RoadEdgeNode::Angle_optimal_min[CameID]+=360;
													EdgePtr->RoadEdgeNode::Angle_optimal_max[CameID]+=360;
												}
												if (EdgePtr->RoadEdgeNode::Angle_optimal_max[CameID]<EdgePtr->RoadEdgeNode::Angle_optimal_min[CameID])
												{
													EdgePtr->RoadEdgeNode::Angle_optimal_max[CameID]+=360;
												}
												
											}
										}					
									}
									else 
									{
										if(CameNode->Data.GetR() <= dis_TwoPoint(Start_X,Start_Y,CameNode->Data.GetX(),CameNode->Data.GetY()))
										{
											Point _Point;
											this->SeekPointByR(CameNode,&_Point,Start_X, Start_Y, End_X, End_Y);
			
											Line VectorLine1;
											VectorLine1.Line_init(CameNode->Data.GetX(),CameNode->Data.GetY(),_Point.GetX(),_Point.GetY());

											double angle_r=NorthLine.Vector_Angle(VectorLine1); 
											
											int Clock1=Clockwise(CameNode,Start_X, Start_Y, End_X, End_Y);
											
											if(180.0 - acos(Cal_interAngle_St(CameNode->Data.GetX(),CameNode->Data.GetY(),_Point.GetX(),_Point.GetY(),PointBeyondStart.GetX(),PointBeyondStart.GetY())) / 3.1415926 * 180  <= CameNode->Data.GetAngle_threshold())//Èç¹ûÉãÏñ»úÓë°ë¾¶µãÁ¬ÏßÓëµÀÂ·µÄ¼Ð½Ç£¨Èñ½Ç£©Ð¡ÓÚãÐÖµ£¬´ËÊ±°ë¾¶µãÊÇµÚÒ»¸ö½çµã,·ñÔòÎÞÊÊÒË·¶Î§					
											{
												if (180.0 - acos(Cal_interAngle_St(CameNode->Data.GetX(),CameNode->Data.GetY(),End_X,End_Y,Start_X,Start_Y)) / 3.1415926 * 180  <= CameNode->Data.GetAngle_threshold())//ÔÚ°ë¾¶µãÊÇµÚÒ»¸ö½çµãµÄ»ù´¡ÉÏ£¬Èç¹ûÉãÏñ»úºÍÖÕµãÁ¬ÏßÓëµÀÂ·¼Ð½Ç£¨Èñ½Ç£©Ð¡ÓÚ=ãÐÖµ£¬ÔòÖÕµãÊÇÁíÒ»¸ö½çµã
												{
													Line VectorLine5; 
													VectorLine5.Line_init(CameNode->Data.GetX(),CameNode->Data.GetY(),End_X,End_Y);
						
													if(!Clock1)
													{
														EdgePtr->RoadEdgeNode::Angle_optimal_max[CameID]=angle_r;
														EdgePtr->RoadEdgeNode::Angle_optimal_min[CameID]=NorthLine.Vector_Angle(VectorLine5);
									
														if((EdgePtr->RoadEdgeNode::Angle_optimal_min[CameID] <0) ||(EdgePtr->RoadEdgeNode::Angle_optimal_max[CameID] <0))
														{
															EdgePtr->RoadEdgeNode::Angle_optimal_min[CameID]+=360;
															EdgePtr->RoadEdgeNode::Angle_optimal_max[CameID]+=360;
														}
														if (EdgePtr->RoadEdgeNode::Angle_optimal_max[CameID]<EdgePtr->RoadEdgeNode::Angle_optimal_min[CameID])
														{
															EdgePtr->RoadEdgeNode::Angle_optimal_max[CameID]+=360;
														}
														
													}
													else
													{
														EdgePtr->RoadEdgeNode::Angle_optimal_min[CameID]=angle_r;
														EdgePtr->RoadEdgeNode::Angle_optimal_max[CameID]=NorthLine.Vector_Angle(VectorLine5);
									
														if((EdgePtr->RoadEdgeNode::Angle_optimal_min[CameID] <0) ||(EdgePtr->RoadEdgeNode::Angle_optimal_max[CameID] <0))
														{
															EdgePtr->RoadEdgeNode::Angle_optimal_min[CameID]+=360;
															EdgePtr->RoadEdgeNode::Angle_optimal_max[CameID]+=360;
														}
														if (EdgePtr->RoadEdgeNode::Angle_optimal_max[CameID]<EdgePtr->RoadEdgeNode::Angle_optimal_min[CameID])
														{
															EdgePtr->RoadEdgeNode::Angle_optimal_max[CameID]+=360;
														}
														
													}
												}
												else 
												{
													if(!Clock1)
													{
														EdgePtr->RoadEdgeNode::Angle_optimal_max[CameID]=angle_r;
														
														EdgePtr->RoadEdgeNode::Angle_optimal_min[CameID]=EdgePtr->RoadEdgeNode::Angle_optimal_max[CameID] - ( CameNode->Data.GetAngle_threshold() - acos(Cal_interAngle_St(CameNode->Data.GetX(),CameNode->Data.GetY(),_Point.GetX(),_Point.GetY(),PointBeyondEnd.GetX(),PointBeyondEnd.GetY())) / 3.1415926 * 180 );
									
														if((EdgePtr->RoadEdgeNode::Angle_optimal_min[CameID] <0) ||(EdgePtr->RoadEdgeNode::Angle_optimal_max[CameID] <0))
														{
															EdgePtr->RoadEdgeNode::Angle_optimal_min[CameID]+=360;
															EdgePtr->RoadEdgeNode::Angle_optimal_max[CameID]+=360;
														}
														if (EdgePtr->RoadEdgeNode::Angle_optimal_max[CameID]<EdgePtr->RoadEdgeNode::Angle_optimal_min[CameID])
														{
															EdgePtr->RoadEdgeNode::Angle_optimal_max[CameID]+=360;
														}
														
													}
													else
													{
														EdgePtr->RoadEdgeNode::Angle_optimal_min[CameID]=angle_r;
													
														EdgePtr->RoadEdgeNode::Angle_optimal_max[CameID]=EdgePtr->RoadEdgeNode::Angle_optimal_min[CameID] + ( CameNode->Data.GetAngle_threshold() - acos(Cal_interAngle_St(CameNode->Data.GetX(),CameNode->Data.GetY(),_Point.GetX(),_Point.GetY(),PointBeyondEnd.GetX(),PointBeyondEnd.GetY())) / 3.1415926 * 180 );

														if((EdgePtr->RoadEdgeNode::Angle_optimal_min[CameID] <0) ||(EdgePtr->RoadEdgeNode::Angle_optimal_max[CameID] <0))
														{
															EdgePtr->RoadEdgeNode::Angle_optimal_min[CameID]+=360;
															EdgePtr->RoadEdgeNode::Angle_optimal_max[CameID]+=360;
														}
														if (EdgePtr->RoadEdgeNode::Angle_optimal_max[CameID]<EdgePtr->RoadEdgeNode::Angle_optimal_min[CameID])
														{
															EdgePtr->RoadEdgeNode::Angle_optimal_max[CameID]+=360;
														}
														
													}
												}
											}
											else
											{
												;
											}
										}
										else
										{
											Line VectorLine3;
											VectorLine3.Line_init(CameNode->Data.GetX(),CameNode->Data.GetY(),Start_X,Start_Y);

											double angle_s=NorthLine.Vector_Angle(VectorLine3);

											if(180.0 - acos(Cal_interAngle_St(CameNode->Data.GetX(),CameNode->Data.GetY(),End_X,End_Y,Start_X,Start_Y)) / 3.1415926 * 180  >= CameNode->Data.GetAngle_threshold())
											{
												int Clock1=Clockwise(CameNode,Start_X, Start_Y, End_X, End_Y);
												if(!Clock1)
												{
													EdgePtr->RoadEdgeNode::Angle_optimal_max[CameID]=angle_s;
													EdgePtr->RoadEdgeNode::Angle_optimal_min[CameID]=EdgePtr->Angle_optimal_max[CameID] - (CameNode->Data.GetAngle_threshold() - acos(Cal_interAngle_St(CameNode->Data.GetX(),CameNode->Data.GetY(),Start_X,Start_Y,End_X,End_Y)) / 3.1415926 * 180 );
								
													if((EdgePtr->RoadEdgeNode::Angle_optimal_min[CameID] <0) ||(EdgePtr->RoadEdgeNode::Angle_optimal_max[CameID] <0))
													{
														EdgePtr->RoadEdgeNode::Angle_optimal_min[CameID]+=360;
														EdgePtr->RoadEdgeNode::Angle_optimal_max[CameID]+=360;
													}
													if (EdgePtr->RoadEdgeNode::Angle_optimal_max[CameID]<EdgePtr->RoadEdgeNode::Angle_optimal_min[CameID])
													{
														EdgePtr->RoadEdgeNode::Angle_optimal_max[CameID]+=360;
													}

												}
												else 
												{
													EdgePtr->RoadEdgeNode::Angle_optimal_min[CameID]=angle_s;
													EdgePtr->RoadEdgeNode::Angle_optimal_max[CameID]=EdgePtr->RoadEdgeNode::Angle_optimal_min[CameID] + (CameNode->Data.GetAngle_threshold() - acos(Cal_interAngle_St(CameNode->Data.GetX(),CameNode->Data.GetY(),Start_X,Start_Y,End_X,End_Y)) / 3.1415926 * 180 );
								
													if((EdgePtr->RoadEdgeNode::Angle_optimal_min[CameID] <0) ||(EdgePtr->RoadEdgeNode::Angle_optimal_max[CameID] <0))
													{
														EdgePtr->RoadEdgeNode::Angle_optimal_min[CameID]+=360;
														EdgePtr->RoadEdgeNode::Angle_optimal_max[CameID]+=360;
													}
													if (EdgePtr->RoadEdgeNode::Angle_optimal_max[CameID]<EdgePtr->RoadEdgeNode::Angle_optimal_min[CameID])
													{
														EdgePtr->RoadEdgeNode::Angle_optimal_max[CameID]+=360;
													}

												}
											}
											else
											{
												Line VectorLine4;
												VectorLine4.Line_init(CameNode->Data.GetX(),CameNode->Data.GetY(),End_X,End_Y);

												int _Clock2=Clockwise(CameNode,Start_X, Start_Y, End_X, End_Y);
												if(!_Clock2)
												{
													EdgePtr->RoadEdgeNode::Angle_optimal_max[CameID]=angle_s;
													EdgePtr->RoadEdgeNode::Angle_optimal_min[CameID]=NorthLine.Vector_Angle(VectorLine4);
								
													if((EdgePtr->RoadEdgeNode::Angle_optimal_min[CameID] <0) ||(EdgePtr->RoadEdgeNode::Angle_optimal_max[CameID] <0))
													{
														EdgePtr->RoadEdgeNode::Angle_optimal_min[CameID]+=360;
														EdgePtr->RoadEdgeNode::Angle_optimal_max[CameID]+=360;
													}
													if (EdgePtr->RoadEdgeNode::Angle_optimal_max[CameID]<EdgePtr->RoadEdgeNode::Angle_optimal_min[CameID])
													{
														EdgePtr->RoadEdgeNode::Angle_optimal_max[CameID]+=360;
													}

												}
												else 
												{
													EdgePtr->RoadEdgeNode::Angle_optimal_min[CameID]=angle_s;
													EdgePtr->RoadEdgeNode::Angle_optimal_max[CameID]=NorthLine.Vector_Angle(VectorLine4);
								
													if((EdgePtr->RoadEdgeNode::Angle_optimal_min[CameID] <0) ||(EdgePtr->RoadEdgeNode::Angle_optimal_max[CameID] <0))
													{
														EdgePtr->RoadEdgeNode::Angle_optimal_min[CameID]+=360;
														EdgePtr->RoadEdgeNode::Angle_optimal_max[CameID]+=360;
													}
													if (EdgePtr->RoadEdgeNode::Angle_optimal_max[CameID]<EdgePtr->RoadEdgeNode::Angle_optimal_min[CameID])
													{
														EdgePtr->RoadEdgeNode::Angle_optimal_max[CameID]+=360;
													}

												}
											}
										}
									}
								}
							}				
					}	
				}

				if (!EdgePtr->GetType())
				{
					HeadPtr=this->GetRoadVertexList()->GetNodePtr(EdgePtr->TailVex); 
					TailPtr=this->GetRoadVertexList()->GetNodePtr(EdgePtr->HeadVex);

					double Start_X = TailPtr->GetX();   
					double Start_Y = TailPtr->GetY();
					double End_X = HeadPtr->GetX();
					double End_Y = HeadPtr->GetY();

					SeekPointBeyond(Start_X,Start_Y,End_X,End_Y,&PointBeyondEnd);
					SeekPointBeyond(End_X,End_Y,Start_X,Start_Y,&PointBeyondStart);

					for (int CameID = 0; CameID < CameList.GetCameraNum(); CameID++)
					{					
						if(EdgePtr->Valid_Camera[CameID]== 1)
						{								

							CameraNode* CameNode=CameList.GetCameraByIndex(CameID);					
							double cosfi1=Cal_interAngle_St(CameNode->Data.GetX(),CameNode->Data.GetY(),Start_X,Start_Y,End_X,End_Y);
							double cosfi2=Cal_interAngle_St(CameNode->Data.GetX(),CameNode->Data.GetY(),End_X,End_Y,Start_X,Start_Y);
	
							if( ((double)(int)(cosfi1 * 100000)/100000 ) >= ( (double)(int)(cos(CameNode->Data.GetAngle_threshold() / 180 * 3.1415926) * 100000) / 100000) )
							{
								if(cosfi2==-1)
								{
									Line VectorLine7;
									VectorLine7.Line_init(CameNode->Data.GetX(),CameNode->Data.GetY(),End_X,End_Y);

									EdgePtr->Angle_optimal_max[CameID]=NorthLine.Vector_Angle(VectorLine7);
									EdgePtr->Angle_optimal_min[CameID]=NorthLine.Vector_Angle(VectorLine7);

									if((EdgePtr->Angle_optimal_min[CameID] <0) ||(EdgePtr->Angle_optimal_max[CameID] <0))
									{
										EdgePtr->Angle_optimal_min[CameID]+=360;
										EdgePtr->Angle_optimal_max[CameID]+=360;
									}
									if (EdgePtr->Angle_optimal_max[CameID]<EdgePtr->Angle_optimal_min[CameID])
									{
										EdgePtr->Angle_optimal_max[CameID]+=360;
									}

								}
								else{
									if(cosfi2 >= 0) 
									{
										if(CameNode->Data.GetR() <= dis_TwoPoint(Start_X,Start_Y,CameNode->Data.GetX(),CameNode->Data.GetY()))
										{
											Point point;
											this->SeekPointByR(CameNode,&point,Start_X, Start_Y, End_X, End_Y);
								
											if ( (double)(int)( Cal_interAngle_St(CameNode->Data.GetX(),CameNode->Data.GetY(),point.GetX(),point.GetY(),PointBeyondEnd.GetX(),PointBeyondEnd.GetY()) * 100000)/100000 >= (double)(int)( cos(CameNode->Data.GetAngle_threshold() / 180 * 3.1415926) *100000 )/100000 ) //ÔÚÅÐ¶Ï¼Ð½ÇÐ¡ÓÚãÐÖµ,²»Âú×ãÔòÃ»ÓÐºÏÊÊ½Ç¶ÈÇø¼ä
											{								
												Line VectorLine;
												VectorLine.Line_init(CameNode->Data.GetX(),CameNode->Data.GetY(),point.GetX(),point.GetY());

												int Clock=Clockwise(CameNode,Start_X, Start_Y, End_X, End_Y);
												if(!Clock)
												{
													EdgePtr->Angle_optimal_max[CameID]=NorthLine.Vector_Angle(VectorLine);
													
													EdgePtr->Angle_optimal_min[CameID]=EdgePtr->Angle_optimal_max[CameID] - (CameNode->Data.GetAngle_threshold() - acos(Cal_interAngle_St(CameNode->Data.GetX(),CameNode->Data.GetY(),point.GetX(),point.GetY(),PointBeyondEnd.GetX(),PointBeyondEnd.GetY())) / 3.1415926 * 180 );

													if((EdgePtr->Angle_optimal_min[CameID] <0) ||(EdgePtr->Angle_optimal_max[CameID] <0))
													{
														EdgePtr->Angle_optimal_min[CameID]+=360;
														EdgePtr->Angle_optimal_max[CameID]+=360;
													}
													if (EdgePtr->Angle_optimal_max[CameID]<EdgePtr->Angle_optimal_min[CameID])
													{
														EdgePtr->Angle_optimal_max[CameID]+=360;
													}
						
												}
												else 
												{
													EdgePtr->Angle_optimal_min[CameID]=NorthLine.Vector_Angle(VectorLine);
													
													EdgePtr->Angle_optimal_max[CameID]=EdgePtr->Angle_optimal_min[CameID] + (CameNode->Data.GetAngle_threshold() - acos(Cal_interAngle_St(CameNode->Data.GetX(),CameNode->Data.GetY(),point.GetX(),point.GetY(),PointBeyondEnd.GetX(),PointBeyondEnd.GetY())) / 3.1415926 * 180 );

													if((EdgePtr->Angle_optimal_min[CameID] <0) ||(EdgePtr->Angle_optimal_max[CameID] <0))
													{
														EdgePtr->Angle_optimal_min[CameID]+=360;
														EdgePtr->Angle_optimal_max[CameID]+=360;
													}	
													if (EdgePtr->Angle_optimal_max[CameID]<EdgePtr->Angle_optimal_min[CameID])
													{
														EdgePtr->Angle_optimal_max[CameID]+=360;
													}

												}
											}
										}
										else
										{
											Line _VectorLine1;
											_VectorLine1.Line_init(CameNode->Data.GetX(),CameNode->Data.GetY(),Start_X,Start_Y);

											Point Point1;

											int _Clock=Clockwise(CameNode,Start_X, Start_Y, End_X, End_Y);
											if(!_Clock)
											{
												EdgePtr->Angle_optimal_max[CameID]=NorthLine.Vector_Angle(_VectorLine1); 
												EdgePtr->Angle_optimal_min[CameID]=EdgePtr->Angle_optimal_max[CameID]- (CameNode->Data.GetAngle_threshold() - acos(Cal_interAngle_St(CameNode->Data.GetX(),CameNode->Data.GetY(),Start_X,Start_Y,End_X,End_Y)) / 3.1415926 * 180 );

												if((EdgePtr->Angle_optimal_min[CameID] <0) ||(EdgePtr->Angle_optimal_max[CameID] <0))
												{
													EdgePtr->Angle_optimal_min[CameID]+=360;
													EdgePtr->Angle_optimal_max[CameID]+=360;
												}
												if (EdgePtr->Angle_optimal_max[CameID] < EdgePtr->Angle_optimal_min[CameID])
												{
													EdgePtr->Angle_optimal_max[CameID]+=360;
												}

											}
											else
											{

												EdgePtr->Angle_optimal_min[CameID]=NorthLine.Vector_Angle(_VectorLine1);
												EdgePtr->Angle_optimal_max[CameID]=EdgePtr->Angle_optimal_min[CameID]+ (CameNode->Data.GetAngle_threshold() - acos(Cal_interAngle_St(CameNode->Data.GetX(),CameNode->Data.GetY(),Start_X,Start_Y,End_X,End_Y)) / 3.1415926 * 180 );

												if((EdgePtr->Angle_optimal_min[CameID] <0) ||(EdgePtr->Angle_optimal_max[CameID] <0))
												{
													EdgePtr->Angle_optimal_min[CameID]+=360;
													EdgePtr->Angle_optimal_max[CameID]+=360;
												}
												if (EdgePtr->Angle_optimal_max[CameID]<EdgePtr->Angle_optimal_min[CameID])
												{
													EdgePtr->Angle_optimal_max[CameID]+=360;
												}

											}
										}					
									}
									else 
									{
										if(CameNode->Data.GetR() <= dis_TwoPoint(Start_X,Start_Y,CameNode->Data.GetX(),CameNode->Data.GetY()))
										{
											Point _Point;
											this->SeekPointByR(CameNode,&_Point,Start_X, Start_Y, End_X, End_Y);

											Line VectorLine1;
											VectorLine1.Line_init(CameNode->Data.GetX(),CameNode->Data.GetY(),_Point.GetX(),_Point.GetY());

											double angle_r=NorthLine.Vector_Angle(VectorLine1); 

											int Clock1=Clockwise(CameNode,Start_X, Start_Y, End_X, End_Y);
											
											if(180.0 - acos(Cal_interAngle_St(CameNode->Data.GetX(),CameNode->Data.GetY(),_Point.GetX(),_Point.GetY(),PointBeyondStart.GetX(),PointBeyondStart.GetY())) / 3.1415926 * 180  <= CameNode->Data.GetAngle_threshold())
											{
												if (180.0 - acos(Cal_interAngle_St(CameNode->Data.GetX(),CameNode->Data.GetY(),End_X,End_Y,Start_X,Start_Y)) / 3.1415926 * 180  <= CameNode->Data.GetAngle_threshold())
												{
													Line VectorLine5; 
													VectorLine5.Line_init(CameNode->Data.GetX(),CameNode->Data.GetY(),End_X,End_Y);

													if(!Clock1)
													{
														EdgePtr->Angle_optimal_max[CameID]=angle_r;
														EdgePtr->Angle_optimal_min[CameID]=NorthLine.Vector_Angle(VectorLine5);

														if((EdgePtr->Angle_optimal_min[CameID] <0) ||(EdgePtr->Angle_optimal_max[CameID] <0))
														{
															EdgePtr->Angle_optimal_min[CameID]+=360;
															EdgePtr->Angle_optimal_max[CameID]+=360;
														}
														if (EdgePtr->Angle_optimal_max[CameID]<EdgePtr->Angle_optimal_min[CameID])
														{
															EdgePtr->Angle_optimal_max[CameID]+=360;
														}

													}
													else
													{
														EdgePtr->Angle_optimal_min[CameID]=angle_r;
														EdgePtr->Angle_optimal_max[CameID]=NorthLine.Vector_Angle(VectorLine5);

														if((EdgePtr->Angle_optimal_min[CameID] <0) ||(EdgePtr->Angle_optimal_max[CameID] <0))
														{
															EdgePtr->Angle_optimal_min[CameID]+=360;
															EdgePtr->Angle_optimal_max[CameID]+=360;
														}
														if (EdgePtr->Angle_optimal_max[CameID]<EdgePtr->Angle_optimal_min[CameID])
														{
															EdgePtr->Angle_optimal_max[CameID]+=360;
														}		
													}
												}
												else
												{
													if(!Clock1)
													{
														EdgePtr->Angle_optimal_max[CameID]=angle_r;
														
														EdgePtr->Angle_optimal_min[CameID]=EdgePtr->Angle_optimal_max[CameID] - ( CameNode->Data.GetAngle_threshold() - acos(Cal_interAngle_St(CameNode->Data.GetX(),CameNode->Data.GetY(),_Point.GetX(),_Point.GetY(),PointBeyondEnd.GetX(),PointBeyondEnd.GetY())) / 3.1415926 * 180 );

														if((EdgePtr->Angle_optimal_min[CameID] <0) ||(EdgePtr->Angle_optimal_max[CameID] <0))
														{
															EdgePtr->Angle_optimal_min[CameID]+=360;
															EdgePtr->Angle_optimal_max[CameID]+=360;
														}
														if (EdgePtr->Angle_optimal_max[CameID]<EdgePtr->Angle_optimal_min[CameID])
														{
															EdgePtr->Angle_optimal_max[CameID]+=360;
														}
								
													}
													else
													{
														EdgePtr->Angle_optimal_min[CameID]=angle_r;
														
														EdgePtr->Angle_optimal_max[CameID]=EdgePtr->Angle_optimal_min[CameID] + ( CameNode->Data.GetAngle_threshold() - acos(Cal_interAngle_St(CameNode->Data.GetX(),CameNode->Data.GetY(),_Point.GetX(),_Point.GetY(),PointBeyondEnd.GetX(),PointBeyondEnd.GetY())) / 3.1415926 * 180 );

														if((EdgePtr->Angle_optimal_min[CameID] <0) ||(EdgePtr->Angle_optimal_max[CameID] <0))
														{
															EdgePtr->Angle_optimal_min[CameID]+=360;
															EdgePtr->Angle_optimal_max[CameID]+=360;
														}
														if (EdgePtr->Angle_optimal_max[CameID]<EdgePtr->Angle_optimal_min[CameID])
														{
															EdgePtr->Angle_optimal_max[CameID]+=360;
														}
													
													}
												}
											}
											else
											{
												;
											}
										}
										else
										{								
											Line VectorLine3;
											VectorLine3.Line_init(CameNode->Data.GetX(),CameNode->Data.GetY(),Start_X,Start_Y);

											double angle_s=NorthLine.Vector_Angle(VectorLine3); 

											if(180.0 - acos(Cal_interAngle_St(CameNode->Data.GetX(),CameNode->Data.GetY(),End_X,End_Y,Start_X,Start_Y)) / 3.1415926 * 180  >= CameNode->Data.GetAngle_threshold())
											{
												int Clock1=Clockwise(CameNode,Start_X, Start_Y, End_X, End_Y);
												if(!Clock1)
												{
													EdgePtr->Angle_optimal_max[CameID]=angle_s;
													EdgePtr->Angle_optimal_min[CameID]=EdgePtr->Angle_optimal_max[CameID] - (CameNode->Data.GetAngle_threshold() - acos(Cal_interAngle_St(CameNode->Data.GetX(),CameNode->Data.GetY(),Start_X,Start_Y,End_X,End_Y)) / 3.1415926 * 180 );

													if((EdgePtr->Angle_optimal_min[CameID] <0) ||(EdgePtr->Angle_optimal_max[CameID] <0))
													{
														EdgePtr->Angle_optimal_min[CameID]+=360;
														EdgePtr->Angle_optimal_max[CameID]+=360;
													}
													if (EdgePtr->Angle_optimal_max[CameID]<EdgePtr->Angle_optimal_min[CameID])
													{
														EdgePtr->Angle_optimal_max[CameID]+=360;
													}

												}
												else 
												{
													EdgePtr->Angle_optimal_min[CameID]=angle_s;
													EdgePtr->Angle_optimal_max[CameID]=EdgePtr->Angle_optimal_min[CameID] + (CameNode->Data.GetAngle_threshold() - acos(Cal_interAngle_St(CameNode->Data.GetX(),CameNode->Data.GetY(),Start_X,Start_Y,End_X,End_Y)) / 3.1415926 * 180 );

													if((EdgePtr->Angle_optimal_min[CameID] <0) ||(EdgePtr->Angle_optimal_max[CameID] <0))
													{
														EdgePtr->Angle_optimal_min[CameID]+=360;
														EdgePtr->Angle_optimal_max[CameID]+=360;
													}
													if (EdgePtr->Angle_optimal_max[CameID]<EdgePtr->Angle_optimal_min[CameID])
													{
														EdgePtr->Angle_optimal_max[CameID]+=360;
													}
											
												}
											}
											else
											{
												Line VectorLine4;
												VectorLine4.Line_init(CameNode->Data.GetX(),CameNode->Data.GetY(),End_X,End_Y);

												int _Clock2=Clockwise(CameNode,Start_X, Start_Y, End_X, End_Y);
												if(!_Clock2)
												{
													EdgePtr->Angle_optimal_max[CameID]=angle_s;
													EdgePtr->Angle_optimal_min[CameID]=NorthLine.Vector_Angle(VectorLine4);

													if((EdgePtr->Angle_optimal_min[CameID] <0) ||(EdgePtr->Angle_optimal_max[CameID] <0))
													{
														EdgePtr->Angle_optimal_min[CameID]+=360;
														EdgePtr->Angle_optimal_max[CameID]+=360;
													}
													if (EdgePtr->Angle_optimal_max[CameID]<EdgePtr->Angle_optimal_min[CameID])
													{
														EdgePtr->Angle_optimal_max[CameID]+=360;
													}
													
												}
												else 
												{
													EdgePtr->Angle_optimal_min[CameID]=angle_s;
													EdgePtr->Angle_optimal_max[CameID]=NorthLine.Vector_Angle(VectorLine4);

													if((EdgePtr->Angle_optimal_min[CameID] <0) ||(EdgePtr->Angle_optimal_max[CameID] <0))
													{
														EdgePtr->Angle_optimal_min[CameID]+=360;
														EdgePtr->Angle_optimal_max[CameID]+=360;
													}
													if (EdgePtr->Angle_optimal_max[CameID]<EdgePtr->Angle_optimal_min[CameID])
													{
														EdgePtr->Angle_optimal_max[CameID]+=360;
													}
													
												}
											}
										}
									}
								}
							}				
						}	
					}
				}
				EdgePtr=(RoadEdgeNode_un*)EdgePtr->TailLink;
			}
			VertPtr = VertPtr->next;
			if(VertPtr)
				EdgePtr = (RoadEdgeNode_un*)VertPtr->FirstOut;
		}
}


void RoadNet::SeekPointByR(CameraNode *CameNode,Point *point,double Start_X,double Start_Y,double End_X,double End_Y)
{
	double k=0,m=0;
	if(Start_X!=End_X) 
	{
		k=(End_Y-Start_Y)/(End_X-Start_X);
		m=(End_X * Start_Y - Start_X * End_Y)/(End_X - Start_X);
		double a=k*k+1;
		double b=2 * (m * k - CameNode->Data.GetY() * k - CameNode->Data.GetX() );
		double c=m * m + CameNode->Data.GetX() * CameNode->Data.GetX() + CameNode->Data.GetY() * CameNode->Data.GetY() - CameNode->Data.GetR() * CameNode->Data.GetR()-2 * CameNode->Data.GetY() * m;
		double Derta=b*b-4*a*c;
		double _x1=(-1*b+sqrt(Derta))/(2*a);
		double _x2=(-1*b-sqrt(Derta))/(2*a);
						
		if(abs(_x1-Start_X)<=abs(_x2-Start_X))
		{
			point->SetX(_x1);
			point->SetY(k*_x1 + m);
		}
		else
		{
			point->SetX(_x2);
			point->SetY(k*_x2 + m );
		}
		
	}
	else
	{
		point->SetX(Start_X);
		double _a=1;
		double _b=-2 * CameNode->Data.GetY();
		double _c=Start_X * Start_X + CameNode->Data.GetX() * CameNode->Data.GetX() - 2 * Start_X * CameNode->Data.GetX() + CameNode->Data.GetY() * CameNode->Data.GetY() - CameNode->Data.GetR() * CameNode->Data.GetR();
		double _Derta=_b*_b-4*_a*_c;
		double _y1=(-1*_b+sqrt(_Derta))/(2*_a);
		double _y2=(-1*_b-sqrt(_Derta))/(2*_a);

		if(abs(_y1-Start_Y)<=abs(_y2-Start_Y))
			point->SetY(_y1);
		else
			point->SetY(_y2);

	}

}


int RoadNet::Clockwise (CameraNode* CameNode,double Start_X,double Start_Y,double End_X,double End_Y) 
{
	double cosfi,fi,norm; 
	double dsx = End_X - Start_X; 
	double dsy = End_Y - Start_Y; 
	double dex = CameNode->Data.GetX() - Start_X; 
	double dey = CameNode->Data.GetY() - Start_Y; 

	cosfi=dsx*dex+dsy*dey; 
	norm=(dsx*dsx+dsy*dsy)*(dex*dex+dey*dey); 
	cosfi /= sqrt( norm ); 

	if (cosfi >=  1.0 ) return 2 ; 
	if (cosfi <= -1.0 ) return 2 ; 

	fi=acos(cosfi); 
	if (dsx*dey-dsy*dex>0) return 0 ;       
	else
	   return 1 ;
}


double RoadNet::dis_TwoPoint(double x0,double y0,double x1,double y1) 
{
	double dis=sqrt((x0-x1)*(x0-x1)+(y0-y1)*(y0-y1));
	return dis;
}


void RoadNet::SeekPointBeyond(double s_x,double s_y,double e_x,double e_y,Point *point)
{
	if (s_x == e_x)
	{
		point->SetX(s_x);
		if ( e_y > s_y )		
			point->SetY(e_y+1);		
		else		
			point->SetY(e_y-1);		
	}
	else 
	{
		double k=0,m=0;
		k=(e_y - s_y)/(e_x - s_x);
		m=(e_x * s_y - s_x * e_y)/(e_x - s_x);
		if ( e_x > s_x )		
			point->SetX(e_x+1);		
		else			
			point->SetX(e_x-1);	
		point->SetY(k * point->GetX() + m);
	}
}


double RoadNet::Cal_interAngle_St(double x0,double y0,double sta_x,double sta_y,double en_x,double en_y)
{
	double dis1=0,dis2=0,dis3=0,cosfi=0;
	dis1=sqrt((x0-sta_x)*(x0-sta_x)+(y0-sta_y)*(y0-sta_y));
	dis2=sqrt((x0-en_x)*(x0-en_x)+(y0-en_y)*(y0-en_y));
	dis3=sqrt((sta_x-en_x)*(sta_x-en_x)+(sta_y-en_y)*(sta_y-en_y));
	if(dis1==dis2 + dis3) 	
		return 1;	
	if(dis2==dis1 + dis3) 
		return -1;	
	cosfi=(dis1 * dis1 + dis3 * dis3 - dis2 * dis2)/(2 * dis1 * dis3);
	return cosfi;
}

void RoadNet::ExpandCopyDirectionToExtent(CameraList &CameList,double Expand_param)
{
	for (int i = 0; i < CameList.GetCameraNum(); i++)
	{
		CameraNode* CameNode=CameList.GetCameraByIndex(i);			
		RoadVertexNode* VertPtr = roadVertexList->HeadTrail();
		RoadVertexNode* TailPtr,*HeadPtr;
		RoadEdgeNode_un* EdgePtr = (RoadEdgeNode_un*) VertPtr->FirstOut;
		while (VertPtr)
		{
			while(EdgePtr)
			{
				TailPtr=this->GetRoadVertexList()->GetNodePtr(EdgePtr->TailVex); 
				HeadPtr=this->GetRoadVertexList()->GetNodePtr(EdgePtr->HeadVex);

				if((EdgePtr->RoadEdgeNode::Direction_valid_max[i]!= 999)&&(EdgePtr->RoadEdgeNode::Direction_valid_min[i]!= 999))
				{
					Extent *_extent =new Extent;

					if (!CameNode->GetData()->GetType())
					{
						_extent->start = EdgePtr->RoadEdgeNode::Direction_valid_min[i];
						_extent->end = EdgePtr->RoadEdgeNode::Direction_valid_max[i];
					}
					else 
					{						
						_extent->start = EdgePtr->RoadEdgeNode::Direction_valid_min[i]-( EdgePtr->RoadEdgeNode::Direction_valid_max[i] - EdgePtr->RoadEdgeNode::Direction_valid_min[i]) * Expand_param;
						_extent->end = EdgePtr->RoadEdgeNode::Direction_valid_max[i]+( EdgePtr->RoadEdgeNode::Direction_valid_max[i] - EdgePtr->RoadEdgeNode::Direction_valid_min[i]) * Expand_param;

					}
					
					if (_extent->start <0)
					{
						_extent->start += 360;
						_extent->end += 360;
					}

					CameNode->GetData()->GetDirctionExtentList()->AddNode(_extent);
					
				}

				if (!EdgePtr->GetType())
				{
					HeadPtr=this->GetRoadVertexList()->GetNodePtr(EdgePtr->TailVex);
					TailPtr=this->GetRoadVertexList()->GetNodePtr(EdgePtr->HeadVex);
				
					if((EdgePtr->Direction_valid_max[i]!= 999)&&(EdgePtr->Direction_valid_min[i]!= 999))
					{
						Extent *_extent =new Extent;
						
						if (!CameNode->GetData()->GetType())
						{
							_extent->start = EdgePtr->Direction_valid_min[i];
							_extent->end = EdgePtr->Direction_valid_max[i];
						}
						else 
						{
							_extent->start = EdgePtr->Direction_valid_min[i]-( EdgePtr->Direction_valid_max[i] - EdgePtr->Direction_valid_min[i]) * Expand_param;
							_extent->end = EdgePtr->Direction_valid_max[i]+( EdgePtr->Direction_valid_max[i] - EdgePtr->Direction_valid_min[i]) * Expand_param;

						}

						if (_extent->start <0)
						{
							_extent->start += 360;
							_extent->end += 360;
						}
	
						CameNode->GetData()->GetDirctionExtentList()->AddNode(_extent);
						
					}
				}
				EdgePtr = (RoadEdgeNode_un*)EdgePtr->TailLink;
			}
			VertPtr = VertPtr->next;
			if(VertPtr)
				EdgePtr = (RoadEdgeNode_un*)VertPtr->FirstOut;
		}
	}
}


void RoadNet::ExpandDirectionExtent(CameraList &CameList,double ExpandParam)
{
	for (int i = 0; i < CameList.GetCameraNum(); i++)
	{
		CameraNode* CameNode=CameList.GetCameraByIndex(i);	
		Extent *TempExtent = CameNode->GetData()->GetDirctionExtentList()->HeadTrail();
		while (TempExtent)
		{
			double Parameter_start = ExpandParam;
			double Parameter_end = ExpandParam;
			double ExtentStart = TempExtent->Getstart();
			double ExtentEnd = TempExtent->Getend();

			if (ExpandParam > TempExtent->GetExpand_param_start())
			{
				Parameter_start = TempExtent->GetExpand_param_start();
			}

			if (ExpandParam > TempExtent->GetExpand_param_end())
			{
				Parameter_end = TempExtent->GetExpand_param_end();
			}

			ExtentStart = TempExtent->Getstart() - Parameter_start *( TempExtent->Getend() - TempExtent->Getstart());
			ExtentEnd = TempExtent->Getend() + Parameter_end *( TempExtent->Getend() - TempExtent->Getstart());
			
			if (ExtentStart < 0 )
			{
				ExtentStart += 360;
				ExtentEnd += 360;
			}
			TempExtent->ExtentInit(ExtentStart,ExtentEnd);

			TempExtent = TempExtent->GetNext();
		}
	}
}


void RoadNet::ExpandCopyDirectionToExtent_360(CameraList &CameList)
{
	for (int i = 0; i < CameList.GetCameraNum(); i++)
	{
		CameraNode* CameNode=CameList.GetCameraByIndex(i);			
		
		Extent *_extent =new Extent;
		
		if (!CameNode->GetData()->GetType())
		{
			_extent->start = CameNode->GetData()->GetDirction();
			_extent->end = CameNode->GetData()->GetDirction();
		}
		else 
		{
			_extent->start = 0;
			_extent->end = 360;
		}
					
		CameNode->GetData()->GetDirctionExtentList()->AddNode(_extent);
	}
					
}

void RoadNet::Extentbreak(CameraList &CameList)
{
	for (int i = 0; i < CameList.GetCameraNum(); i++)
	{
		CameraNode* CameNode=CameList.GetCameraByIndex(i);	
		Extent* pTmp = CameNode->GetData()->GetDirctionExtentList()->HeadTrail();
		while (pTmp)
		{
			if (pTmp ->start > pTmp->end)
			{
				Extent* _extent=new Extent;
				_extent->ExtentInit(0,pTmp->end);
				CameNode->GetData()->GetDirctionExtentList()->AddNode(_extent);
				pTmp->end =360;
			}
			pTmp = pTmp->next;
		}
	}
}


void RoadNet::ExtentAscendingSorting(CameraList &CameList)
{
	for (int i = 0; i < CameList.GetCameraNum(); i++)
	{
		CameraNode* CameNode=CameList.GetCameraByIndex(i);	
		Extent* pTmp = CameNode->GetData()->GetDirctionExtentList()->HeadTrail();
		Extent* qTmp = CameNode->GetData()->GetDirctionExtentList()->HeadTrail();
		while(pTmp)			   
		{
			qTmp = pTmp->next;
			while (qTmp)
			{
				if (pTmp->start > qTmp->start)
				{
					double Temp = 0;
					Temp = pTmp->start;
					pTmp->start = qTmp->start;
					qTmp->start = Temp;

					Temp = pTmp->end;
					pTmp->end = qTmp->end;
					qTmp->end = Temp;
				}
				qTmp = qTmp->next;
			}
			pTmp = pTmp->next;				         
		}
	}
}


void RoadNet::ExtentMerge(CameraList &CameList)
{
	for (int i = 0; i < CameList.GetCameraNum(); i++)
	{
		CameraNode* CameNode=CameList.GetCameraByIndex(i);	
		Extent* pTmp = CameNode->Data.GetDirctionExtentList()->HeadTrail();				
		Extent* qTmp = CameNode->Data.GetDirctionExtentList()->HeadTrail();
		while (pTmp)
		{
			qTmp = CameNode->Data.GetDirctionExtentList()->HeadTrail();
			while (qTmp)
			{
				if(pTmp->start > qTmp->end || pTmp->end < qTmp->start )
				{
					; 
				}
				else
				{
					if (qTmp->start < pTmp->start)
					{
						if (qTmp->end > pTmp->end)
						{
							pTmp->start = qTmp->start;
							pTmp->end = qTmp->end;
							CameNode->GetData()->GetDirctionExtentList()->DeleteNode(qTmp);
						}
						else
						{
							pTmp->start = qTmp->start;
							CameNode->GetData()->GetDirctionExtentList()->DeleteNode(qTmp);
						}
					}
					else
					{
						if (qTmp->end > pTmp->end)
						{
							pTmp->end = qTmp->end;
							CameNode->GetData()->GetDirctionExtentList()->DeleteNode(qTmp);					
						}
						else
						{
							if (pTmp->index!=qTmp->index)
							{
								CameNode->GetData()->GetDirctionExtentList()->DeleteNode(qTmp);
							}
							else
							{
								;
							}
						}
					}
					
				}
				qTmp = qTmp->next;
			}
			pTmp = pTmp->next;
		}
	}
}


void RoadNet::PrintCameraListExtentList(CameraList &CameList)
{
	CameraNode* CameNode=CameList.HeadTrail();
	while (CameNode)
	{
		printf("\ncamera %s determine MOA£º",CameNode->GetData()->GetID().c_str());
		Extent* _extent =  CameNode->GetData()->GetDirctionExtentList()->HeadTrail();
		while (_extent)
		{
			printf("[%.2f,%.2f],",_extent->Getstart(),_extent->Getend());
			_extent = _extent->GetNext();
		}
		CameNode = CameNode->ReturnNext();
	}
}


RoadNet::RoadNet(void)
{
}

RoadNet::~RoadNet(void)
{
}
