# Supplementary material for: A multi-objective scheduling optimization algorithm of a camera network for directional road network coverage
Source: PLoS One. 2018 Oct 31;13(10):e0206038. doi: 10.1371/journal.pone.0206038 (PMC6209222; doi:10.1371/journal.pone.0206038)
Supplement: S4 File — The source code of the proposed method in this paper and it is developed by C++. (ZIP) [file pone.0206038.s004.zip › Project/Project/RoadNet.h]

#pragma once
#include "RoadVertexList.h"
#include "CameraNode.h"
#include "CameraList.h"
#include "RoadCoveredList.h"
#include "ExtentList.h"
#include "RoadEdgeNode_un.h"

class RoadNet
{
private:
		RoadVertexList* roadVertexList;
		int VertexNum; 
		int EdgeNum;
public:
		RoadVertexList* GetRoadVertexList();
		int GetVertexNum();
		int GetEdgeNum();
		void EdgeLength_Cal();
		void RoadNet_init(RoadVertexList* _roadVertexList,int _VertexNum,int _EdgeNum);
		void DFS(int* visited ,int i);
		void DFSTraverse();
		void DisToCameraNode(CameraNode &CameNode,int i);
		void DisToCameraList(CameraList &CameList);
		void PrintRoad();
		void PrintDisToCameraList(CameraList &CameList);
		void SelectCameraListByDis(CameraList &CameList);
		void DelCameraListByDis(CameraList &CameList);
		void ClearArrayDisToCameraList();
		void ClearAgOptimalMaxMIn(CameraList *Camelist);
		void SelectCameraListByOptimalAngle(CameraList &CameList);
		void SeekPointBeyond(double s_x,double s_y,double e_x,double e_y,Point *point);//seek any point in line extension 
		double Cal_interAngle_St(double x0,double y0,double sta_x,double sta_y,double en_x,double en_y);
		double dis_TwoPoint(double x0,double y0,double x1,double y1) ;
		int Clockwise (CameraNode* CameNode,double Start_X,double Start_Y,double End_X,double End_Y) ;//judge the direction of the camera and road network ,clockwise or not,or  in the same line
		void DelCameraListByOptimalAngle(CameraList &CameList);
		void SeekPointByR(CameraNode *CameNode,Point *point,double Start_X,double Start_Y,double End_X,double End_Y);
		void PrintSuitableAgToCameraList(CameraList &CameList);
		void PrintSuitableDirectionToCameraList(CameraList &CameList);
		void PrintAngle_valid(CameraList &CameList);
		void PrintLength_valid(CameraList &CameList);
		void PrintLength_valid_max(CameraList &CameList);
		int CheckMutiSuitableDirection(CameraNode *CameNode,CameraList &CameList);
		void SeekOneSuitableDirection(CameraNode *CameNode,CameraList &CameList);	
		void PrintBestDirectionRange(CameraList &CameList);
		void CameraBestDirectionDiscrete(CameraNode *CameNode,CameraList &CameList);
		void BuildRoadCoveredList(RoadCoveredList *RoadCovList,CameraList &CameList);
		void ExpandCopyDirectionToExtent(CameraList &CameList,double Expand_param);
		void ExpandCopyDirectionToExtent_360(CameraList &CameList);
		void Extentbreak(CameraList &CameList);//break the extent,eg.[350,15]
		void ExtentMerge(CameraList &CameList);//merge the extent
		void ExtentAscendingSorting(CameraList &CameList);
		void PrintCameraListExtentList(CameraList &CameList);
		void ExpandDirectionExtent(CameraList &CameList,double ExpandParam);

		RoadNet(void);
		~RoadNet(void);
};
