# Supplementary material for: A multi-objective scheduling optimization algorithm of a camera network for directional road network coverage
Source: PLoS One. 2018 Oct 31;13(10):e0206038. doi: 10.1371/journal.pone.0206038 (PMC6209222; doi:10.1371/journal.pone.0206038)
Supplement: S4 File — The source code of the proposed method in this paper and it is developed by C++. (ZIP) [file pone.0206038.s004.zip › Project/Project/RoadVertexList.cpp]

#include "stdafx.h"
#include "RoadVertexList.h"

RoadVertexNode* RoadVertexList::MoveTrail()						
{
	RoadVertexNode* pTmp = RoadVertexHead;				
	for (int i=1;i<RoadVertexNum;i++)				   
	{
		pTmp = pTmp->next;				            
	}
	return pTmp;							     
}


RoadVertexNode* RoadVertexList::HeadTrail()	                     
{
	return this->RoadVertexHead;
}

void RoadVertexList::AddVertexNode(RoadVertexNode *pNode)			
{	
	if (RoadVertexNum == 0)					            	
		RoadVertexHead = pNode;				        
	
	else									        
	{
		RoadVertexNode *pTrail = MoveTrail();			
		pTrail->next = pNode;			            
	}
	RoadVertexNum++;								
}


void RoadVertexList::DeleteVertexNode(RoadVertexNode *pNode)      
{
	RoadVertexNode* pTmp = RoadVertexHead;
	if(pNode==RoadVertexHead)          
		RoadVertexHead=pNode->next;
	else
	{
		while (pTmp->next!=pNode)
				pTmp=pTmp->next;
	}
	if(pNode->next==NULL)       
		pTmp->next=NULL;         
	else 
		pTmp->next=pNode->next;    
	RoadVertexNum--;
}


int RoadVertexList::GetNodeIndexByNode(RoadVertexNode *pNode) 
{
	int id=0;
	RoadVertexNode* pTmp = RoadVertexHead;
	if(pNode==RoadVertexHead)          
		return 0;
	else
	{
		while (pTmp!=pNode) 
		{
			pTmp = pTmp->next;
			id++;
		}
	}
	return id;
}


int RoadVertexList::GetNodeIndexByID(string _ID) 
{
	int id=0;
	RoadVertexNode* pTmp = RoadVertexHead;
	if(pTmp->ID == _ID)          
		return 0;
	else
	{
		while (pTmp->ID!=_ID) 
		{
			pTmp = pTmp->next;
			id++;
		}
	}
	return id;
}


void RoadVertexList::PassList()							
{
	int k=1;
	if (RoadVertexNum > 0)								
	{
		RoadVertexNode *pTmp = RoadVertexHead;		
		printf("\nNum %d road node£º\n",k++);	
		printf("   ID:%s  coordinate:(%.2lf,%.2lf)\n ",pTmp->ID.c_str(),pTmp->x,pTmp->y);   
		for (int i=1;i<RoadVertexNum;i++)				
		{
			pTmp = pTmp->next;						
			printf("\nNum %d road node£º\n",k++);	
			printf("   ID:%s  coordinate:(%.2lf,%.2lf)\n ",pTmp->ID.c_str(),pTmp->x,pTmp->y);   
		}
	}
}


int RoadVertexList::ListLength()	                    
{
	return RoadVertexNum;
}

void RoadVertexList::AddEdgeNode(RoadEdgeNode *pNode)
{
	RoadVertexNode *pTmp = RoadVertexHead;	

	int i=1;
	if(pNode->TailVex > 0)        
	{
		while (pNode->TailVex >= i++) 
		{
			pTmp = pTmp->next;
		}
	}
	pNode->TailLink = pTmp->FirstOut;
	pTmp->FirstOut=pNode;


	RoadVertexNode *qTmp = RoadVertexHead;	
	int j=1;
	if(pNode->HeadVex > 0)        
	{
		while (pNode->HeadVex >= j++) 
		{
			qTmp = qTmp->next;
		}
	}

	pNode->HeadLink = qTmp->FirstIn;
	qTmp->FirstIn=pNode;
	
}

RoadVertexNode* RoadVertexList::GetNodePtr(int Index)
{
	RoadVertexNode *pTmp = RoadVertexHead;	

	int i=1;
	if(Index > 0)        
	{
		while (Index >= i++)
		{
			pTmp = pTmp->next;
		}
	}
	return pTmp;
}

RoadVertexList::RoadVertexList(void)                            
{
	RoadVertexHead = NULL;
	RoadVertexNum = 0;
}


RoadVertexList::~RoadVertexList(void)
{
	if (RoadVertexNum > 0)						            
	{
		RoadVertexNode *pDelete = RoadVertexHead;			
		RoadVertexNode *pTmp = NULL;				  
		for(int i=0; i< RoadVertexNum; i++)			
		{
			pTmp = pDelete->next;				
			delete pDelete;							 
			pDelete = pTmp;							 
		}
		RoadVertexNum = 0;							
		pDelete = NULL;							
		pTmp = NULL;								
	}
	RoadVertexHead = NULL;             
}
