# Supplementary material for: A multi-objective scheduling optimization algorithm of a camera network for directional road network coverage
Source: PLoS One. 2018 Oct 31;13(10):e0206038. doi: 10.1371/journal.pone.0206038 (PMC6209222; doi:10.1371/journal.pone.0206038)
Supplement: S4 File — The source code of the proposed method in this paper and it is developed by C++. (ZIP) [file pone.0206038.s004.zip › Project/Project/RoadVertexList.h]

#pragma once
#include "RoadVertexNode.h"
#include "RoadEdgeNode.h"
class RoadVertexList
{
private:
		RoadVertexNode* RoadVertexHead;
		int RoadVertexNum;

public:
		friend class RoadEdgeNode;
		
		RoadVertexNode* MoveTrail()	;			        	
		RoadVertexNode* HeadTrail()	;                   
		void AddVertexNode(RoadVertexNode *pNode);			
		void PassList();								
		int ListLength();								
		void DeleteVertexNode(RoadVertexNode *pNode);	
		int GetNodeIndexByNode(RoadVertexNode *pNode);      
		int GetNodeIndexByID(string _ID);      
		void AddEdgeNode(RoadEdgeNode *pNode);
		RoadVertexNode* GetNodePtr(int i); 

		RoadVertexList(void);
		~RoadVertexList(void);
};
