# Supplementary material for: A multi-objective scheduling optimization algorithm of a camera network for directional road network coverage
Source: PLoS One. 2018 Oct 31;13(10):e0206038. doi: 10.1371/journal.pone.0206038 (PMC6209222; doi:10.1371/journal.pone.0206038)
Supplement: S4 File — The source code of the proposed method in this paper and it is developed by C++. (ZIP) [file pone.0206038.s004.zip › Project/Project/RoadVertexNode.cpp]

#include "stdafx.h"
#include "RoadVertexNode.h"

string RoadVertexNode:: GetID()
{
	return this->ID;
}

 double RoadVertexNode::GetX()
{
	return this->x;
}


double RoadVertexNode:: GetY()
{
	return this->y;
}

void RoadVertexNode::RoadVertexNode_init(string _ID,double _x,double _y)
{
	this->ID = _ID;
	this->x = _x;
	this->y = _y;
}


RoadEdgeNode* RoadVertexNode::GetFirstIn()
{
	return this->FirstIn;
}


RoadEdgeNode* RoadVertexNode::GetFirstOut()
{
	return this->FirstOut;
}


RoadVertexNode* RoadVertexNode::GetNext()
{
	return this->next;
}

RoadVertexNode::RoadVertexNode(void)
{
	FirstIn = NULL;
	FirstOut = NULL;
}

RoadVertexNode::~RoadVertexNode(void)
{
}
