# Supplementary material for: A multi-objective scheduling optimization algorithm of a camera network for directional road network coverage
Source: PLoS One. 2018 Oct 31;13(10):e0206038. doi: 10.1371/journal.pone.0206038 (PMC6209222; doi:10.1371/journal.pone.0206038)
Supplement: S4 File — The source code of the proposed method in this paper and it is developed by C++. (ZIP) [file pone.0206038.s004.zip › Project/Project/RoadVertexNode.h]

#pragma once
#include "RoadEdgeNode.h"
#include <string>
class RoadVertexNode
{
private:
		string ID;
		double x;
		double y;
		RoadEdgeNode *FirstIn;
		RoadEdgeNode *FirstOut;
		RoadVertexNode *next;
public:
		friend class RoadVertexList;
		friend class RoadNet;
	
		string GetID();
		double GetX();
		double GetY();
		RoadVertexNode* GetNext();
		RoadEdgeNode* GetFirstIn();
		RoadEdgeNode* GetFirstOut();
		void RoadVertexNode_init(string _ID,double _x,double _y);

		RoadVertexNode(void);
		~RoadVertexNode(void);
};
