# Supplementary material for: A multi-objective scheduling optimization algorithm of a camera network for directional road network coverage
Source: PLoS One. 2018 Oct 31;13(10):e0206038. doi: 10.1371/journal.pone.0206038 (PMC6209222; doi:10.1371/journal.pone.0206038)
Supplement: S4 File — The source code of the proposed method in this paper and it is developed by C++. (ZIP) [file pone.0206038.s004.zip › Project/Project/WriteShapeFile.h]

#pragma once
#include "ogrsf_frmts.h"
#include <iostream>
#include <fstream>
#include "CameraList.h"
#include "CameraNode.h"
#include "RoadEdgeNode.h"
#include "RoadEdgeNode_un.h"
#include "RoadVertexNode.h"
#include "RoadCoveredList.h"
#include "RoadCovered.h"
#include "RoadNet.h"
#include <string.h>


#define GtEq(a,b) ( a > b||( a - b>-5*1e-2 && a - b<5*1e-2))
#define LtEq(a,b) ( a < b||( a - b>-5*1e-2 && a - b<5*1e-2))
#define Eq(a,b) ( a - b>-5*1e-2 && a - b<5*1e-2)

//Create camera point layer
void CreatePointLayer(CameraList &CameList,string layerName)
{
	const char *pszDriverName = "ESRI Shapefile";
	OGRSFDriver *poDriver;

	OGRRegisterAll();

	poDriver = OGRSFDriverRegistrar::GetRegistrar()->GetDriverByName(pszDriverName );
	if( poDriver == NULL )
	{
		printf( "%s driver not available.\n", pszDriverName );
		exit( 1 );
	}

	ifstream f;
	string LayerPath("../ResultFile/");
	LayerPath +=layerName;
	LayerPath +=".shp";
	
	f.open (LayerPath);
	if(!f)  
    {  
        f.close();  
    }  

    else  
    {  
        f.close();  
        remove(LayerPath.c_str());  
    }  

	OGRDataSource *poDS = NULL ;
	
	poDS = poDriver->CreateDataSource( LayerPath.c_str(), NULL );
	if( poDS == NULL )
	{
		printf( "Creation of output file failed.\n" );
		exit( 1 );
	}

	OGRLayer *poLayer;
	poDS->CreateLayer(layerName.c_str(), NULL, wkbPoint, NULL );
	
	poLayer=NULL;
	poLayer = poDS->GetLayer(0);
	if( poLayer == NULL )
	{
		printf( "Layer creation failed.\n" );
		exit( 1 );
	}

	OGRFieldDefn IDField( "ID", OFTString );
	OGRFieldDefn TypeField( "Type", OFTInteger );
	OGRFieldDefn XField( "X",OFTReal );
	OGRFieldDefn YField( "Y",OFTReal );
	OGRFieldDefn RField( "R",OFTReal );
	OGRFieldDefn AOVField( "AOV",OFTReal );
	OGRFieldDefn DirField( "Dir",OFTReal );
	OGRFieldDefn TAngField( "TAng",OFTReal );

	IDField.SetWidth(20);
	TypeField.SetWidth(20);
	XField.SetWidth(20);
	YField.SetWidth(20);
	RField.SetWidth(20);
	AOVField.SetWidth(20);
	DirField.SetWidth(20);
	TAngField.SetWidth(20);

	XField.SetPrecision(5);
	YField.SetPrecision(5);
	RField.SetPrecision(5);
	AOVField.SetPrecision(5);
	DirField.SetPrecision(5);
	TAngField.SetPrecision(5);

    if( poLayer->CreateField( &IDField ) != OGRERR_NONE )  
    {  
        printf( "Creating ID failed.\n" );  
        return;  
    }  
    if( poLayer->CreateField( &TypeField ) != OGRERR_NONE )  
    {  
        printf( "Creating Type failed.\n" );  
        return;  
    }  
    if( poLayer->CreateField( &XField ) != OGRERR_NONE )  
    {  
        printf( "Creating X failed.\n" );  
        return;  
    }   
    if( poLayer->CreateField( &YField ) != OGRERR_NONE )  
    {  
        printf( "Creating Y failed.\n" );  
        return;  
    }  
    if( poLayer->CreateField( &RField ) != OGRERR_NONE )  
    {  
        printf( "Creating R failed.\n" );  
        return;  
    }  
    if( poLayer->CreateField( &AOVField ) != OGRERR_NONE )  
    {  
        printf( "Creating AOV failed.\n" );  
        return;  
    }  
	  if( poLayer->CreateField( &DirField ) != OGRERR_NONE )  
    {  
        printf( "Creating Dir failed.\n" );  
        return;  
    }  
    if( poLayer->CreateField( &TAngField ) != OGRERR_NONE )  
    {  
        printf( "Creating TAng failed.\n" );  
        return;  
    }  
	
	CameraNode* CameNode = CameList.HeadTrail();
	while (CameNode)
	{
		OGRFeature *poFeature;
		poFeature=OGRFeature::CreateFeature(poLayer->GetLayerDefn());

		poFeature->SetField( "ID", CameNode->GetData()->GetID().c_str());
		poFeature->SetField( "Type", CameNode->GetData()->GetType() );
		poFeature->SetField( "X", CameNode->GetData()->GetX() );
		poFeature->SetField( "Y", CameNode->GetData()->GetY() );
		poFeature->SetField( "R", CameNode->GetData()->GetR() );
		poFeature->SetField( "AOV", CameNode->GetData()->GetAngle() );
		poFeature->SetField( "Dir", CameNode->GetData()->GetDirction() );
		poFeature->SetField( "TAng", CameNode->GetData()->GetAngle_threshold() );

		OGRPoint pt;

		pt.setX( CameNode->GetData()->GetX() );
		pt.setY( CameNode->GetData()->GetY() );

		poFeature->SetGeometry( &pt ); 

		if( poLayer->CreateFeature( poFeature ) != OGRERR_NONE )
		{
			printf( "Failed to create feature in shapefile.\n" );
			exit( 1 );
		}

		OGRFeature::DestroyFeature( poFeature );

		CameNode = CameNode->ReturnNext();
	}

	OGRDataSource::DestroyDataSource( poDS );
}


//Create road node layer
void CreatePointLayer(RoadNet &RoadNetwork)
{
	const char *pszDriverName = "ESRI Shapefile";
	OGRSFDriver *poDriver;

	OGRRegisterAll();

	poDriver = OGRSFDriverRegistrar::GetRegistrar()->GetDriverByName(pszDriverName );
	if( poDriver == NULL )
	{
		printf( "%s driver not available.\n", pszDriverName );
		exit( 1 );
	}

	ifstream f;
	string LayerPath("../ResultFile/RoadVertexNode.shp");

	f.open (LayerPath);
	if(!f)  
    {  
        f.close();  
    }  

    else  
    {  
        f.close();  
        remove(LayerPath.c_str());  
    }  

	OGRDataSource *poDS = NULL ;
	
	poDS = poDriver->CreateDataSource( LayerPath.c_str(), NULL );
	if( poDS == NULL )
	{
		printf( "Creation of output file failed.\n" );
		exit( 1 );
	}

	OGRLayer *poLayer;
	poDS->CreateLayer(LayerPath.c_str(), NULL, wkbPoint, NULL );
	
	poLayer=NULL;
	poLayer = poDS->GetLayer(0);
	if( poLayer == NULL )
	{
		printf( "Layer creation failed.\n" );
		exit( 1 );
	}

	OGRFieldDefn IDField( "ID", OFTString );
	OGRFieldDefn XField( "X",OFTReal );
	OGRFieldDefn YField( "Y",OFTReal );

	IDField.SetWidth(20);
	XField.SetWidth(20);
	YField.SetWidth(20);

	XField.SetPrecision(5);
	YField.SetPrecision(5);

    if( poLayer->CreateField( &IDField ) != OGRERR_NONE )  
    {  
        printf( "Creating ID failed.\n" );  
        return;  
    }   
    if( poLayer->CreateField( &XField ) != OGRERR_NONE )  
    {  
        printf( "Creating X failed.\n" );  
        return;  
    }   
    if( poLayer->CreateField( &YField ) != OGRERR_NONE )  
    {  
        printf( "Creating Y failed.\n" );  
        return;  
    }  
	
	RoadVertexNode* VertPtr = RoadNetwork.GetRoadVertexList()->HeadTrail();
	while (VertPtr)
	{			
			OGRFeature *poFeature;
			poFeature=OGRFeature::CreateFeature(poLayer->GetLayerDefn());

			poFeature->SetField( "ID", VertPtr->GetID().c_str() );
			poFeature->SetField( "X", VertPtr->GetX());
			poFeature->SetField( "Y", VertPtr->GetY());

			OGRPoint pt;

			pt.setX( VertPtr->GetX() );
			pt.setY(  VertPtr->GetY() );
	
			poFeature->SetGeometry( &pt ); 

			if( poLayer->CreateFeature( poFeature ) != OGRERR_NONE )
			{
				printf( "Failed to create feature in shapefile.\n" );
				exit( 1 );
			}

			OGRFeature::DestroyFeature( poFeature );

			VertPtr=VertPtr->GetNext();
	}
		
	OGRDataSource::DestroyDataSource( poDS );
}

//Create road section layer
void CreatePolylineLayer(RoadNet &RoadNetwork)
{
	const char *pszDriverName = "ESRI Shapefile";
	OGRSFDriver *poDriver;

	OGRRegisterAll();

	poDriver = OGRSFDriverRegistrar::GetRegistrar()->GetDriverByName(pszDriverName );
	if( poDriver == NULL )
	{
		printf( "%s driver not available.\n", pszDriverName );
		exit( 1 );
	}

	string LayerPath("../ResultFile/RoadNet.shp");

	ifstream f;
	f.open (LayerPath);
	if(!f)  
    {  
        f.close();   
    }  

    else  
    {  
        f.close();  
        remove(LayerPath.c_str());  
    }  
	OGRDataSource *poDS = NULL ;
	
	poDS = poDriver->CreateDataSource( LayerPath.c_str(), NULL );
	if( poDS == NULL )
	{
		printf( "Creation of output file failed.\n" );
		exit( 1 );
	}

	OGRLayer *poLayer;
	poDS->CreateLayer( "RoadNet.shp", NULL, wkbLineString, NULL );
	
	poLayer=NULL;
	poLayer = poDS->GetLayer(0);
	if( poLayer == NULL )
	{
		printf( "Layer creation failed.\n" );
		exit( 1 );
	}

	OGRFieldDefn StartIDField("StartID",OFTString);
	OGRFieldDefn EndIDField("EndID",OFTString);
	OGRFieldDefn TypeField("Type",OFTInteger);
	OGRFieldDefn StartXField("StartX",OFTReal);
	OGRFieldDefn StartYField("StartY",OFTReal);
	OGRFieldDefn EndXField("EndX",OFTReal);
	OGRFieldDefn EndYField("EndY",OFTReal);
	OGRFieldDefn LengthField("Length",OFTReal);
	OGRFieldDefn WidthField("Width",OFTReal);

	StartIDField.SetWidth(20);
	EndIDField.SetWidth(20);
	TypeField.SetWidth(20);
	StartXField.SetWidth(20);
	StartYField.SetWidth(20);
	EndXField.SetWidth(20);
	EndYField.SetWidth(20);
	LengthField.SetWidth(20);
	WidthField.SetWidth(20);

	StartXField.SetPrecision(5);
	StartYField.SetPrecision(5);
	EndXField.SetPrecision(5);
	EndYField.SetPrecision(5);
	LengthField.SetPrecision(5);
	WidthField.SetPrecision(5);

    if( poLayer->CreateField( &StartIDField ) != OGRERR_NONE )  
    {  
        printf( "Creating StartID failed.\n" );  
        return;  
    }  
    if( poLayer->CreateField( &EndIDField ) != OGRERR_NONE )  
    {  
        printf( "Creating EndID failed.\n" );  
        return;  
    } 
	if( poLayer->CreateField( &TypeField ) != OGRERR_NONE )  
    {  
        printf( "Creating Type failed.\n" );  
        return;  
    } 
    if( poLayer->CreateField( &StartXField ) != OGRERR_NONE )  
    {  
        printf( "Creating StartX failed.\n" );  
        return;  
    }   
    if( poLayer->CreateField( &StartYField ) != OGRERR_NONE )  
    {  
        printf( "Creating StartY failed.\n" );  
        return;  
    }  
    if( poLayer->CreateField( &EndXField ) != OGRERR_NONE )  
    {  
        printf( "Creating EndX failed.\n" );  
        return;  
    }  
    if( poLayer->CreateField( &EndYField ) != OGRERR_NONE )  
    {  
        printf( "Creating EndY failed.\n" );  
        return;  
    }  
	  if( poLayer->CreateField( &LengthField ) != OGRERR_NONE )  
    {  
        printf( "Creating Length failed.\n" );  
        return;  
    }  
    if( poLayer->CreateField( &WidthField ) != OGRERR_NONE )  
    {  
        printf( "Creating Width failed.\n" );  
        return;  
    }  

	RoadVertexNode* VertPtr = RoadNetwork.GetRoadVertexList()->HeadTrail();
	RoadVertexNode* TailPtr,*HeadPtr;
	RoadEdgeNode* EdgePtr = VertPtr->GetFirstOut();
	while (VertPtr)
	{
		while(EdgePtr)
		{
			TailPtr = RoadNetwork.GetRoadVertexList()->GetNodePtr(EdgePtr->GetTailVex()); 
			HeadPtr = RoadNetwork.GetRoadVertexList()->GetNodePtr(EdgePtr->GetHeadVex());
			
			OGRFeature *poFeature;
			poFeature=OGRFeature::CreateFeature(poLayer->GetLayerDefn());

			poFeature->SetField( "StartID", TailPtr->GetID().c_str() );
			poFeature->SetField( "EndID",HeadPtr->GetID().c_str());
			poFeature->SetField( "Type",EdgePtr->GetType());
			poFeature->SetField( "StartX", TailPtr->GetX());
			poFeature->SetField( "StartY", TailPtr->GetY());
			poFeature->SetField( "EndX", HeadPtr->GetX() );
			poFeature->SetField( "EndY", HeadPtr->GetY());
			poFeature->SetField( "Length", EdgePtr->GetLength());
			poFeature->SetField( "Width", EdgePtr->GetWidth());

			OGRLineString polyline;	
			OGRPoint pt_start,pt_end;

			pt_start.setX( TailPtr->GetX());
			pt_start.setY( TailPtr->GetY() );

			pt_end.setX( HeadPtr->GetX());
			pt_end.setY( HeadPtr->GetY() );

			polyline.addPoint(&pt_start);
			polyline.addPoint(&pt_end);
			poFeature->SetGeometry(&polyline);

			if( poLayer->CreateFeature( poFeature ) != OGRERR_NONE )
			{
				printf( "Failed to create feature in shapefile.\n" );
				exit( 1 );
			}

			OGRFeature::DestroyFeature( poFeature );

			EdgePtr = EdgePtr->GetTailLink();
		}
		VertPtr = VertPtr->GetNext();
		if(VertPtr)
			EdgePtr = VertPtr->GetFirstOut();
	}

	OGRDataSource::DestroyDataSource( poDS );
}

//Create road section covered£¨bafore or after merging£©
void CreatePolylineLayer(RoadCoveredList *RoadCovList,string layerName)
{
	const char *pszDriverName = "ESRI Shapefile";
	OGRSFDriver *poDriver;

	OGRRegisterAll();

	poDriver = OGRSFDriverRegistrar::GetRegistrar()->GetDriverByName(pszDriverName );
	if( poDriver == NULL )
	{
		printf( "%s driver not available.\n", pszDriverName );
		exit( 1 );
	}

	ifstream f;
	string LayerPath("../ResultFile/");
	LayerPath +=layerName;
	LayerPath +=".shp";;
	f.open (LayerPath);
	if(!f)  
    {  
        f.close();   
    }  

    else  
    {  
        f.close();  
        remove(LayerPath.c_str());  
    }  
	OGRDataSource *poDS = NULL ;
	
	poDS = poDriver->CreateDataSource( LayerPath.c_str(), NULL );
	if( poDS == NULL )
	{
		printf( "Creation of output file failed.\n" );
		exit( 1 );
	}

	OGRLayer *poLayer;
	poDS->CreateLayer( layerName.c_str(), NULL, wkbLineString, NULL );
	
	poLayer=NULL;
	poLayer = poDS->GetLayer(0);
	if( poLayer == NULL )
	{
		printf( "Layer creation failed.\n" );
		exit( 1 );
	}

	OGRFieldDefn StartIDField("StartID",OFTString);
	OGRFieldDefn EndIDField("EndID",OFTString);
	OGRFieldDefn StartXField("StartX",OFTReal);
	OGRFieldDefn StartYField("StartY",OFTReal);
	OGRFieldDefn EndXField("EndX",OFTReal);
	OGRFieldDefn EndYField("EndY",OFTReal);
	OGRFieldDefn LengthField("Length",OFTReal);

	StartIDField.SetWidth(20);
	EndIDField.SetWidth(20);
	StartXField.SetWidth(20);
	StartYField.SetWidth(20);
	EndXField.SetWidth(20);
	EndYField.SetWidth(20);
	LengthField.SetWidth(20);

	StartXField.SetPrecision(5);
	StartYField.SetPrecision(5);
	EndXField.SetPrecision(5);
	EndYField.SetPrecision(5);
	LengthField.SetPrecision(5);
 
    if( poLayer->CreateField( &StartIDField ) != OGRERR_NONE )  
    {  
        printf( "Creating StartID failed.\n" );  
        return;  
    }  
    if( poLayer->CreateField( &EndIDField ) != OGRERR_NONE )  
    {  
        printf( "Creating EndID failed.\n" );  
        return;  
    }  
    if( poLayer->CreateField( &StartXField ) != OGRERR_NONE )  
    {  
        printf( "Creating StartX failed.\n" );  
        return;  
    }   
    if( poLayer->CreateField( &StartYField ) != OGRERR_NONE )  
    {  
        printf( "Creating StartY failed.\n" );  
        return;  
    }  
    if( poLayer->CreateField( &EndXField ) != OGRERR_NONE )  
    {  
        printf( "Creating EndX failed.\n" );  
        return;  
    }  
    if( poLayer->CreateField( &EndYField ) != OGRERR_NONE )  
    {  
        printf( "Creating EndY failed.\n" );  
        return;  
    }  
	  if( poLayer->CreateField( &LengthField ) != OGRERR_NONE )  
    {  
        printf( "Creating Length failed.\n" );  
        return;  
    }  
 
	RoadCovered *RoadCoved = RoadCovList->HeadTrail();

	while (RoadCoved)
	{			
		OGRFeature *poFeature;
		poFeature=OGRFeature::CreateFeature(poLayer->GetLayerDefn());
			
		poFeature->SetField( "StartID", RoadCoved->GetRoadBelongStartID().c_str());
		poFeature->SetField( "EndID", RoadCoved->GetRoadBelongEndID().c_str());
		poFeature->SetField( "StartX", RoadCoved->GetStratPoint().GetX());
		poFeature->SetField( "StartY", RoadCoved->GetStratPoint().GetY());
		poFeature->SetField( "EndX", RoadCoved->GetEndPoint().GetX() );
		poFeature->SetField( "EndY", RoadCoved->GetEndPoint().GetY());
		poFeature->SetField( "Length", RoadCoved->GetLength());
			
		OGRLineString polyline;		
		OGRPoint pt_start,pt_end;

		pt_start.setX( RoadCoved->GetStratPoint().GetX());
		pt_start.setY( RoadCoved->GetStratPoint().GetY());

		pt_end.setX( RoadCoved->GetEndPoint().GetX());
		pt_end.setY( RoadCoved->GetEndPoint().GetY());

		polyline.addPoint(&pt_start);
		polyline.addPoint(&pt_end);
		poFeature->SetGeometry(&polyline);

		if( poLayer->CreateFeature( poFeature ) != OGRERR_NONE )
		{
			printf( "Failed to create feature in shapefile.\n" );
			exit( 1 );
		}

		OGRFeature::DestroyFeature( poFeature );

		RoadCoved = RoadCoved->GetNext();	
	}

	OGRDataSource::DestroyDataSource( poDS );
}

//Create current FOV
void CreateAOV_Layer(RoadNet &RoadNetwork,CameraList &CameList,string layerName)
{
	const char *pszDriverName = "ESRI Shapefile";
	OGRSFDriver *poDriver;

	OGRRegisterAll();

	poDriver = OGRSFDriverRegistrar::GetRegistrar()->GetDriverByName(pszDriverName );
	if( poDriver == NULL )
	{
		printf( "%s driver not available.\n", pszDriverName );
		exit( 1 );
	}

	ifstream f;
	string LayerPath("../ResultFile/");
	LayerPath +=layerName;
	LayerPath +=".shp";
	f.open (LayerPath);
	if(!f)  
    {  
        f.close();   
    }  

    else  
    {  
        f.close();  
        remove(LayerPath.c_str());  
    }  

	OGRDataSource *poDS = NULL ;
	

	poDS = poDriver->CreateDataSource( LayerPath.c_str(), NULL );
	if( poDS == NULL )
	{
		printf( "Creation of output file failed.\n" );
		exit( 1 );
	}

	OGRLayer *poLayer;
	poDS->CreateLayer( LayerPath.c_str(), NULL, wkbPolygon, NULL );
	
	poLayer=NULL;
	poLayer = poDS->GetLayer(0);
	if( poLayer == NULL )
	{
		printf( "Layer creation failed.\n" );
		exit( 1 );
	}

	OGRFieldDefn CamreaIDField("CamreaID",OFTString);
	OGRFieldDefn CamreaXField("CamreaX",OFTReal);
	OGRFieldDefn CamreaYField("CamreaY",OFTReal);
	OGRFieldDefn StartXField("StartX",OFTReal);
	OGRFieldDefn StartYField("StartY",OFTReal);
	OGRFieldDefn EndXField("EndX",OFTReal);
	OGRFieldDefn EndYField("EndY",OFTReal);

	CamreaIDField.SetWidth(20);
	CamreaXField.SetWidth(20);
	CamreaYField.SetWidth(20);	
	StartXField.SetWidth(20);
	StartYField.SetWidth(20);
	EndXField.SetWidth(20);
	EndYField.SetWidth(20);

	CamreaIDField.SetPrecision(5);
	CamreaXField.SetPrecision(5);
	CamreaYField.SetPrecision(5);	
	StartXField.SetPrecision(5);
	StartYField.SetPrecision(5);
	EndXField.SetPrecision(5);
	EndYField.SetPrecision(5);

	if(poLayer->CreateField( &CamreaIDField ) != OGRERR_NONE )
	{
		printf( "Creating CamreaID failed.\n" );
		exit( 1 );
	}

	if(poLayer->CreateField( &CamreaXField ) != OGRERR_NONE )
	{
		printf( "Creating CamreaX failed.\n" );
		exit( 1 );
	}

	if(poLayer->CreateField( &CamreaYField ) != OGRERR_NONE )
	{
		printf( "Creating CamreaY failed.\n" );
		exit( 1 );
	}

	if(poLayer->CreateField( &StartXField ) != OGRERR_NONE )
	{
		printf( "Creating StartX failed.\n" );
		exit( 1 );
	}

	if(poLayer->CreateField( &StartYField ) != OGRERR_NONE )
	{
		printf( "Creating StartY failed.\n" );
		exit( 1 );
	}

	if(poLayer->CreateField( &EndXField ) != OGRERR_NONE )
	{
		printf( "Creating EndX failed.\n" );
		exit( 1 );
	}

	if(poLayer->CreateField( &EndYField ) != OGRERR_NONE )
	{
		printf( "Creating EndY failed.\n" );
		exit( 1 );
	}

	for (int i = 0; i < CameList.ListLength(); i++)
	{
		CameraNode* CameNode=CameList.GetCameraByIndex(i);
		double AOV_min= CameNode->GetData()->GetDirction() - CameNode->GetData()->GetAngle()/2;
		double AOV_max= CameNode->GetData()->GetDirction() + CameNode->GetData()->GetAngle()/2;

		double AOV_min_ =AOV_min;
		double AOV_max_ =AOV_max;
		
		Point *Point_min= new Point ;
		Point *Point_max= new Point ;
		Point *Point_mid= new Point ;
		Point *Temp_min= new Point ;
		Point *Temp_max= new Point ;
			
		if( AOV_min >=360)
		{
			AOV_min = AOV_min - 360;
			AOV_max = AOV_max - 360;
		}
						
		if( AOV_max >=360)
		{
			AOV_max = AOV_max - 360;
		}
		if( AOV_min <0)
		{
			AOV_min = AOV_min + 360;
		}
						
		if( AOV_max <0)
		{
			AOV_max = AOV_max + 360;
		}

			if(AOV_min >= 0 && AOV_min <=90)
			{
				Point_min->SetX( sin(AOV_min*3.14159/180) * CameNode->GetData()->GetR() + CameNode->GetData()->GetX() );
				Point_min->SetY( cos(AOV_min*3.14159/180) * CameNode->GetData()->GetR() + CameNode->GetData()->GetY());
			}
								
			if(AOV_min > 270 && AOV_min <360)
			{
				Point_min->SetX( sin(AOV_min*3.14159/180) * CameNode->GetData()->GetR() + CameNode->GetData()->GetX() );
				Point_min->SetY( cos(AOV_min*3.14159/180) * CameNode->GetData()->GetR() + CameNode->GetData()->GetY());
			}
								
			if (AOV_min >180 && AOV_min <=270)								
			{
				Point_min->SetX(  CameNode->GetData()->GetX() - sin(AOV_min*3.14159/180 - 3.14159) * CameNode->GetData()->GetR() );
				Point_min->SetY(  CameNode->GetData()->GetY() - cos(AOV_min*3.14159/180 - 3.14159) * CameNode->GetData()->GetR() );
			}

			if (AOV_min > 90 && AOV_min<=180)								
			{
				Point_min->SetX( sin(3.14159 - AOV_min*3.14159/180) * CameNode->GetData()->GetR() + CameNode->GetData()->GetX() );
				Point_min->SetY( CameNode->GetData()->GetY() - cos(3.14159 - AOV_min*3.14159/180) * CameNode->GetData()->GetR() );
			}


			if(AOV_max >= 0 && AOV_max <=90)
			{
				Point_max->SetX( sin(AOV_max*3.14159/180) * CameNode->GetData()->GetR() + CameNode->GetData()->GetX() );
				Point_max->SetY( cos(AOV_max*3.14159/180) * CameNode->GetData()->GetR() + CameNode->GetData()->GetY());
			}
								
			if(AOV_max > 270 && AOV_max <360)
			{
				Point_max->SetX( sin(AOV_max*3.14159/180) * CameNode->GetData()->GetR() + CameNode->GetData()->GetX() );
				Point_max->SetY( cos(AOV_max*3.14159/180) * CameNode->GetData()->GetR() + CameNode->GetData()->GetY());
			}
								
			if (AOV_max >180 && AOV_max <=270)								
			{
				Point_max->SetX(  CameNode->GetData()->GetX() - sin(AOV_max*3.14159/180 - 3.14159) * CameNode->GetData()->GetR() );
				Point_max->SetY(  CameNode->GetData()->GetY() - cos(AOV_max*3.14159/180 - 3.14159) * CameNode->GetData()->GetR() );
			}

			if (AOV_max > 90 && AOV_max<=180)							
			{
				Point_max->SetX( sin(3.14159 - AOV_max*3.14159/180) * CameNode->GetData()->GetR() + CameNode->GetData()->GetX() );
				Point_max->SetY( CameNode->GetData()->GetY() - cos(3.14159 - AOV_max*3.14159/180) * CameNode->GetData()->GetR() );
			}
																																																			
		Point_min->Point_init( ((int)((Point_min->GetX()+0.0005)*1000)/1000.0),((int)((Point_min->GetY()+0.0005)*1000)/1000.0));
		Point_max->Point_init( ((int)((Point_max->GetX()+0.0005)*1000)/1000.0),((int)((Point_max->GetY()+0.0005)*1000)/1000.0));
	
		OGRFeature *poFeature;
		poFeature=OGRFeature::CreateFeature(poLayer->GetLayerDefn());

		poFeature->SetField( "CamreaID", CameNode->GetData()->GetID().c_str());
		poFeature->SetField( "CamreaX",  CameNode->GetData()->GetX());
		poFeature->SetField( "CamreaY",CameNode->GetData()->GetY());		
		poFeature->SetField( "StartX", Point_min->GetX());
		poFeature->SetField( "StartY", Point_min->GetY());
		poFeature->SetField( "EndX", Point_max->GetX());
		poFeature->SetField( "EndY",Point_max->GetY());

		OGRLinearRing polyRing;
		OGRPolygon polygon;

		OGRPoint pt_start,pt_camera,pt_end,pt_mid;

		pt_start.setX(Point_min->GetX());
		pt_start.setY(Point_min->GetY());

		pt_camera.setX(CameNode->GetData()->GetX());
		pt_camera.setY( CameNode->GetData()->GetY());

		pt_end.setX(Point_max->GetX() );
		pt_end.setY(Point_max->GetY() );

		polyRing.addPoint(&pt_camera);
		polyRing.addPoint(&pt_start);

		for (int i = 1; i < 20; i++)
		{
			if( AOV_min_ >=360)
			{
				AOV_min_ = AOV_min_ - 360;
				AOV_max_ = AOV_max_ - 360;
			}
			
			if( AOV_min_ <0)
			{
				AOV_min_ = AOV_min_ + 360;
				AOV_max_ = AOV_max_ + 360;
			}
			
			double AOV_mid = AOV_min_ + i/20.0 *(AOV_max_ - AOV_min_);

			if( AOV_mid >=360)
			{
				AOV_mid = AOV_mid - 360;
			}

			if(AOV_mid >= 0 && AOV_mid <=90)
			{
				Point_mid->SetX( sin(AOV_mid*3.14159/180) * CameNode->GetData()->GetR() + CameNode->GetData()->GetX() );
				Point_mid->SetY( cos(AOV_mid*3.14159/180) * CameNode->GetData()->GetR() + CameNode->GetData()->GetY());
			}
								
			if(AOV_mid > 270 && AOV_mid <360)
			{
				Point_mid->SetX( sin(AOV_mid*3.14159/180) * CameNode->GetData()->GetR() + CameNode->GetData()->GetX() );
				Point_mid->SetY( cos(AOV_mid*3.14159/180) * CameNode->GetData()->GetR() + CameNode->GetData()->GetY());
			}
								
			if (AOV_mid >180 && AOV_mid <=270)								
			{
				Point_mid->SetX(  CameNode->GetData()->GetX() - sin(AOV_mid*3.14159/180 - 3.14159) * CameNode->GetData()->GetR() );
				Point_mid->SetY(  CameNode->GetData()->GetY() - cos(AOV_mid*3.14159/180 - 3.14159) * CameNode->GetData()->GetR() );
			}

			if (AOV_mid > 90 && AOV_mid<=180)								
			{
				Point_mid->SetX( sin(3.14159 - AOV_mid*3.14159/180) * CameNode->GetData()->GetR() + CameNode->GetData()->GetX() );
				Point_mid->SetY( CameNode->GetData()->GetY() - cos(3.14159 - AOV_mid*3.14159/180) * CameNode->GetData()->GetR() );
			}
			
			pt_mid.setX(Point_mid->GetX());
			pt_mid.setY(Point_mid->GetY());
			polyRing.addPoint(&pt_mid);
		}
		
		polyRing.addPoint(&pt_end);
		polyRing.addPoint(&pt_camera);

		polygon.addRing(&polyRing);

		poFeature->SetGeometry(&polygon);

		if( poLayer->CreateFeature( poFeature ) != OGRERR_NONE )
		{
			printf( "Failed to create feature in shapefile.\n" );
			exit( 1 );
		}
		OGRFeature::DestroyFeature( poFeature );			
	}
	OGRDataSource::DestroyDataSource( poDS );	
}

//Create optimal LOS
void CreateAOV_OptimalLayer(RoadNet &RoadNetwork,CameraList &CameList,string layerName)
{
	const char *pszDriverName = "ESRI Shapefile";
	OGRSFDriver *poDriver;

	OGRRegisterAll();

	poDriver = OGRSFDriverRegistrar::GetRegistrar()->GetDriverByName(pszDriverName );
	if( poDriver == NULL )
	{
		printf( "%s driver not available.\n", pszDriverName );
		exit( 1 );
	}

	ifstream f;
	string LayerPath("../ResultFile/");
	LayerPath +=layerName;
	LayerPath +=".shp";
	f.open (LayerPath);
	if(!f)  
    {  
        f.close();   
    }  

    else  
    {  
        f.close();  
        remove(LayerPath.c_str());  
    }  

	OGRDataSource *poDS = NULL ;
	

	poDS = poDriver->CreateDataSource( LayerPath.c_str(), NULL );
	if( poDS == NULL )
	{
		printf( "Creation of output file failed.\n" );
		exit( 1 );
	}

	OGRLayer *poLayer;
	poDS->CreateLayer( LayerPath.c_str(), NULL, wkbPolygon, NULL );
	
	poLayer=NULL;
	poLayer = poDS->GetLayer(0);
	if( poLayer == NULL )
	{
		printf( "Layer creation failed.\n" );
		exit( 1 );
	}

	OGRFieldDefn CamreaIDField("CamreaID",OFTString);
	OGRFieldDefn CamreaXField("CamreaX",OFTReal);
	OGRFieldDefn CamreaYField("CamreaY",OFTReal);
	OGRFieldDefn StartIDField("StartID",OFTString);
	OGRFieldDefn EndIDField("EndID",OFTString);
	OGRFieldDefn StartXField("StartX",OFTReal);
	OGRFieldDefn StartYField("StartY",OFTReal);
	OGRFieldDefn EndXField("EndX",OFTReal);
	OGRFieldDefn EndYField("EndY",OFTReal);

	CamreaIDField.SetWidth(20);
	CamreaXField.SetWidth(20);
	CamreaYField.SetWidth(20);	
	StartIDField.SetWidth(20);
	EndIDField.SetWidth(20);
	StartXField.SetWidth(20);
	StartYField.SetWidth(20);
	EndXField.SetWidth(20);
	EndYField.SetWidth(20);

	CamreaIDField.SetPrecision(5);
	CamreaXField.SetPrecision(5);
	CamreaYField.SetPrecision(5);	
	StartIDField.SetPrecision(5);
	EndIDField.SetPrecision(5);
	StartXField.SetPrecision(5);
	StartYField.SetPrecision(5);
	EndXField.SetPrecision(5);
	EndYField.SetPrecision(5);

	if(poLayer->CreateField( &CamreaIDField ) != OGRERR_NONE )
	{
		printf( "Creating CamreaID failed.\n" );
		exit( 1 );
	}

	if(poLayer->CreateField( &CamreaXField ) != OGRERR_NONE )
	{
		printf( "Creating CamreaX failed.\n" );
		exit( 1 );
	}

	if(poLayer->CreateField( &CamreaYField ) != OGRERR_NONE )
	{
		printf( "Creating CamreaY failed.\n" );
		exit( 1 );
	}

	if(poLayer->CreateField( &StartIDField ) != OGRERR_NONE )
	{
		printf( "Creating StartID failed.\n" );
		exit( 1 );
	}

	if(poLayer->CreateField( &EndIDField ) != OGRERR_NONE )
	{
		printf( "Creating EndID failed.\n" );
		exit( 1 );
	}

	if(poLayer->CreateField( &StartXField ) != OGRERR_NONE )
	{
		printf( "Creating StartX failed.\n" );
		exit( 1 );
	}

	if(poLayer->CreateField( &StartYField ) != OGRERR_NONE )
	{
		printf( "Creating StartY failed.\n" );
		exit( 1 );
	}

	if(poLayer->CreateField( &EndXField ) != OGRERR_NONE )
	{
		printf( "Creating EndX failed.\n" );
		exit( 1 );
	}

	if(poLayer->CreateField( &EndYField ) != OGRERR_NONE )
	{
		printf( "Creating EndY failed.\n" );
		exit( 1 );
	}

	for (int i = 0; i < CameList.ListLength(); i++)
	{
		CameraNode* CameNode=CameList.GetCameraByIndex(i);
		RoadVertexNode* VertPtr = RoadNetwork.GetRoadVertexList()->HeadTrail();
		RoadVertexNode* TailPtr,*HeadPtr;
		RoadEdgeNode_un* EdgePtr = (RoadEdgeNode_un*)VertPtr->GetFirstOut();
			
		while (VertPtr)
		{
			while(EdgePtr)
			{
				TailPtr=RoadNetwork.GetRoadVertexList()->GetNodePtr(EdgePtr->GetTailVex());
				HeadPtr=RoadNetwork.GetRoadVertexList()->GetNodePtr(EdgePtr->GetHeadVex());
				if((EdgePtr->RoadEdgeNode::GetAngle_optimal_min().at(i)!=999)&&(EdgePtr->RoadEdgeNode::GetAngle_optimal_max().at(i)!=999))
				{					
					//aX+bY+c=0 ,P1(x1,y1),P2(x2,y2),a=Y2 - Y1,b = X1 - X2,c = X2*Y1 - X1*Y2
					double a0 = HeadPtr->GetY() - TailPtr->GetY();
					double b0 = TailPtr->GetX() - HeadPtr->GetX();
					double c0 = HeadPtr->GetX() * TailPtr->GetY() - TailPtr->GetX() * HeadPtr->GetY();

					//if k ,a=k , b =-1, c=y0-k*x0;if not k£¬a=1,b=0,c=-x0;

					double a1=0,b1=0,c1=0;
					double AOV_min= EdgePtr->RoadEdgeNode::GetAngle_optimal_min().at(i);
					double AOV_max= EdgePtr->RoadEdgeNode::GetAngle_optimal_max().at(i);

					if( AOV_min >360)
					{
						AOV_min = AOV_min - 360;
					}
						
					if( AOV_max >360)
					{
						AOV_max = AOV_max - 360;
					}						
						double k1 = 0;
					
						if(Eq(AOV_min,0)||Eq(AOV_min,180)||Eq(AOV_min,360)) 
						{
							a1 = 1;
							b1 = 0;
							c1 = -1 * CameNode->GetData()->GetX();
						}
						else
						{
							if(AOV_min > 0 && AOV_min <=90)
								k1 = tan(( 90- AOV_min) * 3.1415 /180);
								
							if(AOV_min > 270 && AOV_min <360)
					            k1 = -1* tan(( AOV_min - 270 ) * 3.1415 /180);
								
							if (AOV_min >180 && AOV_min <=270)								
								k1 = tan(( 270- AOV_min) * 3.1415 /180);

							if (AOV_min > 90 && AOV_min<180)								
								k1 = -1*tan((  AOV_min - 90) * 3.1415 /180);								
							a1 = k1;
							b1 = -1;
							c1 = CameNode->GetData()->GetY()- k1 * CameNode->GetData()->GetX();
						}			

						double a2=0,b2=0,c2=0;		
						double k2 = 0;					
						if(Eq(AOV_max,0)||Eq(AOV_max,180)||Eq(AOV_max,360)) 
						{
							a2 = 1;
							b2 = 0;
							c2 = -1 * CameNode->GetData()->GetX();
						}
						else 
						{
							if(AOV_max > 0 && AOV_max <=90)							
								k2 = tan(( 90- AOV_max) * 3.1415 /180);
								
							if(AOV_max > 270 && AOV_max <360)								
								k2 = -1* tan(( AOV_max - 270 ) * 3.1415 /180);
								
							if (AOV_max >180 && AOV_max <=270)							
								k2 = tan(( 270- AOV_max) * 3.1415 /180);
								
							if (AOV_max > 90 && AOV_max<180)								
								k2 = -1*tan((  AOV_max - 90) * 3.1415 /180);								
							a2 = k2;
							b2 = -1;
							c2 = CameNode->GetData()->GetY()- k2 * CameNode->GetData()->GetX();
						}

						//x = (b0*c1 ¨C b1*c0)/D , y = (a1*c0 ¨C a0*c1)/D,D = a0*b1 ¨C a1*b0£¬ (D==0Ê±£¬overlay)

						Point *Point_min= new Point;
						double D1 = a0*b1 - a1*b0;
						D1=(double)(int)(D1*10000)/10000;
						if(D1)
						{							
							Point_min->SetX((b0*c1 - b1*c0)/D1);
							Point_min->SetY((a1*c0 - a0*c1)/D1);
						}
						else				
							RoadNetwork.SeekPointByR(CameNode,Point_min,TailPtr->GetX(),TailPtr->GetY(),HeadPtr->GetX(),HeadPtr->GetY());
						
						Point Point_max ;
						double D2 = a0*b2 - a2*b0;
						D2=(double)(int)(D2*10000)/10000;
						if(D2)
						{
							Point_max.SetX((b0*c2 - b2*c0)/D2);
							Point_max.SetY((a2*c0 - a0*c2)/D2);
						}
						else
						{
							Point_max.SetX(HeadPtr->GetX());
							Point_max.SetY(HeadPtr->GetY());
						}	
						
						double ax = Point_max.GetX()- Point_min->GetX();
						double ay = Point_max.GetY()- Point_min->GetY();
						double bx = HeadPtr->GetX() - TailPtr->GetX();
						double by = HeadPtr->GetY() - TailPtr->GetY();
						if (ax*bx+ay*by<0)
						{
							double tempx = Point_max.GetX();
							double tempy = Point_max.GetY();
							Point_max.SetX( Point_min->GetX());
							Point_max.SetY( Point_min->GetY());
							Point_min->SetX(tempx);
							Point_min->SetY(tempy);
						}
						
						double min_x =  min(TailPtr->GetX(),HeadPtr->GetX());
						double max_x =  max(TailPtr->GetX(),HeadPtr->GetX());
						double min_y =  min(TailPtr->GetY(),HeadPtr->GetY());
						double max_y =  max(TailPtr->GetY(),HeadPtr->GetY());
					
						if ( (GtEq(Point_min->GetX(),min_x)&&LtEq(Point_min->GetX(),max_x)) && (GtEq(Point_min->GetY(),min_y)&&LtEq(Point_min->GetY(),max_y)) )
						{
							;
						}
						else
						{
							double disToTail = sqrt((Point_min->GetX()- TailPtr->GetX())*(Point_min->GetX()- TailPtr->GetX())+(Point_min->GetY()- TailPtr->GetY())*(Point_min->GetY()- TailPtr->GetY()));
							double disToHead = sqrt((Point_min->GetX()- HeadPtr->GetX())*(Point_min->GetX()- HeadPtr->GetX())+(Point_min->GetY()- HeadPtr->GetY())*(Point_min->GetY()- HeadPtr->GetY()));
							if (disToTail > disToHead)						
								Point_max.Point_init(HeadPtr->GetX(),HeadPtr->GetY());							
							else								
								Point_min->Point_init(TailPtr->GetX(),TailPtr->GetY());														
						}
						
						if ((GtEq(Point_max.GetX(),min_x)&&LtEq(Point_max.GetX(),max_x)) && (GtEq(Point_max.GetY(),min_y)&&LtEq(Point_max.GetY(),max_y)))
						{
							;
						}
						else
						{

							double disToTail = sqrt((Point_max.GetX()- TailPtr->GetX())*(Point_max.GetX()- TailPtr->GetX())+(Point_max.GetY()- TailPtr->GetY())*(Point_max.GetY()- TailPtr->GetY())); 
							double disToHead = sqrt((Point_max.GetX()- HeadPtr->GetX())*(Point_max.GetX()- HeadPtr->GetX())+(Point_max.GetY()- HeadPtr->GetY())*(Point_max.GetY()- HeadPtr->GetY())); 
							if (disToTail > disToHead) 							
								Point_max.Point_init(HeadPtr->GetX(),HeadPtr->GetY());					
							else							
								Point_min->Point_init(TailPtr->GetX(),TailPtr->GetY());																												
						}
							
						Point_min->Point_init( ((int)((Point_min->GetX()+0.0005)*1000)/1000.0),((int)((Point_min->GetY()+0.0005)*1000)/1000.0));
						Point_max.Point_init( ((int)((Point_max.GetX()+0.0005)*1000)/1000.0),((int)((Point_max.GetY()+0.0005)*1000)/1000.0));
							
						OGRFeature *poFeature;
						poFeature=OGRFeature::CreateFeature(poLayer->GetLayerDefn());

						poFeature->SetField( "CamreaID", CameNode->GetData()->GetID().c_str() );
						poFeature->SetField( "CamreaX",  CameNode->GetData()->GetX());
						poFeature->SetField( "CamreaY",CameNode->GetData()->GetY() );
						poFeature->SetField( "StartID", TailPtr->GetID().c_str());
						poFeature->SetField( "EndID", HeadPtr->GetID().c_str() );
						poFeature->SetField( "StartX", Point_min->GetX());
						poFeature->SetField( "StartY", Point_min->GetY() );
						poFeature->SetField( "EndX", Point_max.GetX() );
						poFeature->SetField( "EndY",Point_max.GetY());

						OGRLinearRing polyRing;
						OGRPolygon polygon;

						OGRPoint pt_start,pt_camera,pt_end;

						pt_start.setX(Point_min->GetX());
						pt_start.setY(Point_min->GetY());

						pt_camera.setX(CameNode->GetData()->GetX());
						pt_camera.setY( CameNode->GetData()->GetY());

						pt_end.setX(Point_max.GetX() );
						pt_end.setY(Point_max.GetY() );

						polyRing.addPoint(&pt_camera);
						polyRing.addPoint(&pt_start);
						polyRing.addPoint(&pt_end);
						polyRing.addPoint(&pt_camera);

						polygon.addRing(&polyRing);

						poFeature->SetGeometry(&polygon);

						if( poLayer->CreateFeature( poFeature ) != OGRERR_NONE )
						{
							printf( "Failed to create feature in shapefile.\n" );
							exit( 1 );
						}
						OGRFeature::DestroyFeature( poFeature );
					

				}
				else
				{
					;
				}

				if(!EdgePtr->GetType()) 
				{
					HeadPtr=RoadNetwork.GetRoadVertexList()->GetNodePtr(EdgePtr->GetTailVex());
					TailPtr=RoadNetwork.GetRoadVertexList()->GetNodePtr(EdgePtr->GetHeadVex());
					
					if((EdgePtr->GetAngle_optimal_min().at(i)!=999)&&(EdgePtr->GetAngle_optimal_max().at(i)!=999)) 
					{					
						double a0 = HeadPtr->GetY() - TailPtr->GetY();
						double b0 = TailPtr->GetX() - HeadPtr->GetX();
						double c0 = HeadPtr->GetX() * TailPtr->GetY() - TailPtr->GetX() * HeadPtr->GetY();

						double a1=0,b1=0,c1=0;
						double AOV_min= EdgePtr->GetAngle_optimal_min().at(i);
						double AOV_max= EdgePtr->GetAngle_optimal_max().at(i);
						if( AOV_min >360)
						{
							AOV_min = AOV_min - 360;
						}

						if( AOV_max >360)
						{
							AOV_max = AOV_max - 360;
						}						
						double k1 = 0;

						if(Eq(AOV_min,0)||Eq(AOV_min,180)||Eq(AOV_min,360)) 
						{
							a1 = 1;
							b1 = 0;
							c1 = -1 * CameNode->GetData()->GetX();
						}
						else 
						{
							if(AOV_min > 0 && AOV_min <=90)
								k1 = tan(( 90- AOV_min) * 3.1415 /180);

							if(AOV_min > 270 && AOV_min <360)
								k1 = -1* tan(( AOV_min - 270 ) * 3.1415 /180);

							if (AOV_min >180 && AOV_min <=270)								
								k1 = tan(( 270- AOV_min) * 3.1415 /180);

							if (AOV_min > 90 && AOV_min<180)								
								k1 = -1*tan((  AOV_min - 90) * 3.1415 /180);								
							a1 = k1;
							b1 = -1;
							c1 = CameNode->GetData()->GetY()- k1 * CameNode->GetData()->GetX();
						}					

						double a2=0,b2=0,c2=0;		
						double k2 = 0;					
						if(Eq(AOV_max,0)||Eq(AOV_max,180)||Eq(AOV_max,360))
						{
							a2 = 1;
							b2 = 0;
							c2 = -1 * CameNode->GetData()->GetX();
						}
						else
						{
							if(AOV_max > 0 && AOV_max <=90)							
								k2 = tan(( 90- AOV_max) * 3.1415 /180);

							if(AOV_max > 270 && AOV_max <360)								
								k2 = -1* tan(( AOV_max - 270 ) * 3.1415 /180);

							if (AOV_max >180 && AOV_max <=270)							
								k2 = tan(( 270- AOV_max) * 3.1415 /180);

							if (AOV_max > 90 && AOV_max<180)								
								k2 = -1*tan((  AOV_max - 90) * 3.1415 /180);								
							a2 = k2;
							b2 = -1;
							c2 = CameNode->GetData()->GetY()- k2 * CameNode->GetData()->GetX();
						}			

						Point *Point_min= new Point ;

						double D1 = a0*b1 - a1*b0;
						D1=(double)(int)(D1*10000)/10000;
						if(D1)
						{							
							Point_min->SetX((b0*c1 - b1*c0)/D1);
							Point_min->SetY((a1*c0 - a0*c1)/D1);
						}
						else			
							RoadNetwork.SeekPointByR(CameNode,Point_min,TailPtr->GetX(),TailPtr->GetY(),HeadPtr->GetX(),HeadPtr->GetY());

						Point Point_max ;
						double D2 = a0*b2 - a2*b0;
						D2=(double)(int)(D2*10000)/10000;
						if(D2)
						{
							Point_max.SetX((b0*c2 - b2*c0)/D2);
							Point_max.SetY((a2*c0 - a0*c2)/D2);
						}
						else
						{
							Point_max.SetX(HeadPtr->GetX());
							Point_max.SetY(HeadPtr->GetY());
						}	
					
						double ax = Point_max.GetX()- Point_min->GetX();
						double ay = Point_max.GetY()- Point_min->GetY();
						double bx = HeadPtr->GetX() - TailPtr->GetX();
						double by = HeadPtr->GetY() - TailPtr->GetY();
						if (ax*bx+ay*by<0)
						{
							double tempx = Point_max.GetX();
							double tempy = Point_max.GetY();
							Point_max.SetX( Point_min->GetX());
							Point_max.SetY( Point_min->GetY());
							Point_min->SetX(tempx);
							Point_min->SetY(tempy);
						}
						
						double min_x =  min(TailPtr->GetX(),HeadPtr->GetX());
						double max_x =  max(TailPtr->GetX(),HeadPtr->GetX());
						double min_y =  min(TailPtr->GetY(),HeadPtr->GetY());
						double max_y =  max(TailPtr->GetY(),HeadPtr->GetY());

						if ( (GtEq(Point_min->GetX(),min_x)&&LtEq(Point_min->GetX(),max_x)) && (GtEq(Point_min->GetY(),min_y)&&LtEq(Point_min->GetY(),max_y)) )
						{
							;
						}
						else
						{

							double disToTail = sqrt((Point_min->GetX()- TailPtr->GetX())*(Point_min->GetX()- TailPtr->GetX())+(Point_min->GetY()- TailPtr->GetY())*(Point_min->GetY()- TailPtr->GetY())); 
							double disToHead = sqrt((Point_min->GetX()- HeadPtr->GetX())*(Point_min->GetX()- HeadPtr->GetX())+(Point_min->GetY()- HeadPtr->GetY())*(Point_min->GetY()- HeadPtr->GetY())); 
							if (disToTail > disToHead)							
								Point_max.Point_init(HeadPtr->GetX(),HeadPtr->GetY());							
							else								
								Point_min->Point_init(TailPtr->GetX(),TailPtr->GetY());														
						}
						
						if ((GtEq(Point_max.GetX(),min_x)&&LtEq(Point_max.GetX(),max_x)) && (GtEq(Point_max.GetY(),min_y)&&LtEq(Point_max.GetY(),max_y)))
						{
							;
						}
						else
						{

							double disToTail = sqrt((Point_max.GetX()- TailPtr->GetX())*(Point_max.GetX()- TailPtr->GetX())+(Point_max.GetY()- TailPtr->GetY())*(Point_max.GetY()- TailPtr->GetY())); 
							double disToHead = sqrt((Point_max.GetX()- HeadPtr->GetX())*(Point_max.GetX()- HeadPtr->GetX())+(Point_max.GetY()- HeadPtr->GetY())*(Point_max.GetY()- HeadPtr->GetY())); 
							if (disToTail > disToHead) 							
								Point_max.Point_init(HeadPtr->GetX(),HeadPtr->GetY());					
							else							
								Point_min->Point_init(TailPtr->GetX(),TailPtr->GetY());																												
						}
						
						Point_min->Point_init( ((int)((Point_min->GetX()+0.0005)*1000)/1000.0),((int)((Point_min->GetY()+0.0005)*1000)/1000.0));
						Point_max.Point_init( ((int)((Point_max.GetX()+0.0005)*1000)/1000.0),((int)((Point_max.GetY()+0.0005)*1000)/1000.0));
						
						OGRFeature *poFeature;
						poFeature=OGRFeature::CreateFeature(poLayer->GetLayerDefn());

						poFeature->SetField( "CamreaID", CameNode->GetData()->GetID().c_str() );
						poFeature->SetField( "CamreaX",  CameNode->GetData()->GetX());
						poFeature->SetField( "CamreaY",CameNode->GetData()->GetY() );
						poFeature->SetField( "StartID", TailPtr->GetID().c_str());
						poFeature->SetField( "EndID", HeadPtr->GetID().c_str() );
						poFeature->SetField( "StartX", Point_min->GetX());
						poFeature->SetField( "StartY", Point_min->GetY() );
						poFeature->SetField( "EndX", Point_max.GetX() );
						poFeature->SetField( "EndY",Point_max.GetY());

						OGRLinearRing polyRing;
						OGRPolygon polygon;

						OGRPoint pt_start,pt_camera,pt_end;

						pt_start.setX(Point_min->GetX());
						pt_start.setY(Point_min->GetY());

						pt_camera.setX(CameNode->GetData()->GetX());
						pt_camera.setY( CameNode->GetData()->GetY());

						pt_end.setX(Point_max.GetX() );
						pt_end.setY(Point_max.GetY() );

						polyRing.addPoint(&pt_camera);
						polyRing.addPoint(&pt_start);
						polyRing.addPoint(&pt_end);
						polyRing.addPoint(&pt_camera);

						polygon.addRing(&polyRing);

						poFeature->SetGeometry(&polygon);

						if( poLayer->CreateFeature( poFeature ) != OGRERR_NONE )
						{
							printf( "Failed to create feature in shapefile.\n" );
							exit( 1 );
						}
						OGRFeature::DestroyFeature( poFeature );

					}
					else
					{
						;
					}
				}

				EdgePtr=(RoadEdgeNode_un*)EdgePtr->GetTailLink();
			}
			VertPtr = VertPtr->GetNext();
			if(VertPtr)
				EdgePtr = (RoadEdgeNode_un*)VertPtr->GetFirstOut();
		}
	}
	OGRDataSource::DestroyDataSource( poDS );	
}

//Create valid LOS
void CreateAOV_ValidLayer(RoadNet &RoadNetwork,CameraList &CameList,string layerName)
{
	const char *pszDriverName = "ESRI Shapefile";
	OGRSFDriver *poDriver;

	OGRRegisterAll();

	poDriver = OGRSFDriverRegistrar::GetRegistrar()->GetDriverByName(pszDriverName );
	if( poDriver == NULL )
	{
		printf( "%s driver not available.\n", pszDriverName );
		exit( 1 );
	}

	ifstream f;
	string LayerPath("../ResultFile/");
	LayerPath +=layerName;
	LayerPath +=".shp";
	f.open (LayerPath);
	if(!f)  
    {  
        f.close();   
    }  
 
    else  
    {  
        f.close();  
        remove(LayerPath.c_str());  
    }  

	OGRDataSource *poDS = NULL ;
	

	poDS = poDriver->CreateDataSource( LayerPath.c_str(), NULL );
	if( poDS == NULL )
	{
		printf( "Creation of output file failed.\n" );
		exit( 1 );
	}

	OGRLayer *poLayer;
	poDS->CreateLayer( LayerPath.c_str(), NULL, wkbPolygon, NULL );
	
	poLayer=NULL;
	poLayer = poDS->GetLayer(0);
	if( poLayer == NULL )
	{
		printf( "Layer creation failed.\n" );
		exit( 1 );
	}

	OGRFieldDefn CamreaIDField("CamreaID",OFTString);
	OGRFieldDefn CamreaXField("CamreaX",OFTReal);
	OGRFieldDefn CamreaYField("CamreaY",OFTReal);
	OGRFieldDefn StartIDField("StartID",OFTString);
	OGRFieldDefn EndIDField("EndID",OFTString);
	OGRFieldDefn StartXField("StartX",OFTReal);
	OGRFieldDefn StartYField("StartY",OFTReal);
	OGRFieldDefn EndXField("EndX",OFTReal);
	OGRFieldDefn EndYField("EndY",OFTReal);

	CamreaIDField.SetWidth(20);
	CamreaXField.SetWidth(20);
	CamreaYField.SetWidth(20);	
	StartIDField.SetWidth(20);
	EndIDField.SetWidth(20);
	StartXField.SetWidth(20);
	StartYField.SetWidth(20);
	EndXField.SetWidth(20);
	EndYField.SetWidth(20);

	CamreaIDField.SetPrecision(5);
	CamreaXField.SetPrecision(5);
	CamreaYField.SetPrecision(5);	
	StartIDField.SetPrecision(5);
	EndIDField.SetPrecision(5);
	StartXField.SetPrecision(5);
	StartYField.SetPrecision(5);
	EndXField.SetPrecision(5);
	EndYField.SetPrecision(5);

	if(poLayer->CreateField( &CamreaIDField ) != OGRERR_NONE )
	{
		printf( "Creating CamreaID failed.\n" );
		exit( 1 );
	}

	if(poLayer->CreateField( &CamreaXField ) != OGRERR_NONE )
	{
		printf( "Creating CamreaX failed.\n" );
		exit( 1 );
	}

	if(poLayer->CreateField( &CamreaYField ) != OGRERR_NONE )
	{
		printf( "Creating CamreaY failed.\n" );
		exit( 1 );
	}

	if(poLayer->CreateField( &StartIDField ) != OGRERR_NONE )
	{
		printf( "Creating StartID failed.\n" );
		exit( 1 );
	}

	if(poLayer->CreateField( &EndIDField ) != OGRERR_NONE )
	{
		printf( "Creating EndID failed.\n" );
		exit( 1 );
	}

	if(poLayer->CreateField( &StartXField ) != OGRERR_NONE )
	{
		printf( "Creating StartX failed.\n" );
		exit( 1 );
	}

	if(poLayer->CreateField( &StartYField ) != OGRERR_NONE )
	{
		printf( "Creating StartY failed.\n" );
		exit( 1 );
	}

	if(poLayer->CreateField( &EndXField ) != OGRERR_NONE )
	{
		printf( "Creating EndX failed.\n" );
		exit( 1 );
	}

	if(poLayer->CreateField( &EndYField ) != OGRERR_NONE )
	{
		printf( "Creating EndY failed.\n" );
		exit( 1 );
	}

	for (int i = 0; i < CameList.ListLength(); i++)
	{
		CameraNode* CameNode=CameList.GetCameraByIndex(i);
		RoadVertexNode* VertPtr = RoadNetwork.GetRoadVertexList()->HeadTrail();
		RoadVertexNode* TailPtr,*HeadPtr;
		RoadEdgeNode_un* EdgePtr = (RoadEdgeNode_un*)VertPtr->GetFirstOut();
			
		while (VertPtr)
		{
			while(EdgePtr)
			{
				TailPtr=RoadNetwork.GetRoadVertexList()->GetNodePtr(EdgePtr->GetTailVex());
				HeadPtr=RoadNetwork.GetRoadVertexList()->GetNodePtr(EdgePtr->GetHeadVex());
			
				if((EdgePtr->RoadEdgeNode::GetAngle_optimal_min().at(i)!=999)&&(EdgePtr->RoadEdgeNode::GetAngle_optimal_max().at(i)!=999)) 
				{					
					double a0 = HeadPtr->GetY() - TailPtr->GetY();
					double b0 = TailPtr->GetX() - HeadPtr->GetX();
					double c0 = HeadPtr->GetX() * TailPtr->GetY() - TailPtr->GetX() * HeadPtr->GetY();

					double a1=0,b1=0,c1=0;
					double AOV_min= CameNode->GetData()->GetDirction() - CameNode->GetData()->GetAngle()/2;
					double AOV_max= CameNode->GetData()->GetDirction() + CameNode->GetData()->GetAngle()/2;

					if( AOV_min >= 360)
					{
						AOV_min = AOV_min - 360;
						AOV_max = AOV_max - 360;
					}

					double Angle_optimal_max =EdgePtr->RoadEdgeNode::GetAngle_optimal_max().at(i);
					double Angle_optimal_min =EdgePtr->RoadEdgeNode::GetAngle_optimal_min().at(i);

					if (Angle_optimal_min >= 360) 
					{
						Angle_optimal_min -= 360;
						Angle_optimal_max -= 360;
					}

					if (AOV_min<0)
					{
						AOV_min+=360;
						AOV_max+=360;						
					}

					if ( AOV_min<=360 && AOV_max>360)
					{
						if (Angle_optimal_min>=0&&Angle_optimal_min<=90)
						{
							Angle_optimal_min += 360;
							Angle_optimal_max += 360;							
						}
					}
					
					if ( Angle_optimal_min<=360 && Angle_optimal_max>360)
					{
						if (AOV_min >= 0 && AOV_max <= 90)
						{
							AOV_min += 360;
							AOV_max += 360;							
						}
					}
					if (AOV_min >Angle_optimal_max||AOV_max <Angle_optimal_min)
					{
						;
					}
					else 
					{
						
						if (AOV_min < Angle_optimal_min) 
							AOV_min = Angle_optimal_min;
						if (AOV_min>360)
						{
							AOV_min-=360;
						}
						double k1 = 0;
					
						if(Eq(AOV_min,0)||Eq(AOV_min,180)||Eq(AOV_min,360)) 
						{
							a1 = 1;
							b1 = 0;
							c1 = -1 * CameNode->GetData()->GetX();
						}
						else 
						{
							if(AOV_min > 0 && AOV_min <=90)
								k1 = tan(( 90- AOV_min) * 3.1415 /180);
								
							if(AOV_min > 270 && AOV_min <360)
					            k1 = -1* tan(( AOV_min - 270 ) * 3.1415 /180);
								
							if (AOV_min >180 && AOV_min <=270)								
								k1 = tan(( 270- AOV_min) * 3.1415 /180);

							if (AOV_min > 90 && AOV_min<180)								
								k1 = -1*tan((  AOV_min - 90) * 3.1415 /180);								
							a1 = k1;
							b1 = -1;
							c1 = CameNode->GetData()->GetY()- k1 * CameNode->GetData()->GetX();
						}						
						
						if (AOV_max > Angle_optimal_max)			
							AOV_max = Angle_optimal_max;
							
						double a2=0,b2=0,c2=0;		
						double k2 = 0;
						if (AOV_max>360)
						{
							AOV_max-=360;
						}
						if(Eq(AOV_max,0)||Eq(AOV_max,180)||Eq(AOV_max,360)) 
						{
							a2 = 1;
							b2 = 0;
							c2 = -1 * CameNode->GetData()->GetX();
						}
						else 
						{
							if(AOV_max > 0 && AOV_max <=90)							
								k2 = tan(( 90- AOV_max) * 3.1415 /180);
								
							if(AOV_max > 270 && AOV_max <360)								
								k2 = -1* tan(( AOV_max - 270 ) * 3.1415 /180);
								
							if (AOV_max >180 && AOV_max <=270)							
								k2 = tan(( 270- AOV_max) * 3.1415 /180);
								
							if (AOV_max > 90 && AOV_max<180)								
								k2 = -1*tan((  AOV_max - 90) * 3.1415 /180);								
							a2 = k2;
							b2 = -1;
							c2 = CameNode->GetData()->GetY()- k2 * CameNode->GetData()->GetX();
						}
						
						Point *Point_min= new Point ;
					
						double D1 = a0*b1 - a1*b0;
						D1=(double)(int)(D1*10000)/10000;
						if(!(Eq(D1,0)))
						{							
							Point_min->SetX((b0*c1 - b1*c0)/D1);
							Point_min->SetY((a1*c0 - a0*c1)/D1);
						}
						else				
							RoadNetwork.SeekPointByR(CameNode,Point_min,TailPtr->GetX(),TailPtr->GetY(),HeadPtr->GetX(),HeadPtr->GetY());
											
						Point *Point_max = new Point;
						double D2 = a0*b2 - a2*b0;
						D2=(double)(int)(D2*10000)/10000;
						if(!(Eq(D2,0)))
						{
							Point_max->SetX((b0*c2 - b2*c0)/D2);
							Point_max->SetY((a2*c0 - a0*c2)/D2);
						}
						else
						{
							Point_max->SetX(HeadPtr->GetX());
							Point_max->SetY(HeadPtr->GetY());
						}	
						
						double ax = Point_max->GetX()- Point_min->GetX();
						double ay = Point_max->GetY()- Point_min->GetY();
						double bx = HeadPtr->GetX() - TailPtr->GetX();
						double by = HeadPtr->GetY() - TailPtr->GetY();
						if (ax*bx+ay*by<0)
						{
							double tempx = Point_max->GetX();
							double tempy = Point_max->GetY();
							Point_max->SetX( Point_min->GetX());
							Point_max->SetY( Point_min->GetY());
							Point_min->SetX(tempx);
							Point_min->SetY(tempy);
						}
						
						double point_max_x =  Point_max->GetX();
						double point_max_y =  Point_max->GetY();
						double point_min_x =  Point_min->GetX();
						double point_min_y =  Point_min->GetY();
						
						double min_x =  min(TailPtr->GetX(),HeadPtr->GetX());
						double max_x =  max(TailPtr->GetX(),HeadPtr->GetX());
						double min_y =  min(TailPtr->GetY(),HeadPtr->GetY());
						double max_y =  max(TailPtr->GetY(),HeadPtr->GetY());
					
						if ( (GtEq(Point_min->GetX(),min_x)&&LtEq(Point_min->GetX(),max_x)) && (GtEq(Point_min->GetY(),min_y)&&LtEq(Point_min->GetY(),max_y)) )
						{
							;
						}
						else
						{

							double disToTail = sqrt((Point_min->GetX()- TailPtr->GetX())*(Point_min->GetX()- TailPtr->GetX())+(Point_min->GetY()- TailPtr->GetY())*(Point_min->GetY()- TailPtr->GetY())); //¼ÆËãÉÏ½çµãÓëÂ·¶ÎÆðµãµÄ¾àÀë
							double disToHead = sqrt((Point_min->GetX()- HeadPtr->GetX())*(Point_min->GetX()- HeadPtr->GetX())+(Point_min->GetY()- HeadPtr->GetY())*(Point_min->GetY()- HeadPtr->GetY())); //¼ÆËãÉÏ½çµãÓëÂ·¶ÎÖÕµãµÄ¾àÀë
							if (disToTail > disToHead)							
								Point_max->Point_init(HeadPtr->GetX(),HeadPtr->GetY());								
							else								
								Point_min->Point_init(TailPtr->GetX(),TailPtr->GetY());													
						}

						if ((GtEq(Point_max->GetX(),min_x)&&LtEq(Point_max->GetX(),max_x)) && (GtEq(Point_max->GetY(),min_y)&&LtEq(Point_max->GetY(),max_y)) )
						{
							;
						}
						else
						{
							
							double disToTail = sqrt((Point_max->GetX()- TailPtr->GetX())*(Point_max->GetX()- TailPtr->GetX())+(Point_max->GetY()- TailPtr->GetY())*(Point_max->GetY()- TailPtr->GetY())); 
							double disToHead = sqrt((Point_max->GetX()- HeadPtr->GetX())*(Point_max->GetX()- HeadPtr->GetX())+(Point_max->GetY()- HeadPtr->GetY())*(Point_max->GetY()- HeadPtr->GetY())); 
							if (disToTail > disToHead)							
								Point_max->Point_init(HeadPtr->GetX(),HeadPtr->GetY());					
							else							
								Point_min->Point_init(TailPtr->GetX(),TailPtr->GetY());																											
						}

						Point_min->Point_init( ((int)((Point_min->GetX()+0.0005)*1000)/1000.0),((int)((Point_min->GetY()+0.0005)*1000)/1000.0));
						Point_max->Point_init( ((int)((Point_max->GetX()+0.0005)*1000)/1000.0),((int)((Point_max->GetY()+0.0005)*1000)/1000.0));
	
						
						OGRFeature *poFeature;
						poFeature=OGRFeature::CreateFeature(poLayer->GetLayerDefn());

						poFeature->SetField( "CamreaID", CameNode->GetData()->GetID().c_str() );
						poFeature->SetField( "CamreaX",  CameNode->GetData()->GetX());
						poFeature->SetField( "CamreaY",CameNode->GetData()->GetY() );
						poFeature->SetField( "StartID", TailPtr->GetID().c_str());
						poFeature->SetField( "EndID", HeadPtr->GetID().c_str() );
						poFeature->SetField( "StartX", Point_min->GetX());
						poFeature->SetField( "StartY", Point_min->GetY() );
						poFeature->SetField( "EndX", Point_max->GetX() );
						poFeature->SetField( "EndY",Point_max->GetY());

						OGRLinearRing polyRing;
						OGRPolygon polygon;

						OGRPoint pt_start,pt_camera,pt_end;

						pt_start.setX(Point_min->GetX());
						pt_start.setY(Point_min->GetY());

						pt_camera.setX(CameNode->GetData()->GetX());
						pt_camera.setY( CameNode->GetData()->GetY());

						pt_end.setX(Point_max->GetX() );
						pt_end.setY(Point_max->GetY() );

						polyRing.addPoint(&pt_camera);
						polyRing.addPoint(&pt_start);
						polyRing.addPoint(&pt_end);
						polyRing.addPoint(&pt_camera);

						polygon.addRing(&polyRing);

						poFeature->SetGeometry(&polygon);

						if( poLayer->CreateFeature( poFeature ) != OGRERR_NONE )
						{
							printf( "Failed to create feature in shapefile.\n" );
							exit( 1 );
						}
						OGRFeature::DestroyFeature( poFeature );
					}

				}
				else
				{
					;
				}

				if (!EdgePtr->GetType())
				{
					HeadPtr=RoadNetwork.GetRoadVertexList()->GetNodePtr(EdgePtr->GetTailVex());
					TailPtr=RoadNetwork.GetRoadVertexList()->GetNodePtr(EdgePtr->GetHeadVex());
				
					if((EdgePtr->GetAngle_optimal_min().at(i)!=999)&&(EdgePtr->GetAngle_optimal_max().at(i)!=999)) 
					{					

						double a0 = HeadPtr->GetY() - TailPtr->GetY();
						double b0 = TailPtr->GetX() - HeadPtr->GetX();
						double c0 = HeadPtr->GetX() * TailPtr->GetY() - TailPtr->GetX() * HeadPtr->GetY();

						double a1=0,b1=0,c1=0;
						double AOV_min= CameNode->GetData()->GetDirction() - CameNode->GetData()->GetAngle()/2;
						double AOV_max= CameNode->GetData()->GetDirction() + CameNode->GetData()->GetAngle()/2;				

						if( AOV_min >= 360)
						{
							AOV_min = AOV_min - 360;
							AOV_max = AOV_max - 360;
						}

						double Angle_optimal_max =EdgePtr->GetAngle_optimal_max().at(i);
						double Angle_optimal_min =EdgePtr->GetAngle_optimal_min().at(i);

						if (Angle_optimal_min >= 360) 
						{
							Angle_optimal_min -= 360;
							Angle_optimal_max -= 360;
						}

						if (AOV_min<0)
						{
							AOV_min+=360;
							AOV_max+=360;							
						}

						if ( AOV_min<=360 && AOV_max>360)
						{
							if (Angle_optimal_min>=0&&Angle_optimal_min<=90)
							{
								Angle_optimal_min += 360;
								Angle_optimal_max += 360;							
							}
						}

						if ( Angle_optimal_min<=360 && Angle_optimal_max>360)
						{
							if (AOV_min >= 0 && AOV_max <= 90)
							{
								AOV_min += 360;
								AOV_max += 360;							
							}
						}
						if (AOV_min >Angle_optimal_max||AOV_max <Angle_optimal_min)
						{
							;
						}
						else 
						{

							if (AOV_min < Angle_optimal_min) 
								AOV_min = Angle_optimal_min;
							if (AOV_min>360)
							{
								AOV_min-=360;
							}
							double k1 = 0;

							if(Eq(AOV_min,0)||Eq(AOV_min,180)||Eq(AOV_min,360))
							{
								a1 = 1;
								b1 = 0;
								c1 = -1 * CameNode->GetData()->GetX();
							}
							else 
							{
								if(AOV_min > 0 && AOV_min <=90)
									k1 = tan(( 90- AOV_min) * 3.1415 /180);

								if(AOV_min > 270 && AOV_min <360)
									k1 = -1* tan(( AOV_min - 270 ) * 3.1415 /180);

								if (AOV_min >180 && AOV_min <=270)								
									k1 = tan(( 270- AOV_min) * 3.1415 /180);

								if (AOV_min > 90 && AOV_min<180)								
									k1 = -1*tan((  AOV_min - 90) * 3.1415 /180);								
								a1 = k1;
								b1 = -1;
								c1 = CameNode->GetData()->GetY()- k1 * CameNode->GetData()->GetX();
							}
							
							if (AOV_max > Angle_optimal_max)			
								AOV_max = Angle_optimal_max;

							double a2=0,b2=0,c2=0;		
							double k2 = 0;
							if (AOV_max>360)
							{
								AOV_max-=360;
							}
							if(Eq(AOV_max,0)||Eq(AOV_max,180)||Eq(AOV_max,360)) 
							{
								a2 = 1;
								b2 = 0;
								c2 = -1 * CameNode->GetData()->GetX();
							}
							else 
							{
								if(AOV_max > 0 && AOV_max <=90)							
									k2 = tan(( 90- AOV_max) * 3.1415 /180);

								if(AOV_max > 270 && AOV_max <360)								
									k2 = -1* tan(( AOV_max - 270 ) * 3.1415 /180);

								if (AOV_max >180 && AOV_max <=270)							
									k2 = tan(( 270- AOV_max) * 3.1415 /180);

								if (AOV_max > 90 && AOV_max<180)								
									k2 = -1*tan((  AOV_max - 90) * 3.1415 /180);								
								a2 = k2;
								b2 = -1;
								c2 = CameNode->GetData()->GetY()- k2 * CameNode->GetData()->GetX();
							}
						

							Point *Point_min= new Point ;

							double D1 = a0*b1 - a1*b0;
							D1=(double)(int)(D1*10000)/10000;
							if(!(Eq(D1,0)))
							{							
								Point_min->SetX((b0*c1 - b1*c0)/D1);
								Point_min->SetY((a1*c0 - a0*c1)/D1);
							}
							else					
								RoadNetwork.SeekPointByR(CameNode,Point_min,TailPtr->GetX(),TailPtr->GetY(),HeadPtr->GetX(),HeadPtr->GetY());

							Point *Point_max = new Point;
							double D2 = a0*b2 - a2*b0;
							D2=(double)(int)(D2*10000)/10000;
							if(!(Eq(D2,0)))
							{
								Point_max->SetX((b0*c2 - b2*c0)/D2);
								Point_max->SetY((a2*c0 - a0*c2)/D2);
							}
							else
							{
								Point_max->SetX(HeadPtr->GetX());
								Point_max->SetY(HeadPtr->GetY());
							}	
							
							double ax = Point_max->GetX()- Point_min->GetX();
							double ay = Point_max->GetY()- Point_min->GetY();
							double bx = HeadPtr->GetX() - TailPtr->GetX();
							double by = HeadPtr->GetY() - TailPtr->GetY();
							if (ax*bx+ay*by<0)
							{
								double tempx = Point_max->GetX();
								double tempy = Point_max->GetY();
								Point_max->SetX( Point_min->GetX());
								Point_max->SetY( Point_min->GetY());
								Point_min->SetX(tempx);
								Point_min->SetY(tempy);
							}
							

							double point_max_x =  Point_max->GetX();
							double point_max_y =  Point_max->GetY();
							double point_min_x =  Point_min->GetX();
							double point_min_y =  Point_min->GetY();
							
							double min_x =  min(TailPtr->GetX(),HeadPtr->GetX());
							double max_x =  max(TailPtr->GetX(),HeadPtr->GetX());
							double min_y =  min(TailPtr->GetY(),HeadPtr->GetY());
							double max_y =  max(TailPtr->GetY(),HeadPtr->GetY());

							if ( (GtEq(Point_min->GetX(),min_x)&&LtEq(Point_min->GetX(),max_x)) && (GtEq(Point_min->GetY(),min_y)&&LtEq(Point_min->GetY(),max_y)) )
							{
								;
							}
							else
							{

								double disToTail = sqrt((Point_min->GetX()- TailPtr->GetX())*(Point_min->GetX()- TailPtr->GetX())+(Point_min->GetY()- TailPtr->GetY())*(Point_min->GetY()- TailPtr->GetY())); 
								double disToHead = sqrt((Point_min->GetX()- HeadPtr->GetX())*(Point_min->GetX()- HeadPtr->GetX())+(Point_min->GetY()- HeadPtr->GetY())*(Point_min->GetY()- HeadPtr->GetY())); 
								if (disToTail > disToHead)							
									Point_max->Point_init(HeadPtr->GetX(),HeadPtr->GetY());							
								else								
									Point_min->Point_init(TailPtr->GetX(),TailPtr->GetY());														
							}
				
							if ((GtEq(Point_max->GetX(),min_x)&&LtEq(Point_max->GetX(),max_x)) && (GtEq(Point_max->GetY(),min_y)&&LtEq(Point_max->GetY(),max_y)) )
							{
								;
							}
							else
							{
							
								double disToTail = sqrt((Point_max->GetX()- TailPtr->GetX())*(Point_max->GetX()- TailPtr->GetX())+(Point_max->GetY()- TailPtr->GetY())*(Point_max->GetY()- TailPtr->GetY())); 
								double disToHead = sqrt((Point_max->GetX()- HeadPtr->GetX())*(Point_max->GetX()- HeadPtr->GetX())+(Point_max->GetY()- HeadPtr->GetY())*(Point_max->GetY()- HeadPtr->GetY())); 
								if (disToTail > disToHead) 						
									Point_max->Point_init(HeadPtr->GetX(),HeadPtr->GetY());						
								else							
									Point_min->Point_init(TailPtr->GetX(),TailPtr->GetY());																												
							}

							Point_min->Point_init( ((int)((Point_min->GetX()+0.0005)*1000)/1000.0),((int)((Point_min->GetY()+0.0005)*1000)/1000.0));
							Point_max->Point_init( ((int)((Point_max->GetX()+0.0005)*1000)/1000.0),((int)((Point_max->GetY()+0.0005)*1000)/1000.0));
							
							OGRFeature *poFeature;
							poFeature=OGRFeature::CreateFeature(poLayer->GetLayerDefn());

							poFeature->SetField( "CamreaID", CameNode->GetData()->GetID().c_str() );
							poFeature->SetField( "CamreaX",  CameNode->GetData()->GetX());
							poFeature->SetField( "CamreaY",CameNode->GetData()->GetY() );
							poFeature->SetField( "StartID", TailPtr->GetID().c_str());
							poFeature->SetField( "EndID", HeadPtr->GetID().c_str() );
							poFeature->SetField( "StartX", Point_min->GetX());
							poFeature->SetField( "StartY", Point_min->GetY() );
							poFeature->SetField( "EndX", Point_max->GetX() );
							poFeature->SetField( "EndY",Point_max->GetY());

							OGRLinearRing polyRing;
							OGRPolygon polygon;

							OGRPoint pt_start,pt_camera,pt_end;

							pt_start.setX(Point_min->GetX());
							pt_start.setY(Point_min->GetY());

							pt_camera.setX(CameNode->GetData()->GetX());
							pt_camera.setY( CameNode->GetData()->GetY());

							pt_end.setX(Point_max->GetX() );
							pt_end.setY(Point_max->GetY() );

							polyRing.addPoint(&pt_camera);
							polyRing.addPoint(&pt_start);
							polyRing.addPoint(&pt_end);
							polyRing.addPoint(&pt_camera);

							polygon.addRing(&polyRing);

							poFeature->SetGeometry(&polygon);

							if( poLayer->CreateFeature( poFeature ) != OGRERR_NONE )
							{
								printf( "Failed to create feature in shapefile.\n" );
								exit( 1 );
							}
							OGRFeature::DestroyFeature( poFeature );
						}

					}
					else
					{
						;
					}
				}

				EdgePtr = (RoadEdgeNode_un*)EdgePtr->GetTailLink();
			}
			VertPtr = VertPtr->GetNext();
			if(VertPtr)
				EdgePtr =(RoadEdgeNode_un*) VertPtr->GetFirstOut();
		}
	}
	OGRDataSource::DestroyDataSource( poDS );	
}

//create optimal MOA or expanding MOA
void CreateMOA_ExpandLayer(RoadNet &RoadNetwork,CameraList &CameList,string layerName)
{
	const char *pszDriverName = "ESRI Shapefile";
	OGRSFDriver *poDriver;

	OGRRegisterAll();

	poDriver = OGRSFDriverRegistrar::GetRegistrar()->GetDriverByName(pszDriverName );
	if( poDriver == NULL )
	{
		printf( "%s driver not available.\n", pszDriverName );
		exit( 1 );
	}

	ifstream f;
	string LayerPath("../ResultFile/");
	LayerPath +=layerName;
	LayerPath +=".shp";
	f.open (LayerPath);
	if(!f)  
    {  
        f.close();   
    }  

    else  
    {  
        f.close();  
        remove(LayerPath.c_str());  
    }  

	OGRDataSource *poDS = NULL ;
	poDS = poDriver->CreateDataSource( LayerPath.c_str(), NULL );
	if( poDS == NULL )
	{
		printf( "Creation of output file failed.\n" );
		exit( 1 );
	}

	OGRLayer *poLayer;
	poDS->CreateLayer( LayerPath.c_str(), NULL, wkbPolygon, NULL );
	
	poLayer=NULL;
	poLayer = poDS->GetLayer(0);
	if( poLayer == NULL )
	{
		printf( "Layer creation failed.\n" );
		exit( 1 );
	}

	OGRFieldDefn CamreaIDField("CamreaID",OFTString);
	OGRFieldDefn CamreaXField("CamreaX",OFTReal);
	OGRFieldDefn CamreaYField("CamreaY",OFTReal);

	CamreaIDField.SetWidth(20);
	CamreaXField.SetWidth(20);
	CamreaYField.SetWidth(20);	
	CamreaIDField.SetPrecision(5);
	CamreaXField.SetPrecision(5);
	CamreaYField.SetPrecision(5);	

	if(poLayer->CreateField( &CamreaIDField ) != OGRERR_NONE )
	{
		printf( "Creating CamreaID failed.\n" );
		exit( 1 );
	}

	if(poLayer->CreateField( &CamreaXField ) != OGRERR_NONE )
	{
		printf( "Creating CamreaX failed.\n" );
		exit( 1 );
	}

	if(poLayer->CreateField( &CamreaYField ) != OGRERR_NONE )
	{
		printf( "Creating CamreaY failed.\n" );
		exit( 1 );
	}

	double MOV_min = 0;
	double MOV_max = 0;
	
			
	for (int i = 0; i < CameList.ListLength(); i++)
	{
		CameraNode* CameNode=CameList.GetCameraByIndex(i);

		Extent *extent = CameNode->GetData()->GetDirctionExtentList()->HeadTrail();
		while (extent)
		{
			MOV_min= extent->Getstart();
			MOV_max= extent->Getend();

			Point *Point_min= new Point ;
			Point *Point_max= new Point ;
			Point *Point_mid= new Point ;
			Point *Temp_min= new Point ;
			Point *Temp_max= new Point ;

			if( MOV_min >=360)
			{
				MOV_min = MOV_min - 360;
				MOV_max = MOV_max - 360;
			}

			if( MOV_max >=360)
			{
				MOV_max = MOV_max - 360;
			}
			if( MOV_min <0)
			{
				MOV_min = MOV_min + 360;
			}

			if( MOV_max <0)
			{
				MOV_max = MOV_max + 360;
			}

			if( MOV_min >= 0 && MOV_min <=90)
			{
				Point_min->SetX( sin(MOV_min*3.14159/180) * CameNode->GetData()->GetR() + CameNode->GetData()->GetX() );
				Point_min->SetY( cos(MOV_min*3.14159/180) * CameNode->GetData()->GetR() + CameNode->GetData()->GetY());
			}

			if(MOV_min > 270 && MOV_min <360)
			{
				Point_min->SetX( sin(MOV_min*3.14159/180) * CameNode->GetData()->GetR() + CameNode->GetData()->GetX() );
				Point_min->SetY( cos(MOV_min*3.14159/180) * CameNode->GetData()->GetR() + CameNode->GetData()->GetY());
			}

			if (MOV_min >180 && MOV_min <=270)								
			{
				Point_min->SetX(  CameNode->GetData()->GetX() - sin(MOV_min*3.14159/180 - 3.14159) * CameNode->GetData()->GetR() );
				Point_min->SetY(  CameNode->GetData()->GetY() - cos(MOV_min*3.14159/180 - 3.14159) * CameNode->GetData()->GetR() );
			}

			if (MOV_min > 90 && MOV_min<=180)							
			{
				Point_min->SetX( sin(3.14159 - MOV_min*3.14159/180) * CameNode->GetData()->GetR() + CameNode->GetData()->GetX() );
				Point_min->SetY( CameNode->GetData()->GetY() - cos(3.14159 - MOV_min*3.14159/180) * CameNode->GetData()->GetR() );
			}


			if(MOV_max >= 0 && MOV_max <=90)
			{
				Point_max->SetX( sin(MOV_max*3.14159/180) * CameNode->GetData()->GetR() + CameNode->GetData()->GetX() );
				Point_max->SetY( cos(MOV_max*3.14159/180) * CameNode->GetData()->GetR() + CameNode->GetData()->GetY());
			}

			if(MOV_max > 270 && MOV_max <360)
			{
				Point_max->SetX( sin(MOV_max*3.14159/180) * CameNode->GetData()->GetR() + CameNode->GetData()->GetX() );
				Point_max->SetY( cos(MOV_max*3.14159/180) * CameNode->GetData()->GetR() + CameNode->GetData()->GetY());
			}

			if (MOV_max >180 && MOV_max <=270)							
			{
				Point_max->SetX(  CameNode->GetData()->GetX() - sin(MOV_max*3.14159/180 - 3.14159) * CameNode->GetData()->GetR() );
				Point_max->SetY(  CameNode->GetData()->GetY() - cos(MOV_max*3.14159/180 - 3.14159) * CameNode->GetData()->GetR() );
			}

			if (MOV_max > 90 && MOV_max<=180)							
			{
				Point_max->SetX( sin(3.14159 - MOV_max*3.14159/180) * CameNode->GetData()->GetR() + CameNode->GetData()->GetX() );
				Point_max->SetY( CameNode->GetData()->GetY() - cos(3.14159 - MOV_max*3.14159/180) * CameNode->GetData()->GetR() );
			}

			Point_min->Point_init( ((int)((Point_min->GetX()+0.0005)*1000)/1000.0),((int)((Point_min->GetY()+0.0005)*1000)/1000.0));
			Point_max->Point_init( ((int)((Point_max->GetX()+0.0005)*1000)/1000.0),((int)((Point_max->GetY()+0.0005)*1000)/1000.0));

			OGRFeature *poFeature;
			poFeature=OGRFeature::CreateFeature(poLayer->GetLayerDefn());

			poFeature->SetField( "CamreaID", CameNode->GetData()->GetID().c_str() );
			poFeature->SetField( "CamreaX",  CameNode->GetData()->GetX());
			poFeature->SetField( "CamreaY",CameNode->GetData()->GetY() );

			OGRLinearRing polyRing;
			OGRPolygon polygon;

			OGRPoint pt_start,pt_camera,pt_end,pt_mid;

			pt_start.setX(Point_min->GetX());
			pt_start.setY(Point_min->GetY());

			pt_camera.setX(CameNode->GetData()->GetX());
			pt_camera.setY( CameNode->GetData()->GetY());

			pt_end.setX(Point_max->GetX() );
			pt_end.setY(Point_max->GetY() );

			polyRing.addPoint(&pt_camera);
			polyRing.addPoint(&pt_start);

			for (int i = 1; i < 20; i++)
			{
				if( MOV_min >=360)
				{
					MOV_min = MOV_min - 360;
					MOV_max = MOV_max - 360;
				}

				if( MOV_min <0)
				{
					MOV_min = MOV_min + 360;
					MOV_max = MOV_max + 360;
				}

				if (MOV_max < MOV_min)
				{
					MOV_max  = MOV_max +360;
				}

				double MOV_mid = MOV_min + i/20.0 *(MOV_max - MOV_min);

				if( MOV_mid >=360)
				{
					MOV_mid = MOV_mid - 360;
				}

				if(MOV_mid >= 0 && MOV_mid <=90)
				{
					Point_mid->SetX( sin(MOV_mid*3.14159/180) * CameNode->GetData()->GetR() + CameNode->GetData()->GetX() );
					Point_mid->SetY( cos(MOV_mid*3.14159/180) * CameNode->GetData()->GetR() + CameNode->GetData()->GetY());
				}

				if(MOV_mid > 270 && MOV_mid <360)
				{
					Point_mid->SetX( sin(MOV_mid*3.14159/180) * CameNode->GetData()->GetR() + CameNode->GetData()->GetX() );
					Point_mid->SetY( cos(MOV_mid*3.14159/180) * CameNode->GetData()->GetR() + CameNode->GetData()->GetY());
				}

				if (MOV_mid >180 && MOV_mid <=270)								
				{
					Point_mid->SetX(  CameNode->GetData()->GetX() - sin(MOV_mid*3.14159/180 - 3.14159) * CameNode->GetData()->GetR() );
					Point_mid->SetY(  CameNode->GetData()->GetY() - cos(MOV_mid*3.14159/180 - 3.14159) * CameNode->GetData()->GetR() );
				}

				if (MOV_mid > 90 && MOV_mid<=180)								
				{
					Point_mid->SetX( sin(3.14159 - MOV_mid*3.14159/180) * CameNode->GetData()->GetR() + CameNode->GetData()->GetX() );
					Point_mid->SetY( CameNode->GetData()->GetY() - cos(3.14159 - MOV_mid*3.14159/180) * CameNode->GetData()->GetR() );
				}

				pt_mid.setX(Point_mid->GetX() );
				pt_mid.setY(Point_mid->GetY() );
				polyRing.addPoint(&pt_mid);
			}

			polyRing.addPoint(&pt_end);
			polyRing.addPoint(&pt_camera);

			polygon.addRing(&polyRing);

			poFeature->SetGeometry(&polygon);

			if( poLayer->CreateFeature( poFeature ) != OGRERR_NONE )
			{
				printf( "Failed to create feature in shapefile.\n" );
				exit( 1 );
			}

			OGRFeature::DestroyFeature( poFeature );	

			extent = extent->GetNext();
		}													
	}			
	OGRDataSource::DestroyDataSource( poDS );	
}
