# Supplementary material for: A multi-objective scheduling optimization algorithm of a camera network for directional road network coverage
Source: PLoS One. 2018 Oct 31;13(10):e0206038. doi: 10.1371/journal.pone.0206038 (PMC6209222; doi:10.1371/journal.pone.0206038)
Supplement: S4 File — The source code of the proposed method in this paper and it is developed by C++. (ZIP) [file pone.0206038.s004.zip › Project/Project/archive.out]

9.00   543.89   6.00   21.00   1985.52   21.00   21.00   1454.18   17.00   21.00   2007.39   21.00   19.00   1620.64   15.00   12.00   835.89   8.00   13.00   970.77   9.00   16.00   1013.07   11.00   12.00   653.82   8.00   14.00   865.86   10.00   10.00   734.73   7.00   10.00   612.39   7.00   17.00   945.72   12.00   9.00   565.54   6.00   16.00   979.84   11.00   21.00   1585.36   17.00   11.00   581.53   7.00   19.00   1360.79   15.00   18.00   1534.20   14.00   17.00   1180.02   13.00   20.00   1498.52   17.00   10.00   601.69   7.00   16.00   1106.32   11.00   20.00   1527.00   16.00   13.00   685.54   8.00   17.00   1078.04   12.00   17.00   1333.52   13.00   14.00   779.07   9.00   11.00   751.34   8.00   17.00   1312.44   13.00   15.00   896.57   10.00   20.00   1957.49   20.00   22.00   1919.04   21.00   22.00   1559.41   18.00   22.00   1641.02   18.00   21.00   1159.90   17.00   19.00   1534.61   16.00   17.00   1196.92   12.00   21.00   1834.69   20.00   15.00   1218.76   11.00   12.00   816.37   8.00   17.00   1136.49   12.00   22.00   1899.96   21.00   22.00   1705.12   20.00   18.00   1385.14   14.00   21.00   1973.42   21.00   22.00   1405.42   18.00   20.00   1818.55   19.00   18.00   1444.14   14.00   17.00   1427.12   14.00   13.00   672.18   8.00   22.00   1791.09   21.00   19.00   1329.88   14.00   11.00   700.96   7.00   22.00   1566.80   18.00   19.00   1148.59   15.00   19.00   1579.54   15.00   14.00   1124.51   10.00   22.00   1796.78   19.00   17.00   1291.58   13.00   20.00   1775.85   19.00   21.00   1045.67   16.00   20.00   1057.81   15.00   17.00   1119.41   12.00   21.00   1720.58   18.00   14.00   1033.88   10.00   20.00   1733.20   17.00   22.00   1808.09   20.00   12.00   830.40   8.00   20.00   1843.10   19.00   16.00   1280.58   12.00   18.00   1302.86   14.00   17.00   1368.78   13.00   17.00   1495.43   13.00   21.00   1887.32   20.00   20.00   1229.55   16.00   16.00   1375.62   12.00   16.00   1049.31   12.00   21.00   1670.23   18.00   19.00   1658.59   16.00   21.00   1879.49   19.00   18.00   1422.86   14.00   20.00   1484.14   17.00   15.00   1192.75   11.00   18.00   1246.39   13.00   20.00   1647.28   16.00   12.00   762.16   8.00   21.00   1979.71   21.00   20.00   1273.29   15.00   20.00   1721.30   18.00   16.00   1297.57   13.00   18.00   1049.72   13.00   18.00   1253.45   13.00   20.00   1947.20   20.00   22.00   1697.85   19.00   21.00   1693.14   17.00   15.00   1221.46   11.00   20.00   1925.99   19.00   22.00   1770.91   21.00   21.00   1661.30   18.00   14.00   1029.70   10.00   12.00   662.36   8.00   20.00   1849.80   18.00   15.00   690.43   10.00   19.00   1476.34   15.00   21.00   1675.36   17.00   22.00   1762.53   21.00   17.00   1263.59   14.00   21.00   1854.36   19.00   20.00   1413.32   15.00   15.00   838.71   11.00   20.00   1239.90   15.00   13.00   804.83   9.00   11.00   685.93   8.00   20.00   1471.63   16.00   13.00   962.94   9.00   21.00   1464.01   17.00   13.00   1066.47   10.00   21.00   1938.22   20.00   22.00   1454.44   19.00   12.00   653.78   8.00   14.00   1072.60   10.00   21.00   1930.71   20.00   20.00   1383.13   15.00   20.00   1860.60   19.00   17.00   1124.18   13.00   14.00   960.65   10.00   13.00   954.41   9.00   20.00   1945.45   20.00   20.00   1893.86   19.00   18.00   1685.97   16.00   19.00   1746.67   17.00   14.00   1022.24   10.00   18.00   1258.48   13.00   21.00   1866.46   19.00   19.00   1681.25   16.00   18.00   1754.30   17.00   17.00   1481.65   14.00   20.00   1935.53   20.00   22.00   1873.46   21.00   20.00   1276.69   16.00   17.00   890.96   12.00   20.00   1739.45   18.00   21.00   1528.98   17.00   20.00   1646.25   16.00   21.00   1737.24   18.00   22.00   1561.82   18.00   22.00   1154.59   17.00   20.00   1411.43   15.00   16.00   1067.77   11.00   22.00   1813.00   20.00   21.00   1948.05   21.00   17.00   1406.93   13.00   22.00   1153.75   17.00   22.00   1774.20   20.00   15.00   954.73   10.00   22.00   1863.84   21.00   17.00   1466.21   13.00   21.00   1583.90   17.00   14.00   830.82   9.00   18.00   1744.00   17.00   16.00   1077.54   11.00   21.00   1448.99   16.00   22.00   1758.84   19.00   18.00   1533.49   14.00   21.00   1453.84   16.00   21.00   1812.43   19.00   19.00   1448.45   14.00   20.00   1754.51   18.00   14.00   764.68   9.00   19.00   1193.68   15.00   17.00   1261.74   13.00   14.00   777.57   9.00   21.00   1759.90   18.00   20.00   1333.18   15.00   20.00   1683.36   17.00   18.00   1684.34   15.00   21.00   1560.56   18.00   18.00   1465.81   14.00   16.00   1412.06   13.00   17.00   1262.36   13.00   19.00   1745.57   18.00   22.00   1744.89   19.00   21.00   1465.14   18.00   21.00   1464.48   17.00   17.00   1158.68   13.00   15.00   1049.95   11.00   16.00   938.67   11.00   18.00   1244.44   14.00   15.00   755.35   11.00   
