# Supplementary material for: A multi-objective scheduling optimization algorithm of a camera network for directional road network coverage
Source: PLoS One. 2018 Oct 31;13(10):e0206038. doi: 10.1371/journal.pone.0206038 (PMC6209222; doi:10.1371/journal.pone.0206038)
Supplement: S4 File — The source code of the proposed method in this paper and it is developed by C++. (ZIP) [file pone.0206038.s004.zip › Project/Project/output.out]

Generation 0 Time: 0.25 sec
Size of Pareto Set: 33
Num 1 Plan, Function Values: 18.00000   1533.21636   0.05263   
348.20   269.19   228.35   297.00   18.00   299.12   255.03   228.25   260.46   287.77   166.58   83.17   305.86   71.87   253.59   357.30   216.82   214.40   206.73   112.78   25.00   

Num 2 Plan, Function Values: 16.00000   1401.36340   0.06250   
254.94   292.82   22.38   297.00   18.00   326.16   255.74   246.89   154.42   256.86   176.04   134.44   250.65   148.92   230.07   314.03   223.45   279.72   207.46   97.23   25.00   

Num 3 Plan, Function Values: 17.00000   1634.13634   0.05263   
359.20   267.17   180.26   297.00   18.00   343.85   280.72   236.22   268.51   298.77   166.75   80.77   307.92   33.37   224.17   4.52   247.94   167.09   198.27   95.59   25.00   

Num 4 Plan, Function Values: 15.00000   1168.99850   0.06667   
323.43   44.31   233.73   297.00   18.00   331.80   289.11   215.17   135.38   259.03   220.23   148.33   271.89   204.13   173.80   317.15   228.08   225.85   205.52   114.22   25.00   

Num 5 Plan, Function Values: 20.00000   1274.09413   0.05556   
176.32   23.76   359.58   297.00   18.00   280.14   252.53   194.37   302.41   286.68   140.84   168.37   271.05   174.54   174.17   43.96   249.22   312.36   228.06   127.98   25.00   

Num 6 Plan, Function Values: 19.00000   1740.40256   0.05000   
349.48   255.96   203.51   297.00   18.00   288.62   261.18   222.02   235.07   254.10   180.65   99.51   273.55   32.09   185.16   337.58   197.73   273.37   198.87   103.11   25.00   

Num 7 Plan, Function Values: 19.00000   1471.07339   0.05556   
323.43   344.66   233.73   297.00   18.00   325.62   282.29   175.41   176.15   245.45   176.34   172.91   294.90   167.41   266.88   255.89   211.28   299.52   182.32   91.86   25.00   

Num 8 Plan, Function Values: 17.00000   1511.97444   0.05263   
182.54   340.92   28.38   297.00   18.00   324.27   299.44   225.29   179.71   297.21   170.10   174.94   296.48   105.29   198.51   349.81   203.97   290.52   185.24   85.08   25.00   

Num 9 Plan, Function Values: 19.00000   1424.02471   0.05556   
323.43   314.58   0.44   297.00   18.00   331.38   280.33   230.91   235.07   299.51   179.00   177.25   292.21   167.66   281.95   275.02   229.48   300.77   176.26   92.06   25.00   

Num 10 Plan, Function Values: 19.00000   1405.63852   0.05882   
204.41   12.13   336.54   297.00   18.00   287.99   268.50   243.96   284.52   242.66   181.72   184.75   250.70   177.10   263.36   337.47   173.24   259.18   178.18   138.18   25.00   

Num 11 Plan, Function Values: 16.00000   1491.57737   0.05556   
337.21   314.58   233.44   297.00   18.00   319.83   293.38   217.01   257.82   273.03   183.72   172.01   303.79   49.20   232.39   350.04   247.04   173.31   205.11   100.83   25.00   

Num 12 Plan, Function Values: 17.00000   1321.50071   0.06250   
19.26   15.48   337.40   297.00   18.00   280.32   319.93   251.39   294.40   248.45   216.40   145.25   308.65   155.14   287.68   294.15   227.21   181.17   140.48   138.62   25.00   

Num 13 Plan, Function Values: 16.00000   944.76974   0.06667   
234.04   32.00   41.33   297.00   18.00   306.92   247.32   247.31   243.55   300.75   182.48   182.21   305.05   208.97   282.21   324.42   252.71   237.75   245.96   113.84   25.00   

Num 14 Plan, Function Values: 19.00000   1282.39394   0.05882   
342.60   18.40   201.45   297.00   18.00   272.17   280.99   238.86   150.64   242.71   223.13   225.64   291.41   159.68   72.90   331.61   207.25   144.34   193.35   84.40   25.00   

Num 15 Plan, Function Values: 14.00000   1219.94642   0.06667   
254.94   35.02   336.49   297.00   18.00   253.25   262.32   181.59   235.07   257.74   193.12   235.77   278.72   106.29   221.33   346.77   240.23   190.55   201.44   102.56   25.00   

Num 16 Plan, Function Values: 15.00000   1501.26494   0.05556   
354.47   277.62   208.85   297.00   18.00   321.01   311.50   211.69   301.67   244.20   184.96   173.00   308.21   306.87   226.26   36.82   194.65   182.02   173.64   117.12   25.00   

Num 17 Plan, Function Values: 19.00000   1667.46099   0.05000   
8.89   278.94   196.28   297.00   18.00   318.73   280.72   235.39   272.25   309.83   192.51   196.88   281.52   149.56   295.80   25.39   247.34   183.44   190.81   130.22   25.00   

Num 18 Plan, Function Values: 20.00000   1381.43317   0.05000   
333.35   354.96   25.81   297.00   18.00   312.84   292.32   171.31   182.42   251.30   220.05   77.93   292.05   161.04   256.23   335.11   208.23   201.87   211.32   110.25   25.00   

Num 19 Plan, Function Values: 21.00000   1479.57807   0.05000   
34.59   352.41   196.39   297.00   18.00   254.49   274.85   223.93   150.68   285.71   176.00   99.96   253.75   163.77   150.48   359.48   187.17   221.83   199.64   131.57   25.00   

Num 20 Plan, Function Values: 20.00000   1631.05378   0.05263   
9.51   314.58   220.78   297.00   18.00   296.08   292.58   212.50   281.31   274.69   157.48   79.92   288.90   237.19   181.18   325.48   199.68   203.90   205.46   110.07   25.00   

Num 21 Plan, Function Values: 19.00000   1593.09457   0.05263   
229.70   356.20   29.98   297.00   18.00   312.40   262.36   220.53   193.55   243.70   176.67   134.49   290.04   106.02   193.97   273.65   206.32   270.61   190.92   94.52   25.00   

Num 22 Plan, Function Values: 18.00000   1391.99362   0.05882   
24.91   340.92   233.73   297.00   18.00   279.46   292.68   166.45   182.12   255.85   211.15   108.70   270.75   141.85   296.56   5.34   232.56   229.64   195.28   139.57   25.00   

Num 23 Plan, Function Values: 19.00000   1440.88804   0.05263   
254.94   286.83   181.65   297.00   18.00   344.79   279.66   220.87   251.62   259.87   195.49   69.28   301.32   166.36   149.14   14.52   241.17   296.63   190.08   79.46   25.00   

Num 24 Plan, Function Values: 20.00000   1576.51818   0.04762   
19.15   351.04   26.11   297.00   18.00   295.61   248.30   237.20   163.19   257.98   157.29   206.47   254.69   160.20   269.28   274.66   210.53   283.23   219.78   93.21   25.00   

Num 25 Plan, Function Values: 17.00000   1092.83545   0.05882   
333.51   307.59   336.49   297.00   18.00   276.14   303.16   226.06   239.19   297.92   158.42   188.00   285.88   140.53   228.70   263.01   218.58   323.25   178.30   92.16   25.00   

Num 26 Plan, Function Values: 17.00000   1544.36603   0.05263   
323.43   269.56   202.94   297.00   18.00   338.92   269.43   193.54   266.96   271.03   175.62   157.47   297.03   85.91   280.80   335.38   227.13   286.08   170.08   93.85   25.00   

Num 27 Plan, Function Values: 17.00000   1336.21291   0.05882   
243.44   340.92   199.19   297.00   18.00   288.48   278.31   237.54   283.01   311.19   178.16   81.09   298.57   100.45   248.40   346.30   236.17   217.34   184.77   100.86   25.00   

Num 28 Plan, Function Values: 14.00000   972.38437   0.07143   
254.94   353.22   336.49   297.00   18.00   295.72   291.25   166.93   235.07   282.28   217.89   236.81   274.34   128.83   249.32   320.27   219.23   155.38   227.12   119.51   25.00   

Num 29 Plan, Function Values: 20.00000   1543.50311   0.04762   
29.49   352.06   188.75   297.00   18.00   330.41   255.17   190.50   199.56   275.67   186.42   168.44   286.50   169.03   189.44   354.04   201.27   267.15   157.26   91.91   25.00   

Num 30 Plan, Function Values: 17.00000   1326.99071   0.05882   
340.10   340.92   201.25   297.00   18.00   341.27   269.15   206.20   190.46   264.98   162.16   83.16   271.98   106.29   226.85   307.29   196.15   270.40   199.80   97.84   25.00   

Num 31 Plan, Function Values: 16.00000   1475.96080   0.05882   
0.15   268.61   336.49   297.00   18.00   339.19   316.16   222.84   294.76   299.61   181.53   141.42   296.30   140.39   234.61   341.41   220.23   214.45   195.54   125.81   25.00   

Num 32 Plan, Function Values: 16.00000   1314.65014   0.06250   
241.63   314.58   206.12   297.00   18.00   305.50   239.39   225.90   182.59   257.25   170.39   164.27   270.32   104.59   247.52   244.31   228.01   315.77   201.09   91.81   25.00   

Num 33 Plan, Function Values: 17.00000   1072.13491   0.05882   
335.68   343.68   225.38   297.00   18.00   251.06   288.59   173.31   159.86   296.52   195.87   218.93   305.14   139.52   169.26   318.68   194.32   233.08   190.73   108.33   25.00   


Generation 10 Time: 2.82 sec
Size of Pareto Set: 37
Num 1 Plan, Function Values: 13.00000   1042.46865   0.08333   
323.43   46.02   39.13   297.00   18.00   284.95   274.84   162.43   294.84   265.91   201.80   235.66   276.13   106.29   247.40   344.48   214.47   177.34   249.62   153.38   25.00   

Num 2 Plan, Function Values: 19.00000   1574.55073   0.05882   
55.15   293.11   349.69   297.00   18.00   307.78   280.87   248.84   209.70   273.42   155.92   176.73   288.02   185.55   158.39   316.32   228.70   262.93   197.45   104.67   25.00   

Num 3 Plan, Function Values: 20.00000   1900.49659   0.05000   
48.98   260.09   190.80   297.00   18.00   296.61   280.19   194.83   154.53   274.15   158.35   151.86   264.64   159.80   184.93   308.09   211.31   275.98   195.78   95.78   25.00   

Num 4 Plan, Function Values: 20.00000   1710.14373   0.05882   
350.27   314.58   214.80   297.00   18.00   308.08   283.45   209.01   235.07   291.47   134.83   167.60   286.64   145.05   198.56   314.52   227.68   276.08   196.92   99.90   25.00   

Num 5 Plan, Function Values: 22.00000   1469.56610   0.05263   
28.94   12.76   198.01   297.00   18.00   286.26   275.57   241.72   209.70   276.07   182.96   101.07   267.20   177.48   174.68   318.56   203.91   301.48   225.27   97.89   25.00   

Num 6 Plan, Function Values: 22.00000   1628.23369   0.05000   
43.21   353.90   196.47   297.00   18.00   302.16   272.22   247.63   189.12   275.59   157.58   62.96   266.85   155.51   175.17   288.02   212.76   295.04   196.79   96.50   25.00   

Num 7 Plan, Function Values: 17.00000   1207.55221   0.06667   
12.45   314.58   233.73   297.00   18.00   331.40   301.88   230.24   235.41   278.22   158.56   165.25   272.78   146.95   234.61   313.97   207.82   238.27   222.32   114.82   25.00   

Num 8 Plan, Function Values: 20.00000   1817.42390   0.05263   
355.48   272.11   161.59   297.00   18.00   304.36   283.21   197.18   304.76   276.59   156.49   160.23   269.20   167.05   176.41   317.19   209.95   289.99   224.48   97.27   25.00   

Num 9 Plan, Function Values: 21.00000   1864.24933   0.04762   
42.04   266.15   211.70   297.00   18.00   302.82   266.39   186.80   155.51   275.33   161.28   152.70   262.71   165.13   175.93   303.81   206.69   266.57   194.84   91.30   25.00   

Num 10 Plan, Function Values: 16.00000   1157.10820   0.06667   
34.84   236.32   233.73   297.00   18.00   260.94   281.18   211.51   253.52   274.70   169.49   44.13   280.08   122.78   177.39   316.65   206.06   235.14   190.58   96.08   25.00   

Num 11 Plan, Function Values: 14.00000   1098.43519   0.07143   
328.41   29.43   350.81   297.00   18.00   289.13   236.87   235.89   235.07   276.11   156.08   154.06   267.27   123.27   251.03   335.10   218.67   233.82   202.07   152.15   25.00   

Num 12 Plan, Function Values: 21.00000   1776.02437   0.05263   
351.41   15.19   233.73   297.00   18.00   294.34   268.00   252.10   292.66   282.79   162.79   155.83   271.32   158.90   304.57   345.12   216.09   279.89   200.40   139.10   25.00   

Num 13 Plan, Function Values: 20.00000   1589.71894   0.05556   
323.43   4.23   224.34   297.00   18.00   300.51   284.65   222.95   251.84   309.48   149.66   172.82   287.46   153.08   247.40   0.06   230.89   257.04   194.39   123.14   25.00   

Num 14 Plan, Function Values: 20.00000   1737.61975   0.05556   
29.94   251.13   209.41   297.00   18.00   291.09   271.29   165.24   149.07   273.72   173.06   161.13   265.56   160.85   229.61   313.61   209.93   277.17   197.36   100.11   25.00   

Num 15 Plan, Function Values: 21.00000   1799.40419   0.05556   
0.87   3.60   233.73   297.00   18.00   292.79   289.15   203.31   121.93   260.42   174.97   177.49   267.72   146.95   180.37   319.90   207.47   280.16   200.07   77.23   25.00   

Num 16 Plan, Function Values: 20.00000   1474.92039   0.05882   
36.22   347.63   161.59   297.00   18.00   300.73   280.37   252.08   121.93   240.42   187.88   152.73   261.59   158.64   165.50   319.36   210.48   291.87   200.58   90.68   25.00   

Num 17 Plan, Function Values: 19.00000   1440.88723   0.05882   
55.15   314.58   210.37   297.00   18.00   301.83   253.78   190.17   139.82   284.16   141.52   138.70   263.58   156.04   309.01   292.94   211.66   256.14   197.46   72.39   25.00   

Num 18 Plan, Function Values: 16.00000   1043.89797   0.07692   
323.43   340.92   199.82   297.00   18.00   311.36   292.74   252.10   235.07   314.50   158.27   127.09   277.68   180.77   325.87   44.71   252.11   261.00   217.34   117.28   25.00   

Num 19 Plan, Function Values: 19.00000   1082.53919   0.06250   
254.94   16.18   205.10   297.00   18.00   320.09   287.38   245.64   235.07   307.70   171.24   88.47   302.08   173.58   317.06   39.65   247.54   240.64   225.47   126.74   25.00   

Num 20 Plan, Function Values: 16.00000   1450.16350   0.06667   
14.16   314.58   214.12   297.00   18.00   319.80   279.42   177.83   165.19   244.09   190.62   235.80   249.16   159.52   180.18   318.47   212.26   231.20   202.08   112.18   25.00   

Num 21 Plan, Function Values: 16.00000   1083.70714   0.07143   
254.94   10.20   161.59   297.00   18.00   303.51   280.72   249.39   241.02   293.55   170.05   54.97   312.46   179.68   322.34   350.41   248.80   219.91   205.34   97.70   25.00   

Num 22 Plan, Function Values: 22.00000   1829.01688   0.04762   
5.48   357.23   170.89   297.00   18.00   297.33   279.53   190.45   172.69   273.92   165.01   166.97   264.03   142.42   179.23   307.87   209.73   261.54   197.35   109.27   25.00   

Num 23 Plan, Function Values: 16.00000   1188.39009   0.07143   
351.97   312.82   336.49   297.00   18.00   299.45   288.09   181.21   209.70   240.54   205.67   244.31   247.80   151.14   183.98   338.21   206.97   207.38   243.58   117.87   25.00   

Num 24 Plan, Function Values: 18.00000   1175.82648   0.06667   
323.43   10.00   193.40   297.00   18.00   306.95   287.75   252.10   237.06   289.40   181.25   106.80   292.20   147.90   249.86   341.68   235.46   237.32   248.34   121.10   25.00   

Num 25 Plan, Function Values: 21.00000   1533.03348   0.05263   
41.17   354.49   42.42   297.00   18.00   278.51   274.28   165.02   186.17   268.50   151.96   165.57   267.82   149.56   305.18   340.16   216.78   270.79   215.03   93.08   25.00   

Num 26 Plan, Function Values: 19.00000   1409.13189   0.05882   
6.69   13.32   233.73   297.00   18.00   308.03   283.91   215.44   235.07   297.91   163.93   181.20   296.06   146.95   227.45   359.87   241.50   325.23   222.76   108.57   25.00   

Num 27 Plan, Function Values: 21.00000   1791.99931   0.05263   
14.25   340.92   213.01   297.00   18.00   299.90   282.22   205.10   162.37   277.33   136.66   170.51   273.41   169.19   191.44   312.13   226.10   312.79   195.32   98.65   25.00   

Num 28 Plan, Function Values: 18.00000   1526.17623   0.06250   
241.85   314.58   209.12   297.00   18.00   310.94   279.94   250.78   272.71   287.18   136.23   156.14   252.78   89.45   170.46   313.49   226.28   276.15   196.58   101.88   25.00   

Num 29 Plan, Function Values: 17.00000   1380.08826   0.06250   
55.15   314.58   161.59   297.00   18.00   289.59   267.04   226.21   209.70   265.40   158.19   165.35   259.38   123.11   174.15   306.09   195.01   291.66   209.17   85.94   25.00   

Num 30 Plan, Function Values: 16.00000   1284.69026   0.06250   
323.43   340.92   233.73   297.00   18.00   320.05   279.26   205.71   137.58   283.26   139.61   179.87   299.79   26.95   312.24   344.92   238.13   251.99   211.90   126.79   25.00   

Num 31 Plan, Function Values: 15.00000   1568.24910   0.05882   
221.68   342.64   336.49   297.00   18.00   310.76   276.04   186.05   178.88   266.72   179.33   176.81   270.47   128.57   232.99   320.19   210.95   177.87   195.73   99.41   25.00   

Num 32 Plan, Function Values: 19.00000   1823.28412   0.05000   
7.87   281.83   233.73   297.00   18.00   316.35   276.99   199.29   172.40   292.05   192.37   123.41   272.69   154.24   189.04   288.08   204.29   274.55   185.71   97.59   25.00   

Num 33 Plan, Function Values: 18.00000   1477.61176   0.05882   
326.44   314.58   199.98   297.00   18.00   303.00   272.19   187.96   236.79   273.24   167.48   156.69   266.00   132.39   221.19   294.26   213.50   262.68   204.42   153.38   25.00   

Num 34 Plan, Function Values: 18.00000   1313.08575   0.05882   
323.43   340.92   208.29   297.00   18.00   302.21   287.09   178.12   243.79   286.36   172.59   165.08   282.38   131.20   220.76   244.74   220.03   233.33   210.70   115.16   25.00   

Num 35 Plan, Function Values: 21.00000   1563.60007   0.05000   
333.44   314.58   169.48   297.00   18.00   300.95   280.75   217.87   200.74   272.28   160.90   168.89   261.88   144.50   263.47   287.81   209.25   276.44   216.02   104.58   25.00   

Num 36 Plan, Function Values: 18.00000   1232.70088   0.05882   
351.53   340.92   336.49   297.00   18.00   292.78   267.69   161.05   259.32   277.58   198.80   164.77   280.07   130.89   308.13   310.27   213.15   231.57   221.82   145.83   25.00   

Num 37 Plan, Function Values: 17.00000   1181.30315   0.06250   
333.00   9.13   336.49   297.00   18.00   287.19   272.02   160.48   182.39   269.08   196.12   232.89   272.27   96.70   140.62   317.96   218.67   194.20   213.22   127.66   25.00   


Generation 20 Time: 5.24 sec
Size of Pareto Set: 47
Num 1 Plan, Function Values: 20.00000   1930.28117   0.04762   
184.27   285.21   218.53   297.00   18.00   287.52   269.04   178.57   152.79   274.97   160.15   164.36   262.97   153.19   187.95   292.24   202.58   266.22   195.65   91.58   25.00   

Num 2 Plan, Function Values: 13.00000   1042.46865   0.08333   
323.43   46.02   39.13   297.00   18.00   284.95   274.84   162.43   294.84   265.91   201.80   235.66   276.13   106.29   247.40   344.48   214.47   177.34   249.62   153.38   25.00   

Num 3 Plan, Function Values: 17.00000   978.92301   0.07692   
323.43   46.02   42.42   297.00   18.00   287.46   293.90   160.48   235.07   262.99   175.05   134.11   276.86   103.12   197.76   314.53   208.45   219.65   240.24   151.14   25.00   

Num 4 Plan, Function Values: 15.00000   1309.55769   0.06667   
7.85   340.92   13.16   297.00   18.00   287.24   288.15   172.63   235.07   259.24   179.58   178.08   269.11   100.13   234.61   311.18   216.30   141.43   208.72   153.38   25.00   

Num 5 Plan, Function Values: 17.00000   1343.46433   0.06250   
254.94   14.45   42.42   297.00   18.00   286.24   286.38   160.48   235.07   261.62   168.33   147.70   274.52   122.78   176.82   308.49   213.62   190.43   224.20   144.29   25.00   

Num 6 Plan, Function Values: 20.00000   1579.60167   0.05556   
341.64   314.58   233.73   297.00   18.00   288.17   250.67   167.82   164.65   270.70   169.07   172.60   263.14   133.85   197.52   329.90   210.67   255.87   203.44   85.78   25.00   

Num 7 Plan, Function Values: 22.00000   1628.23369   0.05000   
43.21   353.90   196.47   297.00   18.00   302.16   272.22   247.63   189.12   275.59   157.58   62.96   266.85   155.51   175.17   288.02   212.76   295.04   196.79   96.50   25.00   

Num 8 Plan, Function Values: 18.00000   1696.08147   0.05882   
172.83   256.80   161.59   297.00   18.00   282.01   268.04   210.24   149.65   275.05   181.73   176.29   262.54   157.39   182.01   303.36   205.02   329.47   192.89   72.39   25.00   

Num 9 Plan, Function Values: 16.00000   1307.71835   0.06667   
325.64   46.02   233.73   297.00   18.00   282.59   274.51   162.47   286.51   265.70   202.47   174.29   265.64   79.18   253.89   2.61   213.53   200.89   238.74   148.64   25.00   

Num 10 Plan, Function Values: 20.00000   1666.94141   0.05882   
15.84   343.67   205.59   297.00   18.00   314.19   278.04   252.10   238.71   290.78   139.54   137.15   259.97   162.25   180.12   290.92   218.97   272.58   195.33   94.01   25.00   

Num 11 Plan, Function Values: 22.00000   1469.56610   0.05263   
28.94   12.76   198.01   297.00   18.00   286.26   275.57   241.72   209.70   276.07   182.96   101.07   267.20   177.48   174.68   318.56   203.91   301.48   225.27   97.89   25.00   

Num 12 Plan, Function Values: 20.00000   1427.58737   0.05556   
323.43   356.15   166.75   297.00   18.00   268.31   285.25   160.48   187.60   266.46   204.56   165.13   270.71   135.05   184.22   301.48   213.40   270.48   199.43   85.66   25.00   

Num 13 Plan, Function Values: 17.00000   1221.91976   0.07143   
254.94   28.68   42.42   297.00   18.00   286.36   275.31   160.48   209.70   265.65   158.21   163.85   276.22   106.29   188.65   316.21   210.69   226.06   213.21   151.36   25.00   

Num 14 Plan, Function Values: 18.00000   1526.17623   0.06250   
241.85   314.58   209.12   297.00   18.00   310.94   279.94   250.78   272.71   287.18   136.23   156.14   252.78   89.45   170.46   313.49   226.28   276.15   196.58   101.88   25.00   

Num 15 Plan, Function Values: 19.00000   1520.36801   0.06250   
323.43   23.83   338.69   297.00   18.00   290.15   291.13   160.48   190.65   266.79   184.99   154.82   270.95   106.29   183.91   304.27   212.06   261.48   197.70   77.59   25.00   

Num 16 Plan, Function Values: 21.00000   1776.02437   0.05263   
351.41   15.19   233.73   297.00   18.00   294.34   268.00   252.10   292.66   282.79   162.79   155.83   271.32   158.90   304.57   345.12   216.09   279.89   200.40   139.10   25.00   

Num 17 Plan, Function Values: 19.00000   1874.54098   0.05263   
172.83   265.37   233.73   297.00   18.00   296.42   293.62   198.17   156.98   277.83   157.82   160.33   265.17   175.46   186.97   277.84   199.45   273.95   196.85   93.34   25.00   

Num 18 Plan, Function Values: 17.00000   1329.60003   0.06667   
42.82   346.67   233.73   297.00   18.00   289.29   281.11   174.36   124.73   275.79   178.52   176.84   268.86   65.39   247.98   316.38   206.43   241.24   203.25   73.19   25.00   

Num 19 Plan, Function Values: 15.00000   1362.58222   0.07143   
15.99   46.02   34.55   297.00   18.00   282.52   280.33   160.48   269.57   261.02   190.82   179.11   275.62   122.78   247.40   318.53   204.76   183.53   245.72   153.38   25.00   

Num 20 Plan, Function Values: 17.00000   1391.06558   0.06667   
231.46   309.26   336.49   297.00   18.00   306.71   277.51   247.51   191.36   284.54   159.14   164.79   268.20   106.29   192.73   317.31   219.68   238.53   181.33   105.36   25.00   

Num 21 Plan, Function Values: 13.00000   1183.71889   0.07143   
254.94   46.02   25.74   297.00   18.00   295.81   283.47   181.88   292.58   260.07   190.95   242.37   268.69   106.29   230.35   346.87   214.27   175.07   249.62   153.38   25.00   

Num 22 Plan, Function Values: 20.00000   1737.61975   0.05556   
29.94   251.13   209.41   297.00   18.00   291.09   271.29   165.24   149.07   273.72   173.06   161.13   265.56   160.85   229.61   313.61   209.93   277.17   197.36   100.11   25.00   

Num 23 Plan, Function Values: 16.00000   1456.56227   0.06667   
16.04   236.75   233.73   297.00   18.00   298.07   298.26   165.60   121.93   293.84   176.71   103.45   265.51   76.61   250.72   289.54   209.59   276.16   167.67   72.39   25.00   

Num 24 Plan, Function Values: 20.00000   1844.71154   0.05000   
55.15   247.94   217.34   297.00   18.00   291.95   268.31   184.58   172.07   273.77   158.09   160.42   263.13   156.54   179.16   293.44   204.08   266.72   199.16   88.17   25.00   

Num 25 Plan, Function Values: 18.00000   1175.82648   0.06667   
323.43   10.00   193.40   297.00   18.00   306.95   287.75   252.10   237.06   289.40   181.25   106.80   292.20   147.90   249.86   341.68   235.46   237.32   248.34   121.10   25.00   

Num 26 Plan, Function Values: 20.00000   1817.42390   0.05263   
355.48   272.11   161.59   297.00   18.00   304.36   283.21   197.18   304.76   276.59   156.49   160.23   269.20   167.05   176.41   317.19   209.95   289.99   224.48   97.27   25.00   

Num 27 Plan, Function Values: 21.00000   1917.42347   0.04762   
43.01   258.58   215.51   297.00   18.00   301.79   273.68   180.92   153.29   276.06   161.78   151.61   263.37   160.50   175.25   298.48   207.46   272.41   194.95   91.37   25.00   

Num 28 Plan, Function Values: 16.00000   1378.28305   0.06667   
324.93   314.58   347.73   297.00   18.00   285.43   262.35   167.19   235.07   267.61   189.49   180.46   262.63   124.38   199.77   298.81   201.40   196.76   224.92   153.38   25.00   

Num 29 Plan, Function Values: 21.00000   1694.25898   0.05000   
7.23   312.02   210.62   297.00   18.00   315.86   289.99   208.12   131.92   272.07   157.29   152.69   267.23   147.25   198.54   296.54   209.25   307.41   202.36   97.81   25.00   

Num 30 Plan, Function Values: 19.00000   1897.09065   0.05000   
214.98   285.46   161.59   297.00   18.00   286.52   268.55   187.03   164.42   272.75   161.08   172.98   263.41   162.22   194.36   345.73   202.05   276.29   198.97   84.98   25.00   

Num 31 Plan, Function Values: 21.00000   1799.40419   0.05556   
0.87   3.60   233.73   297.00   18.00   292.79   289.15   203.31   121.93   260.42   174.97   177.49   267.72   146.95   180.37   319.90   207.47   280.16   200.07   77.23   25.00   

Num 32 Plan, Function Values: 21.00000   1791.99931   0.05263   
14.25   340.92   213.01   297.00   18.00   299.90   282.22   205.10   162.37   277.33   136.66   170.51   273.41   169.19   191.44   312.13   226.10   312.79   195.32   98.65   25.00   

Num 33 Plan, Function Values: 17.00000   1311.07959   0.06667   
323.43   314.58   161.59   297.00   18.00   286.73   267.98   167.19   209.70   270.54   185.76   196.11   260.94   141.04   204.99   309.70   203.94   281.74   207.41   76.82   25.00   

Num 34 Plan, Function Values: 21.00000   1725.01612   0.05263   
42.88   314.58   222.54   297.00   18.00   295.78   247.60   245.26   157.43   277.97   151.04   92.56   271.90   153.32   184.19   297.42   208.25   274.25   195.98   106.71   25.00   

Num 35 Plan, Function Values: 20.00000   1900.49659   0.05000   
48.98   260.09   190.80   297.00   18.00   296.61   280.19   194.83   154.53   274.15   158.35   151.86   264.64   159.80   184.93   308.09   211.31   275.98   195.78   95.78   25.00   

Num 36 Plan, Function Values: 20.00000   1829.94137   0.05000   
172.83   259.28   221.26   297.00   18.00   285.39   269.29   177.44   185.37   274.02   175.05   176.02   264.00   166.06   181.62   300.16   202.23   262.83   197.46   92.04   25.00   

Num 37 Plan, Function Values: 19.00000   1697.27274   0.05882   
249.66   236.32   233.73   297.00   18.00   293.39   276.85   215.90   164.15   271.99   154.67   162.72   256.91   159.62   186.78   6.02   203.53   270.69   181.63   77.38   25.00   

Num 38 Plan, Function Values: 19.00000   1711.00177   0.05556   
252.60   287.26   229.71   297.00   18.00   287.10   276.88   171.15   204.74   274.49   164.77   174.96   263.04   154.95   194.13   302.94   203.07   277.44   198.85   93.05   25.00   

Num 39 Plan, Function Values: 22.00000   1834.00298   0.04762   
18.80   358.33   219.94   297.00   18.00   287.45   271.74   178.55   147.30   276.87   160.07   162.87   264.40   151.61   185.28   310.84   203.72   260.42   203.62   83.83   25.00   

Num 40 Plan, Function Values: 20.00000   1710.14373   0.05882   
350.27   314.58   214.80   297.00   18.00   308.08   283.45   209.01   235.07   291.47   134.83   167.60   286.64   145.05   198.56   314.52   227.68   276.08   196.92   99.90   25.00   

Num 41 Plan, Function Values: 21.00000   1732.20412   0.05263   
43.10   292.44   210.25   297.00   18.00   282.11   286.52   218.70   121.93   268.33   157.95   175.65   261.10   175.58   183.42   312.96   209.33   274.50   201.56   87.48   25.00   

Num 42 Plan, Function Values: 17.00000   1374.24690   0.06250   
331.59   310.02   16.25   297.00   18.00   286.41   292.23   160.48   284.81   280.87   185.68   180.78   279.63   106.29   219.68   316.33   198.64   203.25   213.75   153.38   25.00   

Num 43 Plan, Function Values: 17.00000   1261.02887   0.06667   
248.51   23.31   336.49   297.00   18.00   290.79   290.05   179.40   209.70   264.36   169.38   150.58   269.73   127.90   192.02   312.67   207.12   238.14   217.69   127.74   25.00   

Num 44 Plan, Function Values: 16.00000   1114.07166   0.07692   
323.43   33.29   42.42   297.00   18.00   287.39   283.08   160.48   235.07   262.40   181.46   140.09   276.94   106.29   187.86   317.84   209.88   212.28   240.98   153.38   25.00   

Num 45 Plan, Function Values: 19.00000   1484.89342   0.05882   
358.63   40.78   13.94   297.00   18.00   286.69   292.84   160.48   292.44   262.54   180.02   102.74   279.81   100.50   195.76   313.16   209.49   174.34   235.22   129.86   25.00   

Num 46 Plan, Function Values: 17.00000   1235.20088   0.06667   
254.94   358.12   233.73   297.00   18.00   287.73   285.57   160.73   235.07   267.82   171.34   157.52   266.20   139.42   208.27   297.78   204.74   231.06   237.75   150.12   25.00   

Num 47 Plan, Function Values: 18.00000   1259.36648   0.06250   
358.29   13.73   42.42   297.00   18.00   286.21   290.50   160.48   246.45   265.14   179.65   164.18   270.42   103.72   293.63   313.72   212.33   210.64   239.85   147.51   25.00   


Generation 30 Time: 7.62 sec
Size of Pareto Set: 66
Num 1 Plan, Function Values: 22.00000   1538.05336   0.04762   
33.66   6.70   180.97   297.00   18.00   296.65   283.66   185.01   168.39   272.26   154.20   155.96   288.03   145.74   172.37   307.96   219.35   260.56   238.60   114.60   25.00   

Num 2 Plan, Function Values: 21.00000   1917.42347   0.04762   
43.01   258.58   215.51   297.00   18.00   301.79   273.68   180.92   153.29   276.06   161.78   151.61   263.37   160.50   175.25   298.48   207.46   272.41   194.95   91.37   25.00   

Num 3 Plan, Function Values: 19.00000   1997.76117   0.04762   
213.73   269.64   178.70   297.00   18.00   287.69   267.98   174.75   158.62   268.81   182.72   151.60   269.57   160.52   185.88   282.23   208.52   183.15   194.12   89.09   25.00   

Num 4 Plan, Function Values: 17.00000   978.92301   0.07692   
323.43   46.02   42.42   297.00   18.00   287.46   293.90   160.48   235.07   262.99   175.05   134.11   276.86   103.12   197.76   314.53   208.45   219.65   240.24   151.14   25.00   

Num 5 Plan, Function Values: 16.00000   1114.07166   0.07692   
323.43   33.29   42.42   297.00   18.00   287.39   283.08   160.48   235.07   262.40   181.46   140.09   276.94   106.29   187.86   317.84   209.88   212.28   240.98   153.38   25.00   

Num 6 Plan, Function Values: 21.00000   1345.77058   0.05556   
346.81   19.32   336.49   297.00   18.00   300.25   279.61   163.26   171.40   265.63   145.50   133.03   267.09   134.75   179.95   312.86   209.23   247.68   236.32   101.66   25.00   

Num 7 Plan, Function Values: 20.00000   1931.63781   0.05000   
28.73   259.22   233.73   297.00   18.00   301.46   265.96   180.12   151.90   274.52   161.88   160.03   263.81   169.52   188.74   299.19   212.97   262.82   198.78   111.88   25.00   

Num 8 Plan, Function Values: 14.00000   1187.47057   0.08333   
323.43   314.58   336.49   297.00   18.00   286.91   276.88   164.51   209.70   264.86   179.27   187.74   272.20   106.29   249.82   318.31   211.59   187.24   209.12   148.37   25.00   

Num 9 Plan, Function Values: 18.00000   1368.79153   0.06667   
190.60   314.58   218.33   297.00   18.00   287.43   261.94   174.09   202.40   278.56   161.52   160.83   256.91   150.22   250.67   317.87   216.53   329.47   186.34   77.50   25.00   

Num 10 Plan, Function Values: 16.00000   1442.98414   0.06667   
14.16   36.23   38.92   297.00   18.00   281.57   267.30   162.69   276.18   265.66   192.20   173.58   276.20   106.29   252.17   344.18   208.64   178.36   240.50   149.70   25.00   

Num 11 Plan, Function Values: 19.00000   1507.45318   0.06250   
15.28   236.32   336.49   297.00   18.00   288.38   289.61   164.49   180.25   271.10   183.02   196.04   269.98   106.29   183.80   305.04   209.20   288.20   218.03   78.17   25.00   

Num 12 Plan, Function Values: 16.00000   1034.84881   0.07692   
254.88   46.02   233.73   297.00   18.00   293.88   257.83   160.48   209.70   264.73   158.58   160.05   279.59   129.24   169.48   318.88   192.66   244.76   230.52   148.06   25.00   

Num 13 Plan, Function Values: 19.00000   1538.43778   0.06250   
205.89   14.16   336.49   297.00   18.00   289.89   275.40   164.43   209.70   264.20   158.34   181.81   273.37   151.83   183.32   295.47   212.33   238.83   206.06   149.97   25.00   

Num 14 Plan, Function Values: 21.00000   1492.72655   0.05263   
343.85   265.61   225.74   297.00   18.00   291.63   284.05   162.21   203.01   263.81   164.78   150.66   275.34   149.54   182.65   310.40   210.01   249.58   239.26   113.72   25.00   

Num 15 Plan, Function Values: 22.00000   1469.56610   0.05263   
28.94   12.76   198.01   297.00   18.00   286.26   275.57   241.72   209.70   276.07   182.96   101.07   267.20   177.48   174.68   318.56   203.91   301.48   225.27   97.89   25.00   

Num 16 Plan, Function Values: 18.00000   1624.45441   0.05882   
229.83   340.92   233.73   297.00   18.00   287.34   262.26   162.01   172.65   276.76   161.91   156.59   264.77   106.29   192.05   311.20   204.18   260.65   196.74   97.53   25.00   

Num 17 Plan, Function Values: 18.00000   1800.45428   0.05263   
248.21   273.88   162.76   297.00   18.00   288.58   280.69   173.48   135.35   272.23   178.13   153.58   264.49   157.34   182.37   287.39   208.02   186.05   193.75   102.57   25.00   

Num 18 Plan, Function Values: 22.00000   1834.00298   0.04762   
18.80   358.33   219.94   297.00   18.00   287.45   271.74   178.55   147.30   276.87   160.07   162.87   264.40   151.61   185.28   310.84   203.72   260.42   203.62   83.83   25.00   

Num 19 Plan, Function Values: 17.00000   1218.99237   0.06667   
323.43   340.92   336.49   297.00   18.00   280.12   278.31   166.50   209.70   261.79   165.49   162.34   274.35   135.11   190.05   311.77   208.35   229.74   214.40   138.33   25.00   

Num 20 Plan, Function Values: 16.00000   1273.11776   0.07143   
254.94   341.97   336.49   297.00   18.00   297.32   265.71   165.66   209.70   264.90   177.91   183.48   287.06   122.78   195.32   314.20   210.54   168.26   226.43   138.12   25.00   

Num 21 Plan, Function Values: 18.00000   1658.40023   0.05882   
248.87   311.62   161.59   297.00   18.00   297.98   259.33   195.80   170.66   275.00   168.75   140.96   270.47   166.62   194.07   332.75   211.70   262.32   204.09   72.75   25.00   

Num 22 Plan, Function Values: 21.00000   1567.47943   0.05263   
213.03   27.28   213.41   297.00   18.00   286.02   271.64   167.47   209.70   262.19   183.55   133.52   265.81   157.70   180.75   279.17   208.24   187.98   230.03   95.47   25.00   

Num 23 Plan, Function Values: 18.00000   1867.89976   0.05263   
254.94   259.63   161.59   297.00   18.00   286.41   262.96   177.00   148.93   267.66   179.58   168.98   266.09   164.63   178.54   261.98   208.94   191.04   196.68   120.61   25.00   

Num 24 Plan, Function Values: 20.00000   1710.14373   0.05882   
350.27   314.58   214.80   297.00   18.00   308.08   283.45   209.01   235.07   291.47   134.83   167.60   286.64   145.05   198.56   314.52   227.68   276.08   196.92   99.90   25.00   

Num 25 Plan, Function Values: 20.00000   1740.74997   0.05556   
11.26   340.92   161.59   297.00   18.00   293.38   276.19   184.75   134.67   277.00   157.32   154.78   262.57   156.82   176.24   308.42   205.44   291.20   194.17   73.46   25.00   

Num 26 Plan, Function Values: 21.00000   1776.02437   0.05263   
351.41   15.19   233.73   297.00   18.00   294.34   268.00   252.10   292.66   282.79   162.79   155.83   271.32   158.90   304.57   345.12   216.09   279.89   200.40   139.10   25.00   

Num 27 Plan, Function Values: 19.00000   1300.43389   0.06250   
323.43   31.89   336.49   297.00   18.00   287.60   277.66   162.53   190.24   274.16   140.62   181.82   275.90   128.07   178.96   327.77   207.94   262.76   236.46   122.84   25.00   

Num 28 Plan, Function Values: 21.00000   1736.35072   0.05556   
1.66   294.76   223.02   297.00   18.00   293.35   258.82   165.15   121.93   265.29   158.94   152.58   258.02   150.85   177.86   315.46   207.55   285.97   206.90   124.83   25.00   

Num 29 Plan, Function Values: 18.00000   1895.92994   0.05000   
239.55   261.17   233.73   297.00   18.00   286.63   269.08   178.29   164.03   264.91   176.19   146.47   281.81   160.92   188.30   286.73   207.72   194.00   195.23   110.20   25.00   

Num 30 Plan, Function Values: 18.00000   1355.71872   0.06250   
359.99   35.98   4.22   297.00   18.00   288.95   278.69   160.48   209.70   262.05   175.15   148.15   274.28   122.78   178.48   315.65   199.56   154.85   236.90   151.32   25.00   

Num 31 Plan, Function Values: 21.00000   1675.44117   0.05263   
21.33   308.12   223.06   297.00   18.00   286.86   276.64   172.21   140.55   277.33   160.17   162.42   262.55   161.76   261.90   312.45   207.94   270.30   206.59   87.40   25.00   

Num 32 Plan, Function Values: 18.00000   1335.47343   0.06667   
250.39   314.58   336.49   297.00   18.00   285.94   284.43   163.65   238.44   270.85   188.83   195.86   271.50   152.36   185.66   319.04   208.76   168.10   224.38   138.85   25.00   

Num 33 Plan, Function Values: 20.00000   1820.59921   0.05263   
11.35   281.95   233.73   297.00   18.00   296.12   272.60   177.64   122.72   277.38   180.03   154.54   267.88   165.54   189.45   279.46   204.69   284.73   180.13   106.53   25.00   

Num 34 Plan, Function Values: 17.00000   1580.12405   0.06250   
323.43   262.15   233.73   297.00   18.00   294.98   282.72   163.50   235.07   264.09   169.55   151.42   280.28   143.87   190.39   317.80   208.85   191.26   208.29   128.25   25.00   

Num 35 Plan, Function Values: 16.00000   1167.28473   0.07143   
358.69   27.81   28.33   297.00   18.00   289.45   297.89   160.48   209.70   263.73   173.15   143.15   277.27   122.78   198.23   314.38   229.02   232.15   242.00   147.45   25.00   

Num 36 Plan, Function Values: 18.00000   1594.60172   0.06250   
172.83   238.44   233.73   297.00   18.00   286.50   265.85   165.99   157.94   270.97   168.72   192.03   264.25   164.34   182.36   325.09   205.70   170.84   200.47   76.50   25.00   

Num 37 Plan, Function Values: 16.00000   1456.56227   0.06667   
16.04   236.75   233.73   297.00   18.00   298.07   298.26   165.60   121.93   293.84   176.71   103.45   265.51   76.61   250.72   289.54   209.59   276.16   167.67   72.39   25.00   

Num 38 Plan, Function Values: 17.00000   1280.42208   0.07143   
252.24   340.92   18.10   297.00   18.00   287.31   273.83   160.48   193.90   266.41   153.30   167.28   275.23   124.20   196.83   315.27   209.46   238.92   200.74   148.42   25.00   

Num 39 Plan, Function Values: 15.00000   1132.52295   0.07692   
323.43   40.65   336.49   297.00   18.00   287.99   275.59   160.48   235.07   265.20   177.49   140.34   276.17   106.29   178.02   327.68   198.73   241.43   231.79   148.54   25.00   

Num 40 Plan, Function Values: 19.00000   1323.80946   0.06250   
323.43   10.79   336.49   297.00   18.00   288.77   275.05   160.48   183.97   264.83   173.18   101.92   276.21   100.83   179.44   319.10   212.54   209.70   222.49   153.38   25.00   

Num 41 Plan, Function Values: 18.00000   1696.08147   0.05882   
172.83   256.80   161.59   297.00   18.00   282.01   268.04   210.24   149.65   275.05   181.73   176.29   262.54   157.39   182.01   303.36   205.02   329.47   192.89   72.39   25.00   

Num 42 Plan, Function Values: 19.00000   1806.53897   0.05263   
254.94   247.96   215.87   297.00   18.00   300.23   265.16   179.57   198.35   274.43   182.65   169.19   264.81   178.60   182.88   276.95   207.83   188.80   195.86   76.51   25.00   

Num 43 Plan, Function Values: 20.00000   1666.94141   0.05882   
15.84   343.67   205.59   297.00   18.00   314.19   278.04   252.10   238.71   290.78   139.54   137.15   259.97   162.25   180.12   290.92   218.97   272.58   195.33   94.01   25.00   

Num 44 Plan, Function Values: 21.00000   1791.99931   0.05263   
14.25   340.92   213.01   297.00   18.00   299.90   282.22   205.10   162.37   277.33   136.66   170.51   273.41   169.19   191.44   312.13   226.10   312.79   195.32   98.65   25.00   

Num 45 Plan, Function Values: 19.00000   1697.27274   0.05882   
249.66   236.32   233.73   297.00   18.00   293.39   276.85   215.90   164.15   271.99   154.67   162.72   256.91   159.62   186.78   6.02   203.53   270.69   181.63   77.38   25.00   

Num 46 Plan, Function Values: 19.00000   1614.30663   0.05882   
55.15   236.32   205.99   297.00   18.00   296.86   287.95   175.22   156.43   275.00   163.67   173.33   266.42   125.89   174.26   301.24   206.93   290.18   205.33   72.39   25.00   

Num 47 Plan, Function Values: 19.00000   1874.54098   0.05263   
172.83   265.37   233.73   297.00   18.00   296.42   293.62   198.17   156.98   277.83   157.82   160.33   265.17   175.46   186.97   277.84   199.45   273.95   196.85   93.34   25.00   

Num 48 Plan, Function Values: 17.00000   1445.44754   0.06667   
251.84   314.58   233.73   297.00   18.00   291.33   287.01   165.24   260.91   269.13   186.59   162.67   278.23   126.24   177.24   318.36   209.55   169.26   220.56   118.39   25.00   

Num 49 Plan, Function Values: 20.00000   1887.54763   0.05000   
211.39   287.08   180.77   297.00   18.00   287.44   269.80   177.84   145.11   271.95   180.60   154.36   268.92   156.56   192.27   312.29   206.99   262.64   195.99   88.80   25.00   

Num 50 Plan, Function Values: 20.00000   1882.47545   0.04762   
213.44   351.37   174.79   297.00   18.00   289.62   272.16   171.30   179.72   268.44   160.00   147.65   273.89   152.30   176.47   289.62   208.24   192.26   201.19   118.53   25.00   

Num 51 Plan, Function Values: 15.00000   1362.58222   0.07143   
15.99   46.02   34.55   297.00   18.00   282.52   280.33   160.48   269.57   261.02   190.82   179.11   275.62   122.78   247.40   318.53   204.76   183.53   245.72   153.38   25.00   

Num 52 Plan, Function Values: 16.00000   1312.24051   0.07143   
323.43   44.37   336.49   297.00   18.00   279.32   277.09   195.37   209.70   264.85   193.65   182.88   268.53   152.40   229.93   329.33   215.25   190.52   247.61   153.38   25.00   

Num 53 Plan, Function Values: 18.00000   1276.76810   0.06667   
349.83   340.92   41.46   297.00   18.00   288.92   268.33   166.82   194.43   279.52   197.77   161.38   273.27   105.50   184.22   315.23   201.57   237.97   229.77   136.01   25.00   

Num 54 Plan, Function Values: 21.00000   1799.40419   0.05556   
0.87   3.60   233.73   297.00   18.00   292.79   289.15   203.31   121.93   260.42   174.97   177.49   267.72   146.95   180.37   319.90   207.47   280.16   200.07   77.23   25.00   

Num 55 Plan, Function Values: 22.00000   1778.28330   0.05000   
355.55   2.14   196.46   297.00   18.00   286.16   272.69   168.36   156.96   276.22   162.38   154.85   268.60   153.57   183.69   314.51   201.04   261.25   209.30   91.34   25.00   

Num 56 Plan, Function Values: 17.00000   1374.81946   0.06667   
254.94   340.92   336.49   297.00   18.00   285.08   276.95   179.04   238.03   292.81   155.31   162.19   275.44   122.78   194.69   312.77   222.62   286.41   212.80   117.01   25.00   

Num 57 Plan, Function Values: 15.00000   1219.25327   0.07143   
254.94   45.25   340.85   297.00   18.00   287.32   287.81   178.24   253.56   260.38   164.72   166.50   277.96   123.04   234.29   351.36   214.91   265.84   248.76   152.42   25.00   

Num 58 Plan, Function Values: 21.00000   1841.04076   0.05000   
342.04   340.92   208.73   297.00   18.00   303.92   269.05   177.68   149.11   269.27   170.32   166.63   272.49   160.42   178.55   294.35   208.08   253.64   185.48   92.08   25.00   

Num 59 Plan, Function Values: 18.00000   1335.56332   0.06250   
336.38   29.99   336.49   297.00   18.00   288.31   287.80   163.55   235.07   275.85   183.53   145.28   281.38   128.02   177.23   316.90   201.91   261.13   230.63   126.78   25.00   

Num 60 Plan, Function Values: 20.00000   1481.86960   0.05556   
344.40   24.23   15.09   297.00   18.00   288.48   279.59   175.19   240.95   262.88   162.43   158.87   279.99   156.19   247.40   343.75   210.73   267.09   230.96   149.02   25.00   

Num 61 Plan, Function Values: 18.00000   1891.75180   0.05000   
215.64   278.96   336.49   297.00   18.00   288.00   265.60   182.52   170.57   268.71   175.05   151.11   267.38   165.84   177.75   282.86   207.89   187.39   214.89   121.62   25.00   

Num 62 Plan, Function Values: 16.00000   1311.07769   0.06667   
323.43   46.02   41.18   297.00   18.00   289.52   291.14   177.55   235.07   267.11   167.64   148.47   274.87   159.01   247.40   339.44   202.15   277.00   248.08   124.73   25.00   

Num 63 Plan, Function Values: 16.00000   1061.05251   0.07143   
323.43   22.85   42.42   297.00   18.00   286.99   277.31   180.62   237.90   265.85   173.81   143.56   276.22   104.21   171.87   317.15   209.27   225.75   241.60   153.38   25.00   

Num 64 Plan, Function Values: 19.00000   1827.36926   0.05000   
254.94   287.30   210.29   297.00   18.00   282.47   270.78   171.69   177.28   268.63   168.80   146.79   292.89   159.58   186.32   292.83   207.03   177.80   200.55   110.20   25.00   

Num 65 Plan, Function Values: 18.00000   1102.98150   0.06250   
331.36   3.40   233.73   297.00   18.00   285.42   277.78   161.90   261.30   263.59   174.92   225.14   275.55   123.67   184.89   316.77   196.04   207.07   231.40   150.45   25.00   

Num 66 Plan, Function Values: 19.00000   1508.46848   0.05882   
323.43   41.55   188.24   297.00   18.00   287.99   273.98   160.48   235.07   266.55   178.89   150.11   273.62   140.20   187.10   291.22   208.86   251.66   208.92   119.06   25.00   


Generation 40 Time: 10.19 sec
Size of Pareto Set: 66
Num 1 Plan, Function Values: 19.00000   1997.76117   0.04762   
213.73   269.64   178.70   297.00   18.00   287.69   267.98   174.75   158.62   268.81   182.72   151.60   269.57   160.52   185.88   282.23   208.52   183.15   194.12   89.09   25.00   

Num 2 Plan, Function Values: 14.00000   1220.12412   0.08333   
323.43   340.92   336.49   297.00   18.00   288.51   277.43   161.20   235.07   257.10   175.70   157.29   272.09   106.29   228.06   313.98   195.90   195.40   212.54   147.78   25.00   

Num 3 Plan, Function Values: 17.00000   978.92301   0.07692   
323.43   46.02   42.42   297.00   18.00   287.46   293.90   160.48   235.07   262.99   175.05   134.11   276.86   103.12   197.76   314.53   208.45   219.65   240.24   151.14   25.00   

Num 4 Plan, Function Values: 19.00000   1849.57397   0.05263   
209.43   292.69   233.73   297.00   18.00   285.84   270.77   164.40   155.40   267.45   178.51   165.90   270.15   155.39   193.65   307.38   208.73   269.24   188.88   111.49   25.00   

Num 5 Plan, Function Values: 16.00000   1315.37434   0.07143   
323.43   344.82   233.73   297.00   18.00   289.75   278.00   166.78   250.48   258.16   188.30   169.07   274.64   122.78   212.95   312.92   202.06   200.20   218.70   150.88   25.00   

Num 6 Plan, Function Values: 18.00000   1189.01253   0.06667   
253.94   31.00   348.37   297.00   18.00   290.69   301.96   164.28   181.00   268.11   164.65   161.43   274.57   104.64   200.35   318.11   206.92   231.39   233.64   153.38   25.00   

Num 7 Plan, Function Values: 20.00000   1561.78616   0.05556   
323.84   20.65   161.59   297.00   18.00   283.25   253.17   194.76   197.45   269.93   184.61   93.59   266.80   156.34   189.63   316.70   204.13   263.97   190.22   84.21   25.00   

Num 8 Plan, Function Values: 16.00000   1371.38873   0.07143   
358.35   314.58   233.73   297.00   18.00   305.18   281.04   228.40   235.07   243.24   157.96   172.13   281.87   122.78   160.52   315.61   206.50   235.57   207.55   117.85   25.00   

Num 9 Plan, Function Values: 18.00000   1347.91722   0.06250   
254.94   340.92   233.73   297.00   18.00   295.38   285.54   178.16   164.51   253.25   158.23   165.16   296.13   122.78   173.40   317.03   204.71   255.66   230.91   134.13   25.00   

Num 10 Plan, Function Values: 18.00000   1138.61328   0.07143   
332.12   345.45   336.49   297.00   18.00   286.28   276.21   180.75   207.95   261.03   171.42   183.56   276.84   166.19   249.01   314.11   214.88   229.57   238.52   151.27   25.00   

Num 11 Plan, Function Values: 22.00000   1866.44168   0.05000   
17.58   7.63   226.07   297.00   18.00   299.14   270.76   179.69   145.48   268.04   169.74   169.68   279.92   156.16   184.68   303.45   207.70   253.16   197.17   75.95   25.00   

Num 12 Plan, Function Values: 19.00000   1508.65842   0.06250   
19.15   314.58   217.25   297.00   18.00   290.75   276.65   180.44   209.66   287.72   140.35   180.75   271.63   152.43   247.40   306.88   212.70   235.77   197.67   136.82   25.00   

Num 13 Plan, Function Values: 20.00000   1825.20750   0.05263   
7.89   272.67   336.49   297.00   18.00   300.63   274.85   217.85   249.45   303.33   134.31   150.26   269.71   153.27   190.61   302.57   220.62   286.32   203.27   100.61   25.00   

Num 14 Plan, Function Values: 20.00000   1952.64525   0.05000   
13.90   265.42   336.49   297.00   18.00   292.11   274.04   171.84   158.17   276.09   167.57   173.48   275.32   161.96   190.49   331.55   212.87   287.06   201.16   114.02   25.00   

Num 15 Plan, Function Values: 15.00000   1108.58631   0.08333   
323.43   347.46   336.49   297.00   18.00   290.87   279.83   166.23   235.07   264.26   172.78   155.36   273.64   122.78   229.22   315.52   216.15   228.40   215.90   148.06   25.00   

Num 16 Plan, Function Values: 20.00000   1666.94141   0.05882   
15.84   343.67   205.59   297.00   18.00   314.19   278.04   252.10   238.71   290.78   139.54   137.15   259.97   162.25   180.12   290.92   218.97   272.58   195.33   94.01   25.00   

Num 17 Plan, Function Values: 18.00000   1276.76810   0.06667   
349.83   340.92   41.46   297.00   18.00   288.92   268.33   166.82   194.43   279.52   197.77   161.38   273.27   105.50   184.22   315.23   201.57   237.97   229.77   136.01   25.00   

Num 18 Plan, Function Values: 20.00000   1671.74774   0.05556   
23.03   261.10   233.73   297.00   18.00   299.21   262.24   160.48   165.59   249.06   166.82   181.13   285.01   140.89   167.26   315.00   214.47   260.76   186.44   114.40   25.00   

Num 19 Plan, Function Values: 16.00000   1068.54230   0.07692   
254.94   46.02   233.73   297.00   18.00   292.82   261.79   160.48   209.70   266.87   165.26   142.01   279.46   106.29   186.90   317.76   197.41   221.39   237.96   152.52   25.00   

Num 20 Plan, Function Values: 20.00000   1710.14373   0.05882   
350.27   314.58   214.80   297.00   18.00   308.08   283.45   209.01   235.07   291.47   134.83   167.60   286.64   145.05   198.56   314.52   227.68   276.08   196.92   99.90   25.00   

Num 21 Plan, Function Values: 20.00000   1915.80954   0.05000   
22.63   302.49   215.83   297.00   18.00   290.06   274.33   177.05   167.25   283.25   168.62   166.51   273.10   161.25   182.03   302.50   205.62   193.59   208.59   72.39   25.00   

Num 22 Plan, Function Values: 16.00000   1065.45621   0.07692   
323.43   314.58   336.49   297.00   18.00   292.67   267.30   163.72   198.63   241.86   165.15   182.79   274.62   106.29   180.41   319.07   200.01   237.95   233.87   137.87   25.00   

Num 23 Plan, Function Values: 17.00000   1311.25653   0.07143   
331.03   46.02   42.42   297.00   18.00   289.23   303.43   162.70   184.28   261.25   178.21   179.05   278.16   153.77   200.76   317.91   206.91   202.75   242.33   151.05   25.00   

Num 24 Plan, Function Values: 19.00000   1869.49182   0.05000   
323.43   285.24   194.46   297.00   18.00   288.41   269.67   194.84   168.99   275.09   176.13   147.45   272.06   150.00   196.35   292.49   208.37   280.99   202.38   91.24   25.00   

Num 25 Plan, Function Values: 21.00000   1477.53263   0.05882   
33.30   314.58   219.96   297.00   18.00   288.43   282.36   223.49   209.70   311.97   134.31   133.85   270.76   157.15   191.92   296.56   216.04   263.99   231.19   112.86   25.00   

Num 26 Plan, Function Values: 21.00000   1776.02437   0.05263   
351.41   15.19   233.73   297.00   18.00   294.34   268.00   252.10   292.66   282.79   162.79   155.83   271.32   158.90   304.57   345.12   216.09   279.89   200.40   139.10   25.00   

Num 27 Plan, Function Values: 18.00000   1600.78751   0.06250   
323.43   264.53   233.73   297.00   18.00   291.71   265.69   176.48   209.70   268.02   180.99   170.08   273.88   181.78   178.63   288.60   208.73   230.82   188.70   72.39   25.00   

Num 28 Plan, Function Values: 18.00000   1593.93338   0.05882   
8.74   310.67   233.73   297.00   18.00   287.95   274.75   205.58   235.07   289.85   161.54   148.96   274.27   152.16   196.92   294.85   206.60   240.31   208.58   103.71   25.00   

Num 29 Plan, Function Values: 18.00000   1242.43217   0.06667   
12.54   340.92   228.83   297.00   18.00   298.21   268.09   230.06   235.07   247.88   135.28   189.52   273.55   154.47   132.75   316.48   206.85   236.14   221.83   129.47   25.00   

Num 30 Plan, Function Values: 19.00000   1937.66833   0.05000   
221.63   296.46   222.07   297.00   18.00   289.36   274.55   180.36   159.94   272.89   174.55   162.81   257.03   161.36   188.35   298.05   206.52   180.55   206.62   74.43   25.00   

Num 31 Plan, Function Values: 19.00000   1896.28100   0.05263   
231.14   5.73   161.59   297.00   18.00   288.58   273.35   173.86   163.82   276.78   177.01   159.83   271.73   161.66   179.31   291.10   205.87   178.63   193.31   72.39   25.00   

Num 32 Plan, Function Values: 21.00000   1885.91576   0.05000   
37.13   8.86   214.32   297.00   18.00   289.71   285.84   177.77   165.40   262.61   177.10   155.19   271.27   164.93   183.51   286.68   204.64   172.97   196.63   72.39   25.00   

Num 33 Plan, Function Values: 19.00000   1538.43778   0.06250   
205.89   14.16   336.49   297.00   18.00   289.89   275.40   164.43   209.70   264.20   158.34   181.81   273.37   151.83   183.32   295.47   212.33   238.83   206.06   149.97   25.00   

Num 34 Plan, Function Values: 14.00000   1252.84885   0.07692   
323.43   46.02   349.41   297.00   18.00   287.79   289.93   161.87   235.07   263.78   172.19   176.88   273.24   106.29   233.63   319.06   210.77   172.02   226.50   148.47   25.00   

Num 35 Plan, Function Values: 15.00000   1125.05893   0.08333   
323.43   23.07   338.20   297.00   18.00   289.50   288.67   164.04   209.70   264.89   166.99   182.12   273.32   105.01   229.77   317.70   210.03   234.84   210.19   150.90   25.00   

Num 36 Plan, Function Values: 18.00000   1268.00226   0.06667   
323.79   345.64   336.49   297.00   18.00   295.48   267.08   160.51   260.34   255.92   175.02   93.60   275.89   138.57   176.52   312.68   217.77   211.63   241.34   121.96   25.00   

Num 37 Plan, Function Values: 17.00000   1558.49490   0.06250   
323.43   292.33   336.49   297.00   18.00   289.40   272.34   164.70   205.57   265.84   181.53   187.45   278.06   134.21   191.04   287.99   208.44   193.71   199.69   72.39   25.00   

Num 38 Plan, Function Values: 15.00000   1184.42206   0.07692   
328.07   42.47   336.49   297.00   18.00   286.45   287.94   164.46   235.07   265.91   186.87   152.70   276.58   122.78   282.99   319.03   208.71   198.25   238.14   152.13   25.00   

Num 39 Plan, Function Values: 20.00000   1740.74997   0.05556   
11.26   340.92   161.59   297.00   18.00   293.38   276.19   184.75   134.67   277.00   157.32   154.78   262.57   156.82   176.24   308.42   205.44   291.20   194.17   73.46   25.00   

Num 40 Plan, Function Values: 17.00000   1351.69795   0.06667   
0.83   340.92   233.73   297.00   18.00   287.79   289.53   163.48   205.06   260.84   175.77   127.98   269.62   122.78   181.90   302.19   202.04   192.03   231.25   153.38   25.00   

Num 41 Plan, Function Values: 20.00000   1546.10123   0.05882   
172.83   18.87   189.56   297.00   18.00   293.39   280.97   166.10   207.37   262.58   154.76   169.14   271.99   143.50   181.34   287.81   214.83   245.21   198.31   147.64   25.00   

Num 42 Plan, Function Values: 22.00000   1492.74068   0.05263   
337.20   18.00   215.23   297.00   18.00   286.68   274.79   183.96   208.62   272.59   180.77   61.82   287.77   153.80   197.14   316.97   208.56   287.39   222.25   102.38   25.00   

Num 43 Plan, Function Values: 15.00000   1220.26179   0.07692   
172.83   341.70   336.49   297.00   18.00   289.09   267.81   162.89   209.70   270.06   172.49   158.17   267.80   122.78   169.32   302.37   207.25   236.67   211.93   76.16   25.00   

Num 44 Plan, Function Values: 21.00000   1724.36999   0.05263   
27.82   29.15   233.73   297.00   18.00   292.64   271.16   176.20   144.44   273.30   170.83   162.58   261.68   152.88   185.81   317.81   205.33   262.85   208.09   84.27   25.00   

Num 45 Plan, Function Values: 16.00000   1316.44083   0.07143   
323.43   340.92   232.68   297.00   18.00   267.01   284.34   164.64   209.68   267.32   178.27   174.82   270.89   102.11   190.30   316.28   213.22   183.18   208.25   102.87   25.00   

Num 46 Plan, Function Values: 18.00000   1335.47343   0.06667   
250.39   314.58   336.49   297.00   18.00   285.94   284.43   163.65   238.44   270.85   188.83   195.86   271.50   152.36   185.66   319.04   208.76   168.10   224.38   138.85   25.00   

Num 47 Plan, Function Values: 20.00000   1817.48320   0.05263   
36.63   340.92   182.20   297.00   18.00   295.86   275.72   182.91   171.76   284.94   152.30   156.45   271.10   160.15   179.16   295.20   206.61   163.12   196.83   75.08   25.00   

Num 48 Plan, Function Values: 16.00000   1114.07166   0.07692   
323.43   33.29   42.42   297.00   18.00   287.39   283.08   160.48   235.07   262.40   181.46   140.09   276.94   106.29   187.86   317.84   209.88   212.28   240.98   153.38   25.00   

Num 49 Plan, Function Values: 21.00000   1799.40419   0.05556   
0.87   3.60   233.73   297.00   18.00   292.79   289.15   203.31   121.93   260.42   174.97   177.49   267.72   146.95   180.37   319.90   207.47   280.16   200.07   77.23   25.00   

Num 50 Plan, Function Values: 19.00000   1791.30276   0.05556   
323.43   272.06   336.49   297.00   18.00   297.08   272.80   202.44   235.07   273.85   175.46   180.21   261.93   159.96   190.09   301.11   210.50   273.11   200.58   81.18   25.00   

Num 51 Plan, Function Values: 21.00000   1736.35072   0.05556   
1.66   294.76   223.02   297.00   18.00   293.35   258.82   165.15   121.93   265.29   158.94   152.58   258.02   150.85   177.86   315.46   207.55   285.97   206.90   124.83   25.00   

Num 52 Plan, Function Values: 18.00000   1368.79153   0.06667   
190.60   314.58   218.33   297.00   18.00   287.43   261.94   174.09   202.40   278.56   161.52   160.83   256.91   150.22   250.67   317.87   216.53   329.47   186.34   77.50   25.00   

Num 53 Plan, Function Values: 19.00000   1945.96177   0.05000   
232.47   301.39   190.85   297.00   18.00   286.83   273.11   178.98   170.32   276.98   171.93   155.07   269.76   152.25   184.79   292.69   206.26   177.31   198.66   78.54   25.00   

Num 54 Plan, Function Values: 19.00000   1734.28167   0.05882   
198.37   350.50   17.99   297.00   18.00   288.51   270.67   160.90   235.07   279.76   171.48   157.73   274.50   162.21   189.97   313.60   208.81   180.73   192.25   153.38   25.00   

Num 55 Plan, Function Values: 17.00000   1518.82769   0.06667   
326.70   46.02   37.07   297.00   18.00   293.51   291.72   163.91   160.99   262.67   171.48   142.32   285.05   122.78   186.74   315.88   208.55   271.30   200.51   96.43   25.00   

Num 56 Plan, Function Values: 18.00000   1808.30432   0.05882   
216.32   340.92   161.59   297.00   18.00   289.45   272.88   163.69   184.99   275.17   170.28   169.83   272.07   162.33   179.11   303.80   206.98   173.79   193.00   72.39   25.00   

Num 57 Plan, Function Values: 21.00000   1733.67152   0.05556   
350.86   351.11   233.73   297.00   18.00   286.19   273.11   164.90   167.89   276.60   168.09   163.77   299.22   143.00   186.06   314.34   204.17   291.49   206.45   97.85   25.00   

Num 58 Plan, Function Values: 21.00000   1632.93084   0.05263   
17.54   354.91   233.73   297.00   18.00   288.25   277.22   222.42   197.79   296.17   150.98   157.80   265.79   152.91   174.52   315.38   213.10   261.64   210.29   84.80   25.00   

Num 59 Plan, Function Values: 21.00000   1791.99931   0.05263   
14.25   340.92   213.01   297.00   18.00   299.90   282.22   205.10   162.37   277.33   136.66   170.51   273.41   169.19   191.44   312.13   226.10   312.79   195.32   98.65   25.00   

Num 60 Plan, Function Values: 22.00000   1950.30316   0.04762   
10.81   16.58   206.14   297.00   18.00   300.88   270.97   179.46   161.88   267.78   173.70   178.76   286.08   159.46   185.47   298.26   208.70   251.02   191.60   87.22   25.00   

Num 61 Plan, Function Values: 19.00000   1775.00788   0.05556   
55.15   340.92   198.61   297.00   18.00   292.97   271.72   218.41   183.54   314.50   168.87   142.60   271.90   174.83   182.66   290.62   209.65   200.00   197.77   114.53   25.00   

Num 62 Plan, Function Values: 18.00000   1179.85810   0.06250   
323.43   30.87   336.49   297.00   18.00   290.66   287.79   164.99   196.21   267.89   168.67   135.03   251.91   106.29   193.98   300.06   208.96   225.02   223.75   143.09   25.00   

Num 63 Plan, Function Values: 18.00000   1128.27549   0.06250   
323.43   31.03   233.14   297.00   18.00   272.43   301.85   164.49   180.65   264.87   168.61   157.13   272.63   97.94   197.92   316.50   206.96   239.23   221.17   145.58   25.00   

Num 64 Plan, Function Values: 16.00000   1142.66655   0.07143   
323.43   354.13   336.49   297.00   18.00   288.48   274.53   161.26   242.63   258.63   176.89   149.93   272.48   106.29   234.61   313.65   208.72   200.33   233.69   153.38   25.00   

Num 65 Plan, Function Values: 17.00000   1501.14427   0.06250   
0.23   314.58   233.73   297.00   18.00   289.00   271.40   209.60   209.70   278.81   149.30   155.74   272.16   142.73   204.98   282.85   216.28   237.28   204.10   72.39   25.00   

Num 66 Plan, Function Values: 21.00000   1488.56566   0.05556   
17.23   39.38   336.49   297.00   18.00   285.78   273.12   252.10   206.73   275.35   184.56   72.17   269.54   169.63   169.82   293.81   203.87   251.51   211.82   89.50   25.00   


Generation 50 Time: 12.77 sec
Size of Pareto Set: 85
Num 1 Plan, Function Values: 14.00000   1220.12412   0.08333   
323.43   340.92   336.49   297.00   18.00   288.51   277.43   161.20   235.07   257.10   175.70   157.29   272.09   106.29   228.06   313.98   195.90   195.40   212.54   147.78   25.00   

Num 2 Plan, Function Values: 22.00000   1950.30316   0.04762   
10.81   16.58   206.14   297.00   18.00   300.88   270.97   179.46   161.88   267.78   173.70   178.76   286.08   159.46   185.47   298.26   208.70   251.02   191.60   87.22   25.00   

Num 3 Plan, Function Values: 17.00000   978.92301   0.07692   
323.43   46.02   42.42   297.00   18.00   287.46   293.90   160.48   235.07   262.99   175.05   134.11   276.86   103.12   197.76   314.53   208.45   219.65   240.24   151.14   25.00   

Num 4 Plan, Function Values: 19.00000   2024.02939   0.04762   
196.18   292.27   216.54   297.00   18.00   287.92   267.89   197.17   151.60   275.95   184.18   165.05   270.71   154.99   175.35   290.46   207.42   188.77   198.05   143.88   25.00   

Num 5 Plan, Function Values: 17.00000   1426.28278   0.07143   
347.49   340.92   336.49   297.00   18.00   293.33   286.41   162.04   162.88   241.74   178.38   158.20   278.62   124.13   195.80   306.38   204.21   228.22   204.33   151.61   25.00   

Num 6 Plan, Function Values: 15.00000   1063.24106   0.08333   
323.43   299.79   336.49   297.00   18.00   290.90   284.99   165.43   235.07   262.59   220.46   151.86   256.28   128.10   208.24   313.45   212.91   229.99   218.09   147.46   25.00   

Num 7 Plan, Function Values: 16.00000   1018.11389   0.07692   
33.99   344.82   233.73   297.00   18.00   292.36   282.94   160.48   237.77   262.90   163.15   131.39   278.40   106.29   229.63   313.92   204.88   220.82   213.43   153.38   25.00   

Num 8 Plan, Function Values: 22.00000   1817.57978   0.04762   
359.07   348.06   218.64   297.00   18.00   296.20   280.95   178.99   265.39   279.14   180.47   170.16   284.80   154.28   183.20   303.70   207.11   247.67   209.71   124.87   25.00   

Num 9 Plan, Function Values: 19.00000   1954.40369   0.04762   
212.54   289.96   202.35   297.00   18.00   295.99   287.36   185.83   161.56   264.22   185.44   162.94   270.38   145.80   181.82   298.57   207.18   194.14   187.38   139.97   25.00   

Num 10 Plan, Function Values: 19.00000   1159.03891   0.06667   
326.73   20.77   42.42   297.00   18.00   287.71   294.77   160.48   235.07   283.62   158.30   132.30   274.81   187.02   164.12   318.60   207.15   237.12   193.75   144.36   25.00   

Num 11 Plan, Function Values: 15.00000   1108.58631   0.08333   
323.43   347.46   336.49   297.00   18.00   290.87   279.83   166.23   235.07   264.26   172.78   155.36   273.64   122.78   229.22   315.52   216.15   228.40   215.90   148.06   25.00   

Num 12 Plan, Function Values: 14.00000   1209.36113   0.08333   
254.94   340.92   336.49   297.00   18.00   286.67   281.11   160.48   209.70   261.83   178.06   148.18   273.14   122.78   231.83   314.62   198.33   194.15   210.26   148.09   25.00   

Num 13 Plan, Function Values: 18.00000   1459.79639   0.06667   
323.43   344.08   336.49   297.00   18.00   290.76   291.68   164.16   244.52   266.68   172.40   154.03   276.04   146.73   187.02   313.20   211.97   217.57   198.48   150.49   25.00   

Num 14 Plan, Function Values: 20.00000   1840.36350   0.05000   
338.85   311.43   212.95   297.00   18.00   302.63   272.38   206.32   168.91   285.49   175.51   142.11   268.67   153.08   172.99   290.57   211.67   268.54   195.07   106.10   25.00   

Num 15 Plan, Function Values: 16.00000   1257.16731   0.07692   
53.31   45.63   42.42   297.00   18.00   293.80   286.64   160.48   235.07   269.14   153.75   157.27   260.19   122.78   189.78   313.57   217.27   230.91   211.90   110.87   25.00   

Num 16 Plan, Function Values: 21.00000   1625.49316   0.05556   
23.58   346.86   225.69   297.00   18.00   302.82   273.47   223.73   235.07   273.25   156.52   166.66   271.24   139.96   185.45   314.86   211.60   269.02   204.19   75.63   25.00   

Num 17 Plan, Function Values: 17.00000   1311.03522   0.07143   
327.12   349.89   233.73   297.00   18.00   298.94   274.94   160.48   178.86   275.58   163.68   167.40   270.61   126.60   185.28   302.13   173.55   230.67   212.38   153.38   25.00   

Num 18 Plan, Function Values: 18.00000   1343.08160   0.06667   
330.61   3.04   232.54   297.00   18.00   294.14   285.90   160.48   238.13   260.31   177.77   153.20   273.64   135.45   178.04   315.42   203.06   204.59   221.70   152.21   25.00   

Num 19 Plan, Function Values: 18.00000   1808.30432   0.05882   
216.32   340.92   161.59   297.00   18.00   289.45   272.88   163.69   184.99   275.17   170.28   169.83   272.07   162.33   179.11   303.80   206.98   173.79   193.00   72.39   25.00   

Num 20 Plan, Function Values: 22.00000   1646.26077   0.05263   
12.82   350.29   194.37   297.00   18.00   293.64   271.10   232.03   194.19   280.31   138.73   167.87   273.00   142.77   191.16   23.32   210.73   268.76   200.28   74.28   25.00   

Num 21 Plan, Function Values: 17.00000   1286.81872   0.07143   
323.43   314.58   233.73   297.00   18.00   288.70   277.07   160.48   207.70   285.04   172.60   161.27   263.70   106.29   197.53   312.93   207.89   251.88   213.89   144.40   25.00   

Num 22 Plan, Function Values: 14.00000   1242.39506   0.07692   
242.61   340.92   336.49   297.00   18.00   290.90   266.41   196.54   209.70   266.66   174.53   169.21   273.21   122.78   227.44   315.90   198.52   232.00   203.92   151.41   25.00   

Num 23 Plan, Function Values: 18.00000   1768.80855   0.05882   
172.83   343.43   336.49   297.00   18.00   285.73   278.53   179.31   176.89   272.71   179.11   165.97   269.02   172.79   177.11   297.95   207.33   180.32   202.42   72.91   25.00   

Num 24 Plan, Function Values: 17.00000   1518.82769   0.06667   
326.70   46.02   37.07   297.00   18.00   293.51   291.72   163.91   160.99   262.67   171.48   142.32   285.05   122.78   186.74   315.88   208.55   271.30   200.51   96.43   25.00   

Num 25 Plan, Function Values: 18.00000   1138.61328   0.07143   
332.12   345.45   336.49   297.00   18.00   286.28   276.21   180.75   207.95   261.03   171.42   183.56   276.84   166.19   249.01   314.11   214.88   229.57   238.52   151.27   25.00   

Num 26 Plan, Function Values: 20.00000   1431.50164   0.05882   
335.78   340.92   195.49   297.00   18.00   287.56   276.43   199.38   209.70   265.89   153.83   91.08   271.07   147.18   197.28   315.75   199.82   228.55   205.18   83.59   25.00   

Num 27 Plan, Function Values: 15.00000   1125.05893   0.08333   
323.43   23.07   338.20   297.00   18.00   289.50   288.67   164.04   209.70   264.89   166.99   182.12   273.32   105.01   229.77   317.70   210.03   234.84   210.19   150.90   25.00   

Num 28 Plan, Function Values: 21.00000   1477.53263   0.05882   
33.30   314.58   219.96   297.00   18.00   288.43   282.36   223.49   209.70   311.97   134.31   133.85   270.76   157.15   191.92   296.56   216.04   263.99   231.19   112.86   25.00   

Num 29 Plan, Function Values: 16.00000   1572.99347   0.06250   
227.07   314.08   230.98   297.00   18.00   287.98   289.47   160.48   132.33   273.49   179.91   148.87   274.39   106.29   204.16   294.00   207.64   190.32   192.25   151.20   25.00   

Num 30 Plan, Function Values: 19.00000   1896.28100   0.05263   
231.14   5.73   161.59   297.00   18.00   288.58   273.35   173.86   163.82   276.78   177.01   159.83   271.73   161.66   179.31   291.10   205.87   178.63   193.31   72.39   25.00   

Num 31 Plan, Function Values: 20.00000   1496.38001   0.05556   
12.08   8.01   227.06   297.00   18.00   297.95   274.88   204.36   235.61   270.36   172.10   162.75   271.89   139.99   199.03   315.05   208.47   239.51   212.19   99.64   25.00   

Num 32 Plan, Function Values: 17.00000   1595.18229   0.06250   
254.94   314.58   336.49   297.00   18.00   287.76   282.20   166.64   155.32   270.80   186.54   149.53   271.68   169.86   218.71   296.72   203.03   196.08   223.25   152.60   25.00   

Num 33 Plan, Function Values: 20.00000   1855.28814   0.05000   
355.30   253.96   7.52   297.00   18.00   291.01   287.66   209.59   149.44   285.47   134.31   170.16   276.27   154.22   173.21   335.92   213.70   276.56   200.07   89.33   25.00   

Num 34 Plan, Function Values: 19.00000   1565.34047   0.05882   
20.07   346.08   337.02   297.00   18.00   298.45   271.04   182.52   209.70   270.34   154.57   174.49   271.39   146.63   196.01   315.38   199.78   246.10   208.83   105.57   25.00   

Num 35 Plan, Function Values: 18.00000   1601.24909   0.05882   
358.64   313.66   233.73   297.00   18.00   302.31   287.00   224.56   275.38   274.06   183.49   153.73   271.41   146.29   207.84   318.31   210.35   238.77   209.84   91.21   25.00   

Num 36 Plan, Function Values: 20.00000   1915.80954   0.05000   
22.63   302.49   215.83   297.00   18.00   290.06   274.33   177.05   167.25   283.25   168.62   166.51   273.10   161.25   182.03   302.50   205.62   193.59   208.59   72.39   25.00   

Num 37 Plan, Function Values: 16.00000   1298.56280   0.07692   
324.06   346.13   336.49   297.00   18.00   294.37   275.37   160.48   235.07   267.57   174.97   160.60   272.66   122.78   185.27   293.29   213.51   230.64   217.32   153.38   25.00   

Num 38 Plan, Function Values: 19.00000   1937.66833   0.05000   
221.63   296.46   222.07   297.00   18.00   289.36   274.55   180.36   159.94   272.89   174.55   162.81   257.03   161.36   188.35   298.05   206.52   180.55   206.62   74.43   25.00   

Num 39 Plan, Function Values: 19.00000   1697.13888   0.05882   
176.25   314.58   342.35   297.00   18.00   294.06   277.35   166.93   147.31   272.76   154.26   166.22   274.27   146.83   185.69   314.68   204.01   274.86   197.85   123.18   25.00   

Num 40 Plan, Function Values: 22.00000   1866.44168   0.05000   
17.58   7.63   226.07   297.00   18.00   299.14   270.76   179.69   145.48   268.04   169.74   169.68   279.92   156.16   184.68   303.45   207.70   253.16   197.17   75.95   25.00   

Num 41 Plan, Function Values: 21.00000   1776.02437   0.05263   
351.41   15.19   233.73   297.00   18.00   294.34   268.00   252.10   292.66   282.79   162.79   155.83   271.32   158.90   304.57   345.12   216.09   279.89   200.40   139.10   25.00   

Num 42 Plan, Function Values: 20.00000   1666.94141   0.05882   
15.84   343.67   205.59   297.00   18.00   314.19   278.04   252.10   238.71   290.78   139.54   137.15   259.97   162.25   180.12   290.92   218.97   272.58   195.33   94.01   25.00   

Num 43 Plan, Function Values: 20.00000   1912.42046   0.05000   
353.02   8.84   229.16   297.00   18.00   300.40   269.59   183.28   155.16   278.10   178.47   175.54   272.72   167.22   174.34   294.30   209.09   167.79   188.68   81.87   25.00   

Num 44 Plan, Function Values: 20.00000   1710.14373   0.05882   
350.27   314.58   214.80   297.00   18.00   308.08   283.45   209.01   235.07   291.47   134.83   167.60   286.64   145.05   198.56   314.52   227.68   276.08   196.92   99.90   25.00   

Num 45 Plan, Function Values: 20.00000   1876.98606   0.05556   
217.55   314.58   220.72   297.00   18.00   300.04   271.45   247.22   179.25   275.91   178.74   153.07   263.20   157.00   187.10   288.78   231.49   269.61   192.00   79.07   25.00   

Num 46 Plan, Function Values: 18.00000   1685.16200   0.06250   
6.98   314.58   161.59   297.00   18.00   290.50   281.00   219.87   235.07   310.71   134.31   161.56   266.58   145.99   204.84   292.81   217.97   284.35   204.84   112.00   25.00   

Num 47 Plan, Function Values: 21.00000   1668.55645   0.05263   
13.15   314.58   190.08   297.00   18.00   295.31   273.03   189.00   235.07   273.15   171.39   149.82   275.77   168.60   175.26   301.47   208.25   250.79   207.33   94.09   25.00   

Num 48 Plan, Function Values: 17.00000   1420.79765   0.06667   
19.65   314.58   220.77   297.00   18.00   281.55   281.81   167.37   235.07   259.35   174.93   151.83   280.03   128.68   205.12   315.17   195.70   200.73   193.99   153.29   25.00   

Num 49 Plan, Function Values: 21.00000   1799.40419   0.05556   
0.87   3.60   233.73   297.00   18.00   292.79   289.15   203.31   121.93   260.42   174.97   177.49   267.72   146.95   180.37   319.90   207.47   280.16   200.07   77.23   25.00   

Num 50 Plan, Function Values: 18.00000   1791.24278   0.05556   
323.43   272.86   336.49   297.00   18.00   290.48   270.71   198.93   146.59   285.29   179.50   169.05   271.90   162.24   194.26   317.53   206.09   194.78   203.87   130.82   25.00   

Num 51 Plan, Function Values: 16.00000   1489.82719   0.07143   
359.43   340.92   336.49   297.00   18.00   287.09   265.23   164.37   235.07   275.10   177.56   145.67   274.25   106.29   214.14   313.45   200.47   193.27   199.01   148.69   25.00   

Num 52 Plan, Function Values: 19.00000   1532.01298   0.05882   
327.73   314.58   336.49   297.00   18.00   292.96   286.04   202.69   203.97   269.02   169.25   167.43   277.20   152.47   171.02   322.79   204.18   253.76   195.81   105.04   25.00   

Num 53 Plan, Function Values: 20.00000   1687.10032   0.05556   
353.59   35.59   233.73   297.00   18.00   300.10   276.09   168.02   175.91   265.41   159.83   168.48   270.92   139.66   179.59   305.35   207.43   229.21   198.07   117.37   25.00   

Num 54 Plan, Function Values: 21.00000   1885.91576   0.05000   
37.13   8.86   214.32   297.00   18.00   289.71   285.84   177.77   165.40   262.61   177.10   155.19   271.27   164.93   183.51   286.68   204.64   172.97   196.63   72.39   25.00   

Num 55 Plan, Function Values: 19.00000   1945.96177   0.05000   
232.47   301.39   190.85   297.00   18.00   286.83   273.11   178.98   170.32   276.98   171.93   155.07   269.76   152.25   184.79   292.69   206.26   177.31   198.66   78.54   25.00   

Num 56 Plan, Function Values: 20.00000   1717.13503   0.05556   
2.69   282.96   337.04   297.00   18.00   303.29   277.49   163.66   173.30   248.92   160.68   168.02   276.75   143.29   186.13   315.36   208.91   250.15   208.15   110.65   25.00   

Num 57 Plan, Function Values: 20.00000   1729.01542   0.05556   
350.39   310.54   336.49   297.00   18.00   308.47   279.92   167.99   250.31   277.05   168.30   183.15   274.20   170.08   191.36   336.39   212.34   290.17   196.94   127.84   25.00   

Num 58 Plan, Function Values: 21.00000   1724.36999   0.05263   
27.82   29.15   233.73   297.00   18.00   292.64   271.16   176.20   144.44   273.30   170.83   162.58   261.68   152.88   185.81   317.81   205.33   262.85   208.09   84.27   25.00   

Num 59 Plan, Function Values: 20.00000   1884.98367   0.05000   
25.53   286.20   5.31   297.00   18.00   293.53   266.86   205.68   168.71   266.43   168.19   169.68   281.71   150.33   179.34   312.96   210.94   255.35   203.51   102.76   25.00   

Num 60 Plan, Function Values: 20.00000   1939.98036   0.04762   
0.22   280.26   213.83   297.00   18.00   297.20   274.85   208.60   169.93   290.89   157.00   151.99   269.52   137.17   172.23   285.31   212.86   193.57   191.07   107.02   25.00   

Num 61 Plan, Function Values: 21.00000   1791.99931   0.05263   
14.25   340.92   213.01   297.00   18.00   299.90   282.22   205.10   162.37   277.33   136.66   170.51   273.41   169.19   191.44   312.13   226.10   312.79   195.32   98.65   25.00   

Num 62 Plan, Function Values: 20.00000   1546.10123   0.05882   
172.83   18.87   189.56   297.00   18.00   293.39   280.97   166.10   207.37   262.58   154.76   169.14   271.99   143.50   181.34   287.81   214.83   245.21   198.31   147.64   25.00   

Num 63 Plan, Function Values: 19.00000   1539.39583   0.05882   
352.98   292.27   336.49   297.00   18.00   292.70   273.52   163.58   204.55   255.80   170.29   172.23   274.48   150.08   214.75   311.74   207.24   245.41   215.85   153.38   25.00   

Num 64 Plan, Function Values: 19.00000   1719.89059   0.05556   
352.08   314.58   233.73   297.00   18.00   290.76   270.88   161.98   147.83   283.00   168.74   159.79   273.42   154.11   185.65   304.56   208.63   216.13   201.02   104.37   25.00   

Num 65 Plan, Function Values: 20.00000   1491.91951   0.06250   
345.65   341.05   336.49   297.00   18.00   286.04   276.79   161.80   207.61   269.75   165.47   100.04   276.28   154.79   188.70   312.29   207.02   203.37   212.21   145.76   25.00   

Num 66 Plan, Function Values: 18.00000   1599.74360   0.06250   
253.05   311.55   233.73   297.00   18.00   287.71   276.88   167.51   150.30   271.11   179.10   151.37   272.18   171.94   171.98   289.32   201.37   191.69   214.43   153.38   25.00   

Num 67 Plan, Function Values: 21.00000   1733.67152   0.05556   
350.86   351.11   233.73   297.00   18.00   286.19   273.11   164.90   167.89   276.60   168.09   163.77   299.22   143.00   186.06   314.34   204.17   291.49   206.45   97.85   25.00   

Num 68 Plan, Function Values: 21.00000   1736.35072   0.05556   
1.66   294.76   223.02   297.00   18.00   293.35   258.82   165.15   121.93   265.29   158.94   152.58   258.02   150.85   177.86   315.46   207.55   285.97   206.90   124.83   25.00   

Num 69 Plan, Function Values: 21.00000   1537.26750   0.05556   
1.44   15.51   336.49   297.00   18.00   288.32   280.78   165.71   203.50   275.58   154.38   161.60   269.14   147.26   194.49   320.80   212.33   243.00   209.93   122.98   25.00   

Num 70 Plan, Function Values: 20.00000   1952.64525   0.05000   
13.90   265.42   336.49   297.00   18.00   292.11   274.04   171.84   158.17   276.09   167.57   173.48   275.32   161.96   190.49   331.55   212.87   287.06   201.16   114.02   25.00   

Num 71 Plan, Function Values: 19.00000   1534.08857   0.06250   
323.43   297.41   336.49   297.00   18.00   291.34   280.63   163.56   209.70   279.80   187.23   151.95   258.30   158.82   190.67   309.31   209.85   268.54   221.10   153.38   25.00   

Num 72 Plan, Function Values: 20.00000   1535.19874   0.05882   
323.43   314.58   215.62   297.00   18.00   290.68   277.99   160.88   209.70   302.17   147.02   159.29   260.18   150.56   189.56   301.49   211.84   283.61   207.00   143.27   25.00   

Num 73 Plan, Function Values: 19.00000   1734.28167   0.05882   
198.37   350.50   17.99   297.00   18.00   288.51   270.67   160.90   235.07   279.76   171.48   157.73   274.50   162.21   189.97   313.60   208.81   180.73   192.25   153.38   25.00   

Num 74 Plan, Function Values: 19.00000   1538.43778   0.06250   
205.89   14.16   336.49   297.00   18.00   289.89   275.40   164.43   209.70   264.20   158.34   181.81   273.37   151.83   183.32   295.47   212.33   238.83   206.06   149.97   25.00   

Num 75 Plan, Function Values: 18.00000   1561.75863   0.06250   
254.94   285.85   336.49   297.00   18.00   295.65   268.55   195.39   190.74   309.89   147.98   167.74   274.64   164.06   178.53   309.88   210.82   242.12   200.25   75.15   25.00   

Num 76 Plan, Function Values: 22.00000   1829.15451   0.05000   
30.26   351.00   210.23   297.00   18.00   299.19   269.14   224.55   186.10   276.62   155.23   174.33   278.93   159.62   188.08   350.91   210.42   276.39   198.12   75.51   25.00   

Num 77 Plan, Function Values: 16.00000   1262.55576   0.07143   
19.04   314.58   336.49   297.00   18.00   286.35   281.30   160.48   235.07   255.45   175.21   155.46   280.88   122.78   215.23   317.52   194.13   210.13   217.64   153.38   25.00   

Num 78 Plan, Function Values: 18.00000   1773.74583   0.05556   
172.83   279.19   161.59   297.00   18.00   290.14   268.33   208.68   160.27   283.72   174.69   180.36   264.70   144.73   199.67   307.18   208.23   198.58   200.26   153.38   25.00   

Num 79 Plan, Function Values: 17.00000   1532.12658   0.06250   
254.94   314.58   233.73   297.00   18.00   287.81   272.67   164.22   154.31   270.55   181.85   154.20   271.19   102.68   193.66   287.33   202.79   189.92   214.78   144.60   25.00   

Num 80 Plan, Function Values: 16.00000   1301.95023   0.07143   
341.93   348.05   336.49   297.00   18.00   290.95   284.19   160.48   209.70   264.62   189.46   161.49   266.53   105.60   229.38   314.19   206.61   201.78   211.22   149.61   25.00   

Num 81 Plan, Function Values: 17.00000   1295.23180   0.06667   
330.30   354.66   336.49   297.00   18.00   284.42   277.43   160.48   235.07   265.16   174.97   121.59   274.35   143.76   219.17   312.74   226.68   192.81   212.00   152.52   25.00   

Num 82 Plan, Function Values: 15.00000   1165.88365   0.07692   
323.43   340.92   336.49   297.00   18.00   288.96   280.45   160.48   209.63   252.35   175.98   155.62   260.38   122.97   214.70   308.76   217.60   229.96   217.78   149.07   25.00   

Num 83 Plan, Function Values: 21.00000   1798.02806   0.05000   
21.62   352.58   1.66   297.00   18.00   293.16   271.53   205.28   183.70   268.37   171.62   177.87   285.69   160.39   167.47   314.90   206.97   258.31   191.11   79.39   25.00   

Num 84 Plan, Function Values: 20.00000   1916.45603   0.04762   
216.11   352.27   206.27   297.00   18.00   306.09   280.04   189.30   154.66   268.78   176.02   177.09   273.91   142.69   182.17   293.09   211.05   194.12   194.13   128.13   25.00   

Num 85 Plan, Function Values: 21.00000   1744.33017   0.05000   
345.73   340.92   212.13   297.00   18.00   292.66   273.38   182.23   182.11   274.49   158.67   175.92   290.47   143.97   174.08   328.76   189.39   258.89   197.11   90.15   25.00   


Generation 60 Time: 15.19 sec
Size of Pareto Set: 94
Num 1 Plan, Function Values: 15.00000   964.62708   0.08333   
254.94   314.58   228.24   297.00   18.00   290.57   302.01   160.55   209.70   257.89   193.79   117.91   269.57   124.54   197.45   318.12   212.74   239.32   228.73   148.83   25.00   

Num 2 Plan, Function Values: 19.00000   1954.40369   0.04762   
212.54   289.96   202.35   297.00   18.00   295.99   287.36   185.83   161.56   264.22   185.44   162.94   270.38   145.80   181.82   298.57   207.18   194.14   187.38   139.97   25.00   

Num 3 Plan, Function Values: 19.00000   2024.02939   0.04762   
196.18   292.27   216.54   297.00   18.00   287.92   267.89   197.17   151.60   275.95   184.18   165.05   270.71   154.99   175.35   290.46   207.42   188.77   198.05   143.88   25.00   

Num 4 Plan, Function Values: 15.00000   1079.91531   0.08333   
329.61   351.48   336.49   297.00   18.00   290.10   287.75   160.81   209.70   265.16   178.76   160.10   268.04   129.76   227.21   318.38   213.45   230.86   230.44   148.94   25.00   

Num 5 Plan, Function Values: 15.00000   1125.54839   0.08333   
323.43   19.59   233.73   297.00   18.00   290.66   280.75   161.04   209.70   265.36   164.94   161.55   273.73   127.78   226.99   318.51   214.98   235.31   213.93   149.31   25.00   

Num 6 Plan, Function Values: 20.00000   1491.94907   0.05882   
348.51   15.75   172.94   297.00   18.00   297.34   280.80   163.15   237.53   257.88   186.57   166.84   272.99   129.87   197.96   315.76   211.20   265.74   212.42   109.70   25.00   

Num 7 Plan, Function Values: 19.00000   1574.13300   0.06250   
350.17   340.92   233.73   297.00   18.00   295.49   285.53   162.28   235.07   255.90   172.01   171.78   276.80   138.34   195.11   312.48   214.43   281.99   205.82   109.13   25.00   

Num 8 Plan, Function Values: 20.00000   1836.68494   0.05000   
249.81   300.28   201.36   297.00   18.00   311.05   274.63   182.07   160.09   262.31   184.09   167.99   272.93   152.79   175.40   297.59   208.30   258.83   196.84   134.32   25.00   

Num 9 Plan, Function Values: 16.00000   1388.30974   0.07143   
254.94   46.02   233.73   297.00   18.00   289.06   285.27   160.48   203.33   268.09   185.85   166.80   274.82   129.67   193.29   280.98   209.61   200.03   219.51   153.38   25.00   

Num 10 Plan, Function Values: 19.00000   1295.82806   0.07143   
344.75   346.37   338.32   297.00   18.00   293.47   279.00   160.48   242.34   261.94   172.21   152.01   272.83   147.20   230.46   313.57   212.10   230.31   219.27   149.83   25.00   

Num 11 Plan, Function Values: 19.00000   1617.92150   0.05882   
251.97   45.99   342.76   297.00   18.00   292.54   262.54   164.12   174.92   288.95   171.48   153.98   256.49   163.09   176.52   303.70   218.41   263.94   219.09   72.39   25.00   

Num 12 Plan, Function Values: 21.00000   1616.54759   0.05263   
1.93   314.58   199.47   297.00   18.00   298.97   281.08   173.08   198.62   254.33   177.04   171.52   274.28   139.60   197.75   315.25   203.67   249.34   198.25   132.43   25.00   

Num 13 Plan, Function Values: 18.00000   1344.18581   0.07143   
323.43   340.92   336.49   297.00   18.00   297.27   275.69   167.67   177.34   270.77   226.86   159.70   265.56   141.01   185.56   304.76   214.84   236.05   213.05   149.98   25.00   

Num 14 Plan, Function Values: 16.00000   1305.14653   0.07692   
254.94   22.06   336.49   297.00   18.00   292.19   287.33   160.48   209.70   267.84   182.53   173.93   274.04   106.29   207.71   317.95   210.04   228.62   192.53   152.85   25.00   

Num 15 Plan, Function Values: 19.00000   1361.41321   0.06667   
7.62   350.90   336.49   297.00   18.00   292.57   295.27   161.88   255.95   265.78   175.33   155.50   278.34   122.78   195.93   313.50   204.03   241.36   216.05   149.03   25.00   

Num 16 Plan, Function Values: 17.00000   1426.28278   0.07143   
347.49   340.92   336.49   297.00   18.00   293.33   286.41   162.04   162.88   241.74   178.38   158.20   278.62   124.13   195.80   306.38   204.21   228.22   204.33   151.61   25.00   

Num 17 Plan, Function Values: 21.00000   1477.53263   0.05882   
33.30   314.58   219.96   297.00   18.00   288.43   282.36   223.49   209.70   311.97   134.31   133.85   270.76   157.15   191.92   296.56   216.04   263.99   231.19   112.86   25.00   

Num 18 Plan, Function Values: 17.00000   1104.10372   0.07692   
328.37   353.97   336.49   297.00   18.00   297.96   291.82   166.03   209.70   272.20   226.86   160.48   254.62   125.71   202.20   314.24   216.93   246.74   212.91   151.56   25.00   

Num 19 Plan, Function Values: 21.00000   1744.33017   0.05000   
345.73   340.92   212.13   297.00   18.00   292.66   273.38   182.23   182.11   274.49   158.67   175.92   290.47   143.97   174.08   328.76   189.39   258.89   197.11   90.15   25.00   

Num 20 Plan, Function Values: 18.00000   1768.80855   0.05882   
172.83   343.43   336.49   297.00   18.00   285.73   278.53   179.31   176.89   272.71   179.11   165.97   269.02   172.79   177.11   297.95   207.33   180.32   202.42   72.91   25.00   

Num 21 Plan, Function Values: 20.00000   1546.10123   0.05882   
172.83   18.87   189.56   297.00   18.00   293.39   280.97   166.10   207.37   262.58   154.76   169.14   271.99   143.50   181.34   287.81   214.83   245.21   198.31   147.64   25.00   

Num 22 Plan, Function Values: 20.00000   1840.36350   0.05000   
338.85   311.43   212.95   297.00   18.00   302.63   272.38   206.32   168.91   285.49   175.51   142.11   268.67   153.08   172.99   290.57   211.67   268.54   195.07   106.10   25.00   

Num 23 Plan, Function Values: 20.00000   1855.28814   0.05000   
355.30   253.96   7.52   297.00   18.00   291.01   287.66   209.59   149.44   285.47   134.31   170.16   276.27   154.22   173.21   335.92   213.70   276.56   200.07   89.33   25.00   

Num 24 Plan, Function Values: 17.00000   1518.82769   0.06667   
326.70   46.02   37.07   297.00   18.00   293.51   291.72   163.91   160.99   262.67   171.48   142.32   285.05   122.78   186.74   315.88   208.55   271.30   200.51   96.43   25.00   

Num 25 Plan, Function Values: 18.00000   1311.08557   0.06667   
323.43   17.35   233.73   297.00   18.00   290.18   287.44   161.34   198.30   261.45   182.11   160.92   278.89   128.76   194.41   285.41   211.10   239.29   215.21   150.00   25.00   

Num 26 Plan, Function Values: 19.00000   1937.66833   0.05000   
221.63   296.46   222.07   297.00   18.00   289.36   274.55   180.36   159.94   272.89   174.55   162.81   257.03   161.36   188.35   298.05   206.52   180.55   206.62   74.43   25.00   

Num 27 Plan, Function Values: 19.00000   1697.13888   0.05882   
176.25   314.58   342.35   297.00   18.00   294.06   277.35   166.93   147.31   272.76   154.26   166.22   274.27   146.83   185.69   314.68   204.01   274.86   197.85   123.18   25.00   

Num 28 Plan, Function Values: 22.00000   1829.15451   0.05000   
30.26   351.00   210.23   297.00   18.00   299.19   269.14   224.55   186.10   276.62   155.23   174.33   278.93   159.62   188.08   350.91   210.42   276.39   198.12   75.51   25.00   

Num 29 Plan, Function Values: 22.00000   1866.44168   0.05000   
17.58   7.63   226.07   297.00   18.00   299.14   270.76   179.69   145.48   268.04   169.74   169.68   279.92   156.16   184.68   303.45   207.70   253.16   197.17   75.95   25.00   

Num 30 Plan, Function Values: 20.00000   1916.45603   0.04762   
216.11   352.27   206.27   297.00   18.00   306.09   280.04   189.30   154.66   268.78   176.02   177.09   273.91   142.69   182.17   293.09   211.05   194.12   194.13   128.13   25.00   

Num 31 Plan, Function Values: 22.00000   1817.57978   0.04762   
359.07   348.06   218.64   297.00   18.00   296.20   280.95   178.99   265.39   279.14   180.47   170.16   284.80   154.28   183.20   303.70   207.11   247.67   209.71   124.87   25.00   

Num 32 Plan, Function Values: 15.00000   1112.67555   0.08333   
323.43   351.83   233.73   297.00   18.00   290.43   276.13   164.00   209.70   261.96   171.57   156.20   271.95   122.78   232.54   314.83   218.66   233.96   218.41   152.48   25.00   

Num 33 Plan, Function Values: 18.00000   1630.02217   0.05882   
172.83   340.92   227.77   297.00   18.00   297.83   287.38   200.11   152.53   267.45   196.55   150.78   263.61   150.50   179.39   309.12   198.42   203.42   192.23   148.82   25.00   

Num 34 Plan, Function Values: 19.00000   1896.28100   0.05263   
231.14   5.73   161.59   297.00   18.00   288.58   273.35   173.86   163.82   276.78   177.01   159.83   271.73   161.66   179.31   291.10   205.87   178.63   193.31   72.39   25.00   

Num 35 Plan, Function Values: 21.00000   1649.45947   0.05000   
332.31   340.92   193.88   297.00   18.00   318.42   278.62   182.18   161.53   256.99   183.97   169.03   272.61   141.51   191.83   297.43   208.95   243.07   194.90   136.53   25.00   

Num 36 Plan, Function Values: 14.00000   1220.12412   0.08333   
323.43   340.92   336.49   297.00   18.00   288.51   277.43   161.20   235.07   257.10   175.70   157.29   272.09   106.29   228.06   313.98   195.90   195.40   212.54   147.78   25.00   

Num 37 Plan, Function Values: 20.00000   1666.94141   0.05882   
15.84   343.67   205.59   297.00   18.00   314.19   278.04   252.10   238.71   290.78   139.54   137.15   259.97   162.25   180.12   290.92   218.97   272.58   195.33   94.01   25.00   

Num 38 Plan, Function Values: 17.00000   1507.32118   0.06667   
254.94   340.92   233.73   297.00   18.00   287.83   277.44   164.62   235.07   273.01   183.14   166.16   267.74   135.84   189.33   310.70   209.50   197.38   199.78   151.02   25.00   

Num 39 Plan, Function Values: 20.00000   1876.98606   0.05556   
217.55   314.58   220.72   297.00   18.00   300.04   271.45   247.22   179.25   275.91   178.74   153.07   263.20   157.00   187.10   288.78   231.49   269.61   192.00   79.07   25.00   

Num 40 Plan, Function Values: 20.00000   1491.91951   0.06250   
345.65   341.05   336.49   297.00   18.00   286.04   276.79   161.80   207.61   269.75   165.47   100.04   276.28   154.79   188.70   312.29   207.02   203.37   212.21   145.76   25.00   

Num 41 Plan, Function Values: 22.00000   1646.26077   0.05263   
12.82   350.29   194.37   297.00   18.00   293.64   271.10   232.03   194.19   280.31   138.73   167.87   273.00   142.77   191.16   23.32   210.73   268.76   200.28   74.28   25.00   

Num 42 Plan, Function Values: 20.00000   1535.19874   0.05882   
323.43   314.58   215.62   297.00   18.00   290.68   277.99   160.88   209.70   302.17   147.02   159.29   260.18   150.56   189.56   301.49   211.84   283.61   207.00   143.27   25.00   

Num 43 Plan, Function Values: 18.00000   1808.30432   0.05882   
216.32   340.92   161.59   297.00   18.00   289.45   272.88   163.69   184.99   275.17   170.28   169.83   272.07   162.33   179.11   303.80   206.98   173.79   193.00   72.39   25.00   

Num 44 Plan, Function Values: 18.00000   1673.00426   0.06250   
199.33   314.58   336.49   297.00   18.00   298.64   290.56   177.61   235.07   264.56   184.96   157.98   266.08   159.14   194.44   317.21   208.25   186.55   202.54   153.38   25.00   

Num 45 Plan, Function Values: 16.00000   1347.41006   0.07143   
327.24   340.92   200.64   297.00   18.00   289.70   279.19   162.07   235.07   257.89   188.27   148.02   273.83   103.34   218.74   318.36   212.49   194.08   218.92   149.88   25.00   

Num 46 Plan, Function Values: 21.00000   1776.02437   0.05263   
351.41   15.19   233.73   297.00   18.00   294.34   268.00   252.10   292.66   282.79   162.79   155.83   271.32   158.90   304.57   345.12   216.09   279.89   200.40   139.10   25.00   

Num 47 Plan, Function Values: 20.00000   1710.14373   0.05882   
350.27   314.58   214.80   297.00   18.00   308.08   283.45   209.01   235.07   291.47   134.83   167.60   286.64   145.05   198.56   314.52   227.68   276.08   196.92   99.90   25.00   

Num 48 Plan, Function Values: 19.00000   1595.34034   0.05882   
359.31   314.58   233.73   297.00   18.00   274.14   284.15   160.91   209.70   256.19   183.25   166.39   279.57   140.55   194.98   323.29   213.09   270.13   192.24   134.81   25.00   

Num 49 Plan, Function Values: 19.00000   1785.43716   0.05556   
219.61   340.92   193.27   297.00   18.00   291.24   287.80   166.14   170.23   267.45   175.18   166.89   275.56   185.29   167.17   293.43   198.75   189.49   194.69   149.74   25.00   

Num 50 Plan, Function Values: 18.00000   1685.16200   0.06250   
6.98   314.58   161.59   297.00   18.00   290.50   281.00   219.87   235.07   310.71   134.31   161.56   266.58   145.99   204.84   292.81   217.97   284.35   204.84   112.00   25.00   

Num 51 Plan, Function Values: 16.00000   1489.82719   0.07143   
359.43   340.92   336.49   297.00   18.00   287.09   265.23   164.37   235.07   275.10   177.56   145.67   274.25   106.29   214.14   313.45   200.47   193.27   199.01   148.69   25.00   

Num 52 Plan, Function Values: 20.00000   1208.12917   0.06667   
323.43   21.53   336.49   297.00   18.00   290.85   307.12   166.18   209.70   257.98   198.00   104.65   258.57   169.56   195.58   313.86   238.72   216.18   209.52   147.55   25.00   

Num 53 Plan, Function Values: 14.00000   1209.36113   0.08333   
254.94   340.92   336.49   297.00   18.00   286.67   281.11   160.48   209.70   261.83   178.06   148.18   273.14   122.78   231.83   314.62   198.33   194.15   210.26   148.09   25.00   

Num 54 Plan, Function Values: 18.00000   1648.51867   0.05882   
329.86   342.05   336.49   297.00   18.00   292.53   279.64   178.63   209.70   269.47   184.96   159.50   264.88   150.37   174.98   303.44   208.27   189.07   195.92   140.63   25.00   

Num 55 Plan, Function Values: 20.00000   1687.10032   0.05556   
353.59   35.59   233.73   297.00   18.00   300.10   276.09   168.02   175.91   265.41   159.83   168.48   270.92   139.66   179.59   305.35   207.43   229.21   198.07   117.37   25.00   

Num 56 Plan, Function Values: 21.00000   1724.36999   0.05263   
27.82   29.15   233.73   297.00   18.00   292.64   271.16   176.20   144.44   273.30   170.83   162.58   261.68   152.88   185.81   317.81   205.33   262.85   208.09   84.27   25.00   

Num 57 Plan, Function Values: 18.00000   1489.73588   0.06667   
254.74   314.58   233.73   297.00   18.00   290.99   291.95   163.67   184.90   263.79   177.37   137.26   267.83   148.08   191.55   314.13   215.81   204.26   200.90   146.94   25.00   

Num 58 Plan, Function Values: 18.00000   1510.59890   0.06667   
1.77   340.92   336.49   297.00   18.00   285.39   287.01   163.54   275.38   253.09   188.94   150.12   264.05   101.50   200.91   318.29   207.84   203.23   200.53   153.38   25.00   

Num 59 Plan, Function Values: 21.00000   1625.49316   0.05556   
23.58   346.86   225.69   297.00   18.00   302.82   273.47   223.73   235.07   273.25   156.52   166.66   271.24   139.96   185.45   314.86   211.60   269.02   204.19   75.63   25.00   

Num 60 Plan, Function Values: 21.00000   1885.91576   0.05000   
37.13   8.86   214.32   297.00   18.00   289.71   285.84   177.77   165.40   262.61   177.10   155.19   271.27   164.93   183.51   286.68   204.64   172.97   196.63   72.39   25.00   

Num 61 Plan, Function Values: 20.00000   1717.13503   0.05556   
2.69   282.96   337.04   297.00   18.00   303.29   277.49   163.66   173.30   248.92   160.68   168.02   276.75   143.29   186.13   315.36   208.91   250.15   208.15   110.65   25.00   

Num 62 Plan, Function Values: 19.00000   1945.96177   0.05000   
232.47   301.39   190.85   297.00   18.00   286.83   273.11   178.98   170.32   276.98   171.93   155.07   269.76   152.25   184.79   292.69   206.26   177.31   198.66   78.54   25.00   

Num 63 Plan, Function Values: 21.00000   1799.40419   0.05556   
0.87   3.60   233.73   297.00   18.00   292.79   289.15   203.31   121.93   260.42   174.97   177.49   267.72   146.95   180.37   319.90   207.47   280.16   200.07   77.23   25.00   

Num 64 Plan, Function Values: 21.00000   1736.35072   0.05556   
1.66   294.76   223.02   297.00   18.00   293.35   258.82   165.15   121.93   265.29   158.94   152.58   258.02   150.85   177.86   315.46   207.55   285.97   206.90   124.83   25.00   

Num 65 Plan, Function Values: 20.00000   1912.42046   0.05000   
353.02   8.84   229.16   297.00   18.00   300.40   269.59   183.28   155.16   278.10   178.47   175.54   272.72   167.22   174.34   294.30   209.09   167.79   188.68   81.87   25.00   

Num 66 Plan, Function Values: 20.00000   1729.01542   0.05556   
350.39   310.54   336.49   297.00   18.00   308.47   279.92   167.99   250.31   277.05   168.30   183.15   274.20   170.08   191.36   336.39   212.34   290.17   196.94   127.84   25.00   

Num 67 Plan, Function Values: 20.00000   1884.98367   0.05000   
25.53   286.20   5.31   297.00   18.00   293.53   266.86   205.68   168.71   266.43   168.19   169.68   281.71   150.33   179.34   312.96   210.94   255.35   203.51   102.76   25.00   

Num 68 Plan, Function Values: 21.00000   1798.02806   0.05000   
21.62   352.58   1.66   297.00   18.00   293.16   271.53   205.28   183.70   268.37   171.62   177.87   285.69   160.39   167.47   314.90   206.97   258.31   191.11   79.39   25.00   

Num 69 Plan, Function Values: 20.00000   1939.98036   0.04762   
0.22   280.26   213.83   297.00   18.00   297.20   274.85   208.60   169.93   290.89   157.00   151.99   269.52   137.17   172.23   285.31   212.86   193.57   191.07   107.02   25.00   

Num 70 Plan, Function Values: 20.00000   1618.61419   0.05556   
356.84   349.76   6.42   297.00   18.00   290.25   287.79   160.48   235.07   255.32   190.87   148.05   277.35   147.70   187.47   323.54   200.93   195.69   216.08   150.49   25.00   

Num 71 Plan, Function Values: 20.00000   1588.97996   0.05556   
359.95   359.82   350.17   297.00   18.00   290.98   284.68   166.99   164.80   260.60   177.97   170.91   269.66   132.57   193.77   290.44   206.65   235.66   218.23   151.28   25.00   

Num 72 Plan, Function Values: 22.00000   1538.70021   0.05263   
334.39   8.33   227.59   297.00   18.00   294.82   278.80   163.32   186.28   261.61   173.77   165.16   274.80   136.66   193.72   317.64   205.32   250.09   199.01   145.14   25.00   

Num 73 Plan, Function Values: 19.00000   1301.91800   0.06250   
336.69   314.58   224.02   297.00   18.00   290.96   268.66   165.90   197.26   259.03   173.52   159.35   272.07   130.84   224.50   319.00   209.34   231.34   201.63   150.69   25.00   

Num 74 Plan, Function Values: 19.00000   1713.60329   0.05556   
11.60   345.49   336.49   297.00   18.00   297.54   289.98   160.48   176.22   261.97   186.63   157.26   262.88   138.94   179.62   326.74   208.53   203.58   200.72   115.01   25.00   

Num 75 Plan, Function Values: 21.00000   1791.99931   0.05263   
14.25   340.92   213.01   297.00   18.00   299.90   282.22   205.10   162.37   277.33   136.66   170.51   273.41   169.19   191.44   312.13   226.10   312.79   195.32   98.65   25.00   

Num 76 Plan, Function Values: 22.00000   1950.30316   0.04762   
10.81   16.58   206.14   297.00   18.00   300.88   270.97   179.46   161.88   267.78   173.70   178.76   286.08   159.46   185.47   298.26   208.70   251.02   191.60   87.22   25.00   

Num 77 Plan, Function Values: 18.00000   1791.24278   0.05556   
323.43   272.86   336.49   297.00   18.00   290.48   270.71   198.93   146.59   285.29   179.50   169.05   271.90   162.24   194.26   317.53   206.09   194.78   203.87   130.82   25.00   

Num 78 Plan, Function Values: 21.00000   1668.55645   0.05263   
13.15   314.58   190.08   297.00   18.00   295.31   273.03   189.00   235.07   273.15   171.39   149.82   275.77   168.60   175.26   301.47   208.25   250.79   207.33   94.09   25.00   

Num 79 Plan, Function Values: 21.00000   1733.67152   0.05556   
350.86   351.11   233.73   297.00   18.00   286.19   273.11   164.90   167.89   276.60   168.09   163.77   299.22   143.00   186.06   314.34   204.17   291.49   206.45   97.85   25.00   

Num 80 Plan, Function Values: 20.00000   1952.64525   0.05000   
13.90   265.42   336.49   297.00   18.00   292.11   274.04   171.84   158.17   276.09   167.57   173.48   275.32   161.96   190.49   331.55   212.87   287.06   201.16   114.02   25.00   

Num 81 Plan, Function Values: 20.00000   1915.80954   0.05000   
22.63   302.49   215.83   297.00   18.00   290.06   274.33   177.05   167.25   283.25   168.62   166.51   273.10   161.25   182.03   302.50   205.62   193.59   208.59   72.39   25.00   

Num 82 Plan, Function Values: 19.00000   1734.28167   0.05882   
198.37   350.50   17.99   297.00   18.00   288.51   270.67   160.90   235.07   279.76   171.48   157.73   274.50   162.21   189.97   313.60   208.81   180.73   192.25   153.38   25.00   

Num 83 Plan, Function Values: 21.00000   1537.26750   0.05556   
1.44   15.51   336.49   297.00   18.00   288.32   280.78   165.71   203.50   275.58   154.38   161.60   269.14   147.26   194.49   320.80   212.33   243.00   209.93   122.98   25.00   

Num 84 Plan, Function Values: 16.00000   1303.07726   0.07143   
358.43   340.92   344.24   297.00   18.00   289.36   291.01   162.62   236.05   261.96   183.01   149.32   266.97   122.78   217.66   315.72   214.45   228.23   215.74   150.74   25.00   

Num 85 Plan, Function Values: 17.00000   1249.23730   0.07143   
323.43   345.30   233.73   297.00   18.00   282.86   288.96   169.57   208.37   260.80   160.82   150.89   273.54   134.17   193.91   317.87   205.48   235.53   200.59   147.38   25.00   

Num 86 Plan, Function Values: 17.00000   1008.62051   0.07143   
254.94   340.92   336.49   297.00   18.00   286.48   283.82   165.89   193.72   270.92   160.05   130.82   256.53   128.92   199.19   314.64   208.70   227.87   221.70   141.42   25.00   

Num 87 Plan, Function Values: 16.00000   1278.03877   0.07692   
346.70   340.92   42.42   297.00   18.00   290.29   264.83   161.69   235.07   265.24   185.86   153.13   263.45   104.48   210.25   314.52   213.30   238.93   214.07   150.31   25.00   

Num 88 Plan, Function Values: 20.00000   1339.36458   0.05882   
254.94   19.74   215.41   297.00   18.00   292.46   287.39   160.48   195.30   264.25   181.66   160.61   274.25   132.37   195.24   303.27   207.96   231.45   224.86   152.12   25.00   

Num 89 Plan, Function Values: 18.00000   1459.69938   0.06250   
254.32   314.58   221.76   297.00   18.00   296.34   271.39   160.48   281.23   259.75   169.08   146.78   277.27   139.25   196.08   295.59   177.54   262.50   216.55   148.52   25.00   

Num 90 Plan, Function Values: 17.00000   1347.14206   0.06667   
6.14   1.03   336.49   297.00   18.00   292.79   286.26   162.45   209.70   269.82   190.26   147.71   267.49   125.77   189.08   321.85   215.19   236.21   211.54   149.47   25.00   

Num 91 Plan, Function Values: 21.00000   1585.85879   0.05263   
343.36   357.41   11.42   297.00   18.00   283.30   255.44   163.10   180.40   267.31   170.55   167.91   268.74   158.83   187.95   312.69   205.12   246.69   215.07   89.41   25.00   

Num 92 Plan, Function Values: 19.00000   1906.30751   0.05000   
221.96   340.92   201.95   297.00   18.00   296.49   285.62   183.65   157.18   259.77   193.66   162.35   267.72   145.56   192.59   300.76   207.41   195.22   199.85   139.55   25.00   

Num 93 Plan, Function Values: 16.00000   1144.67477   0.07692   
327.96   346.71   336.49   297.00   18.00   291.02   280.46   161.95   206.57   266.85   166.20   150.21   270.97   106.29   212.69   317.24   217.33   233.22   222.90   148.73   25.00   

Num 94 Plan, Function Values: 15.00000   1333.89769   0.07143   
254.94   45.03   232.72   297.00   18.00   289.40   270.70   160.48   235.07   262.60   181.61   170.67   268.87   127.96   204.00   301.42   209.95   201.80   217.15   151.67   25.00   


Generation 70 Time: 17.69 sec
Size of Pareto Set: 81
Num 1 Plan, Function Values: 14.00000   1123.58162   0.09091   
323.43   341.41   336.49   297.00   18.00   290.02   271.63   160.48   209.70   243.22   169.63   156.02   275.06   125.27   212.47   316.40   210.62   236.10   213.21   150.70   25.00   

Num 2 Plan, Function Values: 22.00000   1950.30316   0.04762   
10.81   16.58   206.14   297.00   18.00   300.88   270.97   179.46   161.88   267.78   173.70   178.76   286.08   159.46   185.47   298.26   208.70   251.02   191.60   87.22   25.00   

Num 3 Plan, Function Values: 16.00000   1063.60568   0.08333   
248.28   340.92   233.73   297.00   18.00   289.77   289.51   160.48   209.02   253.19   138.76   169.43   277.77   122.78   208.47   315.79   201.64   243.11   212.69   148.02   25.00   

Num 4 Plan, Function Values: 21.00000   1646.09609   0.05556   
351.07   5.54   336.49   297.00   18.00   299.30   279.25   163.15   197.92   261.95   184.73   173.07   280.72   146.45   190.17   314.55   205.06   247.23   194.84   89.67   25.00   

Num 5 Plan, Function Values: 19.00000   2024.17461   0.04762   
220.78   277.47   185.03   297.00   18.00   290.02   278.29   196.24   172.20   265.10   193.24   164.67   269.54   155.14   176.52   279.94   226.44   184.91   201.68   140.35   25.00   

Num 6 Plan, Function Values: 20.00000   1517.07097   0.05882   
253.56   354.68   336.49   297.00   18.00   291.87   278.14   160.48   199.00   259.30   174.28   172.20   288.18   146.60   188.99   317.30   206.25   246.46   199.04   134.04   25.00   

Num 7 Plan, Function Values: 17.00000   1577.68628   0.06250   
219.17   282.70   161.59   297.00   18.00   289.94   286.64   163.66   186.15   238.94   180.26   158.06   268.75   144.65   180.68   287.16   214.87   233.76   211.38   147.62   25.00   

Num 8 Plan, Function Values: 17.00000   1371.97561   0.07143   
323.43   340.92   185.11   297.00   18.00   289.93   280.32   160.48   209.70   262.80   181.81   163.27   270.47   122.78   199.79   300.94   208.49   241.41   201.10   148.69   25.00   

Num 9 Plan, Function Values: 15.00000   1126.27687   0.08333   
254.94   314.58   336.49   297.00   18.00   292.35   280.21   165.18   235.07   250.12   164.50   158.74   271.17   103.17   209.42   312.67   217.22   233.00   222.21   149.71   25.00   

Num 10 Plan, Function Values: 19.00000   1983.09923   0.04762   
234.32   285.09   197.62   297.00   18.00   289.21   275.70   182.82   182.06   268.65   183.37   164.72   272.49   148.11   178.18   280.76   221.70   184.98   200.41   143.97   25.00   

Num 11 Plan, Function Values: 15.00000   1099.53285   0.08333   
220.90   340.92   341.36   297.00   18.00   289.96   288.79   160.48   205.47   244.91   140.19   169.78   276.32   125.42   217.61   315.98   210.12   239.26   214.76   152.01   25.00   

Num 12 Plan, Function Values: 21.00000   1694.67981   0.05556   
323.43   355.00   222.13   297.00   18.00   289.19   284.75   167.29   197.13   264.26   173.96   171.35   273.49   151.87   181.12   301.87   219.19   265.89   199.90   153.38   25.00   

Num 13 Plan, Function Values: 16.00000   1291.60067   0.07692   
323.43   342.14   233.73   297.00   18.00   288.98   286.30   160.48   239.75   263.07   176.86   162.90   277.53   127.24   190.62   315.31   208.47   203.16   226.58   150.13   25.00   

Num 14 Plan, Function Values: 17.00000   1426.69138   0.07143   
254.94   340.92   233.73   297.00   18.00   294.25   287.59   161.18   209.70   254.23   170.44   162.62   277.76   127.11   190.05   316.31   213.29   268.98   201.50   144.53   25.00   

Num 15 Plan, Function Values: 21.00000   1733.67152   0.05556   
350.86   351.11   233.73   297.00   18.00   286.19   273.11   164.90   167.89   276.60   168.09   163.77   299.22   143.00   186.06   314.34   204.17   291.49   206.45   97.85   25.00   

Num 16 Plan, Function Values: 14.00000   1220.12412   0.08333   
323.43   340.92   336.49   297.00   18.00   288.51   277.43   161.20   235.07   257.10   175.70   157.29   272.09   106.29   228.06   313.98   195.90   195.40   212.54   147.78   25.00   

Num 17 Plan, Function Values: 18.00000   1673.00426   0.06250   
199.33   314.58   336.49   297.00   18.00   298.64   290.56   177.61   235.07   264.56   184.96   157.98   266.08   159.14   194.44   317.21   208.25   186.55   202.54   153.38   25.00   

Num 18 Plan, Function Values: 18.00000   1565.06488   0.06250   
196.15   314.58   233.73   297.00   18.00   293.39   294.91   160.48   207.17   256.04   170.72   170.38   279.07   144.59   182.55   316.54   217.88   269.59   206.49   144.25   25.00   

Num 19 Plan, Function Values: 20.00000   1655.80205   0.05556   
254.94   7.67   5.15   297.00   18.00   301.12   280.41   160.48   182.00   263.12   185.37   159.08   278.79   157.60   170.92   314.36   207.78   282.38   196.99   84.55   25.00   

Num 20 Plan, Function Values: 19.00000   1375.76416   0.06667   
55.15   0.08   233.73   297.00   18.00   292.11   289.45   163.18   235.07   255.94   174.53   174.70   277.76   132.05   193.17   314.09   216.13   251.08   206.04   151.28   25.00   

Num 21 Plan, Function Values: 21.00000   1942.59623   0.04762   
344.95   276.82   193.09   297.00   18.00   295.18   279.56   189.46   173.71   260.43   196.00   163.61   271.23   148.33   180.06   296.42   219.69   283.12   195.94   133.13   25.00   

Num 22 Plan, Function Values: 14.00000   1209.36113   0.08333   
254.94   340.92   336.49   297.00   18.00   286.67   281.11   160.48   209.70   261.83   178.06   148.18   273.14   122.78   231.83   314.62   198.33   194.15   210.26   148.09   25.00   

Num 23 Plan, Function Values: 20.00000   1854.59234   0.05263   
10.91   340.92   336.49   297.00   18.00   287.05   275.08   205.39   166.47   271.47   169.86   160.41   275.25   165.64   194.58   325.34   212.64   262.97   200.69   121.15   25.00   

Num 24 Plan, Function Values: 19.00000   1433.08809   0.06250   
254.94   45.91   175.31   297.00   18.00   296.82   272.35   171.54   205.75   239.98   173.60   157.89   275.64   172.95   185.18   307.70   209.71   241.29   202.60   127.51   25.00   

Num 25 Plan, Function Values: 20.00000   1762.62946   0.05882   
357.77   342.15   336.49   297.00   18.00   295.87   286.04   177.00   158.79   261.85   177.67   172.40   261.82   152.53   197.77   317.64   213.01   249.96   195.13   147.12   25.00   

Num 26 Plan, Function Values: 19.00000   1960.54677   0.05000   
220.96   340.92   216.06   297.00   18.00   291.73   274.99   183.92   181.39   264.07   179.20   170.77   277.38   150.49   178.41   295.31   206.60   184.18   194.31   143.73   25.00   

Num 27 Plan, Function Values: 20.00000   1915.80954   0.05000   
22.63   302.49   215.83   297.00   18.00   290.06   274.33   177.05   167.25   283.25   168.62   166.51   273.10   161.25   182.03   302.50   205.62   193.59   208.59   72.39   25.00   

Num 28 Plan, Function Values: 21.00000   1736.35072   0.05556   
1.66   294.76   223.02   297.00   18.00   293.35   258.82   165.15   121.93   265.29   158.94   152.58   258.02   150.85   177.86   315.46   207.55   285.97   206.90   124.83   25.00   

Num 29 Plan, Function Values: 20.00000   1475.71282   0.06250   
254.94   355.11   218.95   297.00   18.00   291.80   289.06   163.81   204.61   248.12   172.94   155.01   276.42   136.09   192.22   314.60   216.50   273.23   203.86   152.89   25.00   

Num 30 Plan, Function Values: 20.00000   1459.64914   0.06250   
247.66   346.79   233.73   297.00   18.00   290.38   291.86   160.48   209.70   256.44   175.20   168.57   277.45   147.18   191.22   317.01   204.99   253.01   210.60   148.35   25.00   

Num 31 Plan, Function Values: 19.00000   1903.36408   0.05263   
10.20   276.44   233.73   297.00   18.00   295.21   272.11   186.88   167.87   277.30   189.25   164.59   276.31   156.87   177.85   318.90   219.66   185.24   202.49   129.85   25.00   

Num 32 Plan, Function Values: 20.00000   1785.16095   0.05556   
12.09   340.92   336.49   297.00   18.00   298.08   280.09   193.06   174.96   265.70   175.86   167.84   278.98   160.10   200.33   306.10   210.96   257.30   192.01   78.48   25.00   

Num 33 Plan, Function Values: 22.00000   1866.44168   0.05000   
17.58   7.63   226.07   297.00   18.00   299.14   270.76   179.69   145.48   268.04   169.74   169.68   279.92   156.16   184.68   303.45   207.70   253.16   197.17   75.95   25.00   

Num 34 Plan, Function Values: 21.00000   1839.15477   0.05000   
2.90   341.54   217.41   297.00   18.00   293.79   276.07   198.44   201.03   281.55   163.33   169.89   271.07   137.36   189.71   296.31   227.26   274.64   192.35   95.00   25.00   

Num 35 Plan, Function Values: 18.00000   1685.16200   0.06250   
6.98   314.58   161.59   297.00   18.00   290.50   281.00   219.87   235.07   310.71   134.31   161.56   266.58   145.99   204.84   292.81   217.97   284.35   204.84   112.00   25.00   

Num 36 Plan, Function Values: 19.00000   1208.50173   0.06667   
323.43   343.72   174.00   297.00   18.00   282.92   273.68   164.90   208.07   258.86   134.31   168.97   269.65   158.37   204.26   317.59   200.59   244.93   213.22   146.54   25.00   

Num 37 Plan, Function Values: 19.00000   1295.82806   0.07143   
344.75   346.37   338.32   297.00   18.00   293.47   279.00   160.48   242.34   261.94   172.21   152.01   272.83   147.20   230.46   313.57   212.10   230.31   219.27   149.83   25.00   

Num 38 Plan, Function Values: 20.00000   1310.62944   0.06667   
254.94   5.30   230.28   297.00   18.00   290.08   286.18   167.17   206.08   259.68   201.51   74.02   266.33   169.24   196.61   313.60   233.56   209.60   203.48   147.69   25.00   

Num 39 Plan, Function Values: 18.00000   1513.56080   0.06667   
206.10   342.66   233.73   297.00   18.00   293.83   291.13   163.51   180.71   271.13   223.18   154.61   260.30   122.78   173.97   289.45   215.73   262.21   198.66   153.38   25.00   

Num 40 Plan, Function Values: 17.00000   1888.05601   0.05556   
251.65   277.92   161.59   297.00   18.00   290.51   283.58   196.05   179.36   274.32   188.11   158.94   248.43   162.93   188.76   277.96   228.65   183.94   198.88   139.67   25.00   

Num 41 Plan, Function Values: 17.00000   1500.97604   0.06667   
254.94   340.92   233.73   297.00   18.00   289.68   283.27   160.52   208.86   253.68   184.03   143.71   272.85   144.15   188.17   281.24   226.08   192.95   213.50   148.97   25.00   

Num 42 Plan, Function Values: 18.00000   1808.30432   0.05882   
216.32   340.92   161.59   297.00   18.00   289.45   272.88   163.69   184.99   275.17   170.28   169.83   272.07   162.33   179.11   303.80   206.98   173.79   193.00   72.39   25.00   

Num 43 Plan, Function Values: 18.00000   1775.83586   0.05556   
323.43   264.82   336.49   297.00   18.00   291.78   279.91   180.16   158.63   278.59   192.49   168.64   267.16   153.35   197.91   314.23   212.25   194.82   202.48   110.06   25.00   

Num 44 Plan, Function Values: 22.00000   1829.15451   0.05000   
30.26   351.00   210.23   297.00   18.00   299.19   269.14   224.55   186.10   276.62   155.23   174.33   278.93   159.62   188.08   350.91   210.42   276.39   198.12   75.51   25.00   

Num 45 Plan, Function Values: 22.00000   1817.26545   0.05263   
17.27   3.96   219.02   297.00   18.00   295.78   280.11   213.30   180.90   308.77   140.69   155.03   276.35   142.54   196.49   354.76   214.03   275.18   202.20   127.31   25.00   

Num 46 Plan, Function Values: 18.00000   1491.87922   0.06250   
323.43   314.58   228.87   297.00   18.00   293.13   270.28   164.41   144.47   267.71   194.57   165.06   272.64   136.93   185.35   304.47   224.34   223.73   195.67   153.38   25.00   

Num 47 Plan, Function Values: 21.00000   1799.40419   0.05556   
0.87   3.60   233.73   297.00   18.00   292.79   289.15   203.31   121.93   260.42   174.97   177.49   267.72   146.95   180.37   319.90   207.47   280.16   200.07   77.23   25.00   

Num 48 Plan, Function Values: 19.00000   1370.82035   0.06667   
250.30   356.47   212.74   297.00   18.00   291.98   289.08   164.28   209.27   258.36   173.41   156.79   271.71   124.93   197.01   316.75   212.43   259.93   216.56   153.38   25.00   

Num 49 Plan, Function Values: 19.00000   1552.76627   0.06250   
14.65   340.95   336.49   297.00   18.00   291.87   282.24   172.38   150.91   252.84   195.24   173.56   263.01   152.13   200.82   317.04   210.36   239.39   209.46   151.05   25.00   

Num 50 Plan, Function Values: 20.00000   1851.23353   0.05263   
10.33   314.58   233.73   297.00   18.00   293.29   274.96   174.33   178.92   268.87   176.74   161.27   275.85   156.87   177.75   282.86   217.35   251.89   189.31   125.58   25.00   

Num 51 Plan, Function Values: 18.00000   1485.51785   0.06667   
234.88   341.38   233.73   297.00   18.00   294.50   285.21   160.48   198.40   272.44   166.84   163.10   266.15   128.70   192.56   312.68   208.36   256.85   200.01   147.15   25.00   

Num 52 Plan, Function Values: 21.00000   1610.64654   0.05882   
323.43   7.33   206.53   297.00   18.00   295.51   269.27   166.83   171.72   255.67   175.42   159.60   280.00   142.90   198.27   313.93   210.93   249.85   198.69   147.73   25.00   

Num 53 Plan, Function Values: 18.00000   1344.18581   0.07143   
323.43   340.92   336.49   297.00   18.00   297.27   275.69   167.67   177.34   270.77   226.86   159.70   265.56   141.01   185.56   304.76   214.84   236.05   213.05   149.98   25.00   

Num 54 Plan, Function Values: 18.00000   1768.80855   0.05882   
172.83   343.43   336.49   297.00   18.00   285.73   278.53   179.31   176.89   272.71   179.11   165.97   269.02   172.79   177.11   297.95   207.33   180.32   202.42   72.91   25.00   

Num 55 Plan, Function Values: 19.00000   1574.13300   0.06250   
350.17   340.92   233.73   297.00   18.00   295.49   285.53   162.28   235.07   255.90   172.01   171.78   276.80   138.34   195.11   312.48   214.43   281.99   205.82   109.13   25.00   

Num 56 Plan, Function Values: 20.00000   1912.42046   0.05000   
353.02   8.84   229.16   297.00   18.00   300.40   269.59   183.28   155.16   278.10   178.47   175.54   272.72   167.22   174.34   294.30   209.09   167.79   188.68   81.87   25.00   

Num 57 Plan, Function Values: 18.00000   1315.85183   0.07143   
323.43   342.25   233.73   297.00   18.00   290.66   298.58   160.64   238.58   262.16   184.49   163.82   279.10   133.36   181.64   313.59   206.33   254.63   214.85   148.04   25.00   

Num 58 Plan, Function Values: 20.00000   1876.98606   0.05556   
217.55   314.58   220.72   297.00   18.00   300.04   271.45   247.22   179.25   275.91   178.74   153.07   263.20   157.00   187.10   288.78   231.49   269.61   192.00   79.07   25.00   

Num 59 Plan, Function Values: 21.00000   1824.13998   0.05263   
15.44   11.05   176.48   297.00   18.00   298.39   289.81   177.94   166.47   263.24   177.97   168.51   280.54   183.46   178.26   288.12   215.42   237.73   192.63   149.05   25.00   

Num 60 Plan, Function Values: 20.00000   1855.28814   0.05000   
355.30   253.96   7.52   297.00   18.00   291.01   287.66   209.59   149.44   285.47   134.31   170.16   276.27   154.22   173.21   335.92   213.70   276.56   200.07   89.33   25.00   

Num 61 Plan, Function Values: 21.00000   1885.91576   0.05000   
37.13   8.86   214.32   297.00   18.00   289.71   285.84   177.77   165.40   262.61   177.10   155.19   271.27   164.93   183.51   286.68   204.64   172.97   196.63   72.39   25.00   

Num 62 Plan, Function Values: 18.00000   1324.95188   0.07143   
323.43   314.19   336.49   297.00   18.00   289.47   283.93   164.25   236.33   268.54   171.85   167.52   269.22   163.88   208.64   313.87   224.01   243.59   222.09   147.44   25.00   

Num 63 Plan, Function Values: 20.00000   1952.64525   0.05000   
13.90   265.42   336.49   297.00   18.00   292.11   274.04   171.84   158.17   276.09   167.57   173.48   275.32   161.96   190.49   331.55   212.87   287.06   201.16   114.02   25.00   

Num 64 Plan, Function Values: 17.00000   1518.82769   0.06667   
326.70   46.02   37.07   297.00   18.00   293.51   291.72   163.91   160.99   262.67   171.48   142.32   285.05   122.78   186.74   315.88   208.55   271.30   200.51   96.43   25.00   

Num 65 Plan, Function Values: 20.00000   1853.29609   0.05000   
236.87   21.22   205.64   297.00   18.00   291.86   272.97   186.65   144.15   273.38   179.49   164.03   287.93   143.79   176.55   292.96   221.91   190.14   198.91   78.66   25.00   

Num 66 Plan, Function Values: 19.00000   1800.63590   0.05556   
323.43   340.92   205.78   297.00   18.00   288.05   277.12   184.30   169.01   270.69   191.81   168.99   263.88   157.79   175.41   279.64   223.00   184.25   212.38   152.47   25.00   

Num 67 Plan, Function Values: 17.00000   1316.28872   0.07692   
323.43   340.92   336.49   297.00   18.00   297.21   294.24   162.97   207.40   251.51   169.62   159.75   277.01   126.05   200.46   313.61   202.77   254.42   196.75   147.40   25.00   

Num 68 Plan, Function Values: 20.00000   1491.91951   0.06250   
345.65   341.05   336.49   297.00   18.00   286.04   276.79   161.80   207.61   269.75   165.47   100.04   276.28   154.79   188.70   312.29   207.02   203.37   212.21   145.76   25.00   

Num 69 Plan, Function Values: 21.00000   1525.66194   0.05556   
254.94   11.06   213.47   297.00   18.00   298.56   268.72   175.20   241.86   242.86   164.40   175.86   271.21   149.55   199.05   303.72   211.11   261.07   211.26   96.82   25.00   

Num 70 Plan, Function Values: 22.00000   1878.49534   0.04762   
17.27   20.45   211.50   297.00   18.00   295.71   274.92   174.85   182.95   270.82   178.84   174.87   269.16   156.44   175.57   303.28   209.56   252.66   193.07   116.36   25.00   

Num 71 Plan, Function Values: 20.00000   1884.98367   0.05000   
25.53   286.20   5.31   297.00   18.00   293.53   266.86   205.68   168.71   266.43   168.19   169.68   281.71   150.33   179.34   312.96   210.94   255.35   203.51   102.76   25.00   

Num 72 Plan, Function Values: 16.00000   1489.82719   0.07143   
359.43   340.92   336.49   297.00   18.00   287.09   265.23   164.37   235.07   275.10   177.56   145.67   274.25   106.29   214.14   313.45   200.47   193.27   199.01   148.69   25.00   

Num 73 Plan, Function Values: 17.00000   1372.04082   0.07143   
340.26   340.92   233.73   297.00   18.00   290.62   276.56   165.10   209.70   257.81   166.98   160.45   272.16   126.76   189.70   304.90   205.31   236.92   182.76   147.63   25.00   

Num 74 Plan, Function Values: 18.00000   1460.37850   0.06250   
323.43   314.58   179.69   297.00   18.00   290.92   282.64   163.70   167.21   238.50   162.12   158.23   275.37   140.67   183.04   303.46   214.75   242.72   214.12   129.12   25.00   

Num 75 Plan, Function Values: 17.00000   1263.79658   0.07692   
323.43   346.23   336.65   297.00   18.00   292.70   294.29   162.82   157.12   256.86   198.41   163.16   279.80   106.29   193.70   313.43   206.44   234.27   213.63   150.37   25.00   

Num 76 Plan, Function Values: 17.00000   1278.12629   0.07143   
233.71   341.31   336.49   297.00   18.00   292.06   286.13   161.01   242.43   238.78   159.62   159.25   277.76   122.78   184.89   313.98   211.49   301.44   218.90   147.70   25.00   

Num 77 Plan, Function Values: 16.00000   1107.43671   0.07692   
254.94   340.92   336.49   297.00   18.00   291.13   275.02   161.19   235.07   244.53   159.24   169.00   274.08   122.78   212.57   315.00   211.17   243.45   217.90   151.05   25.00   

Num 78 Plan, Function Values: 16.00000   1151.86547   0.07692   
323.43   1.75   233.73   297.00   18.00   292.01   274.99   160.48   209.51   244.16   164.91   142.83   275.20   126.08   197.15   318.18   210.13   246.56   211.89   149.83   25.00   

Num 79 Plan, Function Values: 21.00000   1686.18858   0.05263   
323.43   11.28   194.00   297.00   18.00   299.29   295.10   164.04   167.17   275.53   186.66   155.32   276.81   141.48   187.98   301.18   213.64   262.45   202.95   135.45   25.00   

Num 80 Plan, Function Values: 17.00000   1466.27881   0.06667   
323.43   296.73   195.27   297.00   18.00   289.57   274.90   161.63   207.14   265.00   173.71   163.58   275.90   128.99   195.83   312.73   220.81   198.62   207.50   147.01   25.00   

Num 81 Plan, Function Values: 15.00000   1142.18096   0.07692   
330.86   340.92   336.49   297.00   18.00   288.77   285.19   162.30   209.70   246.92   169.58   146.12   274.66   122.78   203.77   315.98   217.62   244.74   211.55   150.70   25.00   


Generation 80 Time: 20.37 sec
Size of Pareto Set: 93
Num 1 Plan, Function Values: 14.00000   1123.58162   0.09091   
323.43   341.41   336.49   297.00   18.00   290.02   271.63   160.48   209.70   243.22   169.63   156.02   275.06   125.27   212.47   316.40   210.62   236.10   213.21   150.70   25.00   

Num 2 Plan, Function Values: 22.00000   1950.30316   0.04762   
10.81   16.58   206.14   297.00   18.00   300.88   270.97   179.46   161.88   267.78   173.70   178.76   286.08   159.46   185.47   298.26   208.70   251.02   191.60   87.22   25.00   

Num 3 Plan, Function Values: 16.00000   1063.60568   0.08333   
248.28   340.92   233.73   297.00   18.00   289.77   289.51   160.48   209.02   253.19   138.76   169.43   277.77   122.78   208.47   315.79   201.64   243.11   212.69   148.02   25.00   

Num 4 Plan, Function Values: 19.00000   2024.17461   0.04762   
220.78   277.47   185.03   297.00   18.00   290.02   278.29   196.24   172.20   265.10   193.24   164.67   269.54   155.14   176.52   279.94   226.44   184.91   201.68   140.35   25.00   

Num 5 Plan, Function Values: 19.00000   1415.64558   0.06667   
344.57   340.92   233.73   297.00   18.00   291.25   274.06   172.96   194.46   242.80   174.22   156.24   272.35   153.48   194.35   318.03   214.85   233.34   212.72   148.95   25.00   

Num 6 Plan, Function Values: 16.00000   1322.41861   0.07692   
254.94   340.92   336.49   297.00   18.00   292.20   284.25   161.55   176.84   254.38   173.18   169.90   269.00   122.78   208.48   312.84   208.94   237.20   208.85   151.84   25.00   

Num 7 Plan, Function Values: 17.00000   1243.08010   0.07692   
254.94   295.78   233.73   297.00   18.00   293.24   294.97   162.47   182.43   254.58   137.76   177.20   272.15   122.78   191.28   317.81   208.90   240.67   210.15   151.11   25.00   

Num 8 Plan, Function Values: 20.00000   1550.49313   0.06250   
341.20   2.66   233.73   297.00   18.00   292.99   270.95   195.28   196.40   243.77   173.76   169.80   274.77   139.34   188.19   314.25   209.04   228.28   201.26   147.99   25.00   

Num 9 Plan, Function Values: 18.00000   1457.72150   0.06667   
326.18   344.39   208.66   297.00   18.00   291.33   274.16   166.05   166.05   262.73   158.93   159.90   279.00   122.78   212.18   313.84   214.11   262.91   210.54   149.57   25.00   

Num 10 Plan, Function Values: 19.00000   1888.16583   0.05263   
244.38   293.78   177.11   297.00   18.00   293.29   275.81   165.24   171.03   262.03   173.95   155.72   269.71   153.97   188.42   286.25   215.09   192.84   202.42   152.53   25.00   

Num 11 Plan, Function Values: 20.00000   2004.60298   0.04762   
3.00   265.31   210.68   297.00   18.00   292.17   280.61   182.04   181.13   265.09   157.57   165.13   273.22   149.82   181.98   293.19   223.14   187.37   181.01   97.93   25.00   

Num 12 Plan, Function Values: 17.00000   1290.02428   0.07692   
323.43   314.58   336.49   297.00   18.00   292.19   287.21   161.75   167.83   254.31   195.31   166.42   278.00   128.00   199.92   317.25   201.96   234.85   209.54   153.38   25.00   

Num 13 Plan, Function Values: 19.00000   1968.50533   0.05000   
4.70   289.14   228.77   297.00   18.00   292.81   279.04   180.94   182.36   267.80   151.80   173.22   265.88   145.92   185.52   294.42   214.16   178.41   195.93   88.61   25.00   

Num 14 Plan, Function Values: 14.00000   1167.42808   0.08333   
254.94   309.48   336.49   297.00   18.00   289.68   286.72   160.48   209.12   240.01   168.64   157.66   275.80   128.35   216.66   333.78   203.63   232.70   210.58   148.73   25.00   

Num 15 Plan, Function Values: 14.00000   1209.36113   0.08333   
254.94   340.92   336.49   297.00   18.00   286.67   281.11   160.48   209.70   261.83   178.06   148.18   273.14   122.78   231.83   314.62   198.33   194.15   210.26   148.09   25.00   

Num 16 Plan, Function Values: 21.00000   1885.91576   0.05000   
37.13   8.86   214.32   297.00   18.00   289.71   285.84   177.77   165.40   262.61   177.10   155.19   271.27   164.93   183.51   286.68   204.64   172.97   196.63   72.39   25.00   

Num 17 Plan, Function Values: 14.00000   1175.01277   0.08333   
323.43   313.32   336.49   297.00   18.00   290.14   285.22   164.75   209.70   240.13   180.47   158.12   274.47   122.78   210.43   331.84   211.77   233.56   209.23   147.44   25.00   

Num 18 Plan, Function Values: 20.00000   1725.60921   0.05556   
354.95   314.58   345.94   297.00   18.00   296.28   279.90   166.88   180.35   249.60   169.70   155.12   273.88   168.39   199.21   299.71   210.60   273.18   215.72   148.52   25.00   

Num 19 Plan, Function Values: 21.00000   1694.67981   0.05556   
323.43   355.00   222.13   297.00   18.00   289.19   284.75   167.29   197.13   264.26   173.96   171.35   273.49   151.87   181.12   301.87   219.19   265.89   199.90   153.38   25.00   

Num 20 Plan, Function Values: 14.00000   1220.12412   0.08333   
323.43   340.92   336.49   297.00   18.00   288.51   277.43   161.20   235.07   257.10   175.70   157.29   272.09   106.29   228.06   313.98   195.90   195.40   212.54   147.78   25.00   

Num 21 Plan, Function Values: 22.00000   1929.85334   0.04762   
17.16   353.03   209.76   297.00   18.00   296.77   273.02   177.95   162.27   250.19   176.98   177.34   296.34   142.15   190.16   294.30   212.98   279.87   197.89   80.45   25.00   

Num 22 Plan, Function Values: 22.00000   1844.26126   0.04762   
2.77   14.81   192.46   297.00   18.00   293.46   276.01   170.50   158.82   254.16   175.75   176.23   279.09   165.76   187.33   320.77   205.46   252.77   203.47   100.09   25.00   

Num 23 Plan, Function Values: 17.00000   1433.16895   0.06667   
254.94   277.90   233.73   297.00   18.00   292.68   278.81   163.04   179.31   251.69   139.31   172.97   270.85   122.78   194.42   349.66   209.75   231.11   203.55   117.47   25.00   

Num 24 Plan, Function Values: 18.00000   1465.76538   0.06667   
254.94   340.92   336.49   297.00   18.00   289.66   268.23   164.88   196.63   260.56   166.05   159.24   273.03   154.63   189.24   294.01   215.05   230.95   210.30   149.71   25.00   

Num 25 Plan, Function Values: 16.00000   1384.55740   0.07143   
5.28   314.58   233.73   297.00   18.00   291.47   283.77   161.50   165.53   243.07   172.42   170.90   269.33   124.88   203.80   320.11   202.57   242.75   215.77   153.38   25.00   

Num 26 Plan, Function Values: 18.00000   1619.13965   0.06250   
354.61   343.54   12.18   297.00   18.00   295.64   278.36   163.87   181.37   244.16   170.01   148.14   273.57   178.49   197.38   315.04   207.13   270.04   214.55   153.38   25.00   

Num 27 Plan, Function Values: 17.00000   1441.40248   0.07143   
323.43   342.27   336.49   297.00   18.00   291.95   283.35   161.72   176.32   258.45   177.03   161.77   278.57   153.96   205.67   313.88   208.36   228.86   214.35   148.91   25.00   

Num 28 Plan, Function Values: 19.00000   1596.71176   0.05882   
326.40   311.94   233.73   297.00   18.00   293.46   287.30   165.02   171.36   250.09   192.98   164.31   278.54   146.77   191.37   275.75   212.88   255.51   213.22   122.12   25.00   

Num 29 Plan, Function Values: 18.00000   1483.41110   0.06667   
254.94   314.58   233.73   297.00   18.00   290.29   270.96   163.86   180.59   255.40   156.87   168.36   280.08   139.75   184.02   313.54   200.02   212.77   198.23   153.38   25.00   

Num 30 Plan, Function Values: 22.00000   1866.44168   0.05000   
17.58   7.63   226.07   297.00   18.00   299.14   270.76   179.69   145.48   268.04   169.74   169.68   279.92   156.16   184.68   303.45   207.70   253.16   197.17   75.95   25.00   

Num 31 Plan, Function Values: 21.00000   1558.41837   0.05882   
345.84   5.31   161.59   297.00   18.00   297.70   279.21   165.78   202.86   251.92   169.87   160.16   272.75   156.03   192.92   316.01   200.56   261.48   214.21   121.86   25.00   

Num 32 Plan, Function Values: 19.00000   1903.36408   0.05263   
10.20   276.44   233.73   297.00   18.00   295.21   272.11   186.88   167.87   277.30   189.25   164.59   276.31   156.87   177.85   318.90   219.66   185.24   202.49   129.85   25.00   

Num 33 Plan, Function Values: 22.00000   1817.26545   0.05263   
17.27   3.96   219.02   297.00   18.00   295.78   280.11   213.30   180.90   308.77   140.69   155.03   276.35   142.54   196.49   354.76   214.03   275.18   202.20   127.31   25.00   

Num 34 Plan, Function Values: 20.00000   1636.15592   0.05556   
358.46   357.17   222.93   297.00   18.00   294.95   278.05   166.77   160.36   268.87   179.64   169.21   281.39   122.78   217.17   311.07   204.72   267.90   208.69   146.98   25.00   

Num 35 Plan, Function Values: 19.00000   1295.82806   0.07143   
344.75   346.37   338.32   297.00   18.00   293.47   279.00   160.48   242.34   261.94   172.21   152.01   272.83   147.20   230.46   313.57   212.10   230.31   219.27   149.83   25.00   

Num 36 Plan, Function Values: 20.00000   1310.62944   0.06667   
254.94   5.30   230.28   297.00   18.00   290.08   286.18   167.17   206.08   259.68   201.51   74.02   266.33   169.24   196.61   313.60   233.56   209.60   203.48   147.69   25.00   

Num 37 Plan, Function Values: 21.00000   1942.59623   0.04762   
344.95   276.82   193.09   297.00   18.00   295.18   279.56   189.46   173.71   260.43   196.00   163.61   271.23   148.33   180.06   296.42   219.69   283.12   195.94   133.13   25.00   

Num 38 Plan, Function Values: 20.00000   1643.39925   0.05556   
332.81   311.05   233.73   297.00   18.00   291.98   284.84   167.26   176.50   245.58   171.45   172.24   275.58   147.56   192.18   265.59   213.49   259.73   207.50   112.27   25.00   

Num 39 Plan, Function Values: 20.00000   1555.59899   0.05882   
25.75   11.66   233.73   297.00   18.00   293.03   273.49   171.35   191.98   243.97   165.58   170.27   284.59   161.38   190.72   302.10   207.85   237.74   202.67   78.30   25.00   

Num 40 Plan, Function Values: 20.00000   1952.64525   0.05000   
13.90   265.42   336.49   297.00   18.00   292.11   274.04   171.84   158.17   276.09   167.57   173.48   275.32   161.96   190.49   331.55   212.87   287.06   201.16   114.02   25.00   

Num 41 Plan, Function Values: 20.00000   1915.80954   0.05000   
22.63   302.49   215.83   297.00   18.00   290.06   274.33   177.05   167.25   283.25   168.62   166.51   273.10   161.25   182.03   302.50   205.62   193.59   208.59   72.39   25.00   

Num 42 Plan, Function Values: 20.00000   1661.45002   0.05882   
15.82   0.85   336.49   297.00   18.00   299.24   282.63   166.55   145.75   267.46   182.37   164.99   280.84   142.06   189.04   315.96   206.94   229.08   197.91   127.41   25.00   

Num 43 Plan, Function Values: 22.00000   1773.11438   0.04762   
19.00   350.67   171.39   297.00   18.00   295.79   276.15   177.81   171.99   250.44   174.26   167.90   273.26   141.02   189.19   302.59   209.29   266.28   212.29   130.89   25.00   

Num 44 Plan, Function Values: 20.00000   1584.24325   0.05882   
349.75   353.36   336.49   297.00   18.00   292.26   281.58   163.03   176.95   258.14   184.65   168.85   278.73   140.70   196.74   304.85   210.15   241.75   209.17   152.85   25.00   

Num 45 Plan, Function Values: 20.00000   1785.16095   0.05556   
12.09   340.92   336.49   297.00   18.00   298.08   280.09   193.06   174.96   265.70   175.86   167.84   278.98   160.10   200.33   306.10   210.96   257.30   192.01   78.48   25.00   

Num 46 Plan, Function Values: 21.00000   1890.42406   0.04762   
10.60   20.13   174.33   297.00   18.00   295.88   272.02   210.02   177.43   262.52   176.77   175.91   275.28   170.63   188.47   296.20   212.50   225.51   192.32   110.07   25.00   

Num 47 Plan, Function Values: 21.00000   1622.65341   0.05882   
323.43   6.00   211.74   297.00   18.00   296.43   276.18   171.68   242.35   266.64   178.66   172.01   279.71   152.17   198.04   315.92   205.26   261.89   193.78   72.39   25.00   

Num 48 Plan, Function Values: 18.00000   1433.07474   0.07143   
254.94   310.37   233.73   297.00   18.00   289.00   280.25   166.29   196.58   252.85   174.45   177.60   272.13   148.90   183.11   313.38   217.47   229.98   203.21   152.96   25.00   

Num 49 Plan, Function Values: 19.00000   1654.69700   0.06250   
324.75   343.88   336.49   297.00   18.00   294.14   278.79   161.34   166.47   258.06   199.52   172.60   272.81   159.51   193.84   312.99   208.47   271.95   195.26   122.90   25.00   

Num 50 Plan, Function Values: 18.00000   1788.73742   0.05556   
254.94   288.29   233.73   297.00   18.00   290.34   279.16   167.97   172.32   262.04   193.18   158.09   270.72   162.17   194.35   299.91   201.96   189.68   202.93   131.80   25.00   

Num 51 Plan, Function Values: 21.00000   1799.40419   0.05556   
0.87   3.60   233.73   297.00   18.00   292.79   289.15   203.31   121.93   260.42   174.97   177.49   267.72   146.95   180.37   319.90   207.47   280.16   200.07   77.23   25.00   

Num 52 Plan, Function Values: 18.00000   1673.00426   0.06250   
199.33   314.58   336.49   297.00   18.00   298.64   290.56   177.61   235.07   264.56   184.96   157.98   266.08   159.14   194.44   317.21   208.25   186.55   202.54   153.38   25.00   

Num 53 Plan, Function Values: 22.00000   1746.43241   0.05000   
3.90   22.63   199.42   297.00   18.00   293.02   271.41   176.83   190.99   252.58   175.64   171.72   278.51   142.06   189.36   317.53   212.47   253.63   191.15   127.88   25.00   

Num 54 Plan, Function Values: 21.00000   1758.16881   0.05263   
345.05   350.70   233.73   297.00   18.00   295.59   273.13   166.04   174.56   262.24   173.52   159.43   273.24   152.24   192.94   290.75   215.61   246.45   199.42   144.54   25.00   

Num 55 Plan, Function Values: 16.00000   1489.82719   0.07143   
359.43   340.92   336.49   297.00   18.00   287.09   265.23   164.37   235.07   275.10   177.56   145.67   274.25   106.29   214.14   313.45   200.47   193.27   199.01   148.69   25.00   

Num 56 Plan, Function Values: 21.00000   1736.35072   0.05556   
1.66   294.76   223.02   297.00   18.00   293.35   258.82   165.15   121.93   265.29   158.94   152.58   258.02   150.85   177.86   315.46   207.55   285.97   206.90   124.83   25.00   

Num 57 Plan, Function Values: 19.00000   1594.81955   0.06250   
329.75   314.28   233.73   297.00   18.00   290.47   279.10   166.81   149.24   254.61   180.70   169.99   278.35   150.81   188.02   316.05   203.12   254.33   207.70   97.95   25.00   

Num 58 Plan, Function Values: 20.00000   1912.42046   0.05000   
353.02   8.84   229.16   297.00   18.00   300.40   269.59   183.28   155.16   278.10   178.47   175.54   272.72   167.22   174.34   294.30   209.09   167.79   188.68   81.87   25.00   

Num 59 Plan, Function Values: 22.00000   1829.15451   0.05000   
30.26   351.00   210.23   297.00   18.00   299.19   269.14   224.55   186.10   276.62   155.23   174.33   278.93   159.62   188.08   350.91   210.42   276.39   198.12   75.51   25.00   

Num 60 Plan, Function Values: 17.00000   1316.28872   0.07692   
323.43   340.92   336.49   297.00   18.00   297.21   294.24   162.97   207.40   251.51   169.62   159.75   277.01   126.05   200.46   313.61   202.77   254.42   196.75   147.40   25.00   

Num 61 Plan, Function Values: 21.00000   1834.20268   0.05000   
356.14   14.81   214.46   297.00   18.00   294.96   280.37   184.49   163.97   266.49   180.18   180.22   281.94   159.65   196.11   305.15   214.36   236.82   199.19   103.90   25.00   

Num 62 Plan, Function Values: 20.00000   1749.66374   0.05556   
30.12   314.58   336.49   297.00   18.00   297.15   283.76   164.85   171.97   257.76   178.32   162.15   280.30   149.52   193.56   331.96   223.29   259.91   197.28   146.26   25.00   

Num 63 Plan, Function Values: 20.00000   1876.98606   0.05556   
217.55   314.58   220.72   297.00   18.00   300.04   271.45   247.22   179.25   275.91   178.74   153.07   263.20   157.00   187.10   288.78   231.49   269.61   192.00   79.07   25.00   

Num 64 Plan, Function Values: 21.00000   1733.67152   0.05556   
350.86   351.11   233.73   297.00   18.00   286.19   273.11   164.90   167.89   276.60   168.09   163.77   299.22   143.00   186.06   314.34   204.17   291.49   206.45   97.85   25.00   

Num 65 Plan, Function Values: 21.00000   1840.48209   0.05263   
3.87   3.27   204.27   297.00   18.00   300.20   273.10   176.68   175.07   261.06   171.99   166.55   277.08   165.66   186.36   302.23   205.36   240.58   193.86   73.88   25.00   

Num 66 Plan, Function Values: 18.00000   1808.30432   0.05882   
216.32   340.92   161.59   297.00   18.00   289.45   272.88   163.69   184.99   275.17   170.28   169.83   272.07   162.33   179.11   303.80   206.98   173.79   193.00   72.39   25.00   

Num 67 Plan, Function Values: 20.00000   1884.98367   0.05000   
25.53   286.20   5.31   297.00   18.00   293.53   266.86   205.68   168.71   266.43   168.19   169.68   281.71   150.33   179.34   312.96   210.94   255.35   203.51   102.76   25.00   

Num 68 Plan, Function Values: 18.00000   1685.16200   0.06250   
6.98   314.58   161.59   297.00   18.00   290.50   281.00   219.87   235.07   310.71   134.31   161.56   266.58   145.99   204.84   292.81   217.97   284.35   204.84   112.00   25.00   

Num 69 Plan, Function Values: 19.00000   1691.33880   0.05882   
213.19   314.13   192.56   297.00   18.00   292.81   294.17   180.27   171.65   266.23   185.52   162.99   272.21   153.46   184.64   318.97   223.53   234.21   204.16   152.12   25.00   

Num 70 Plan, Function Values: 18.00000   1768.80855   0.05882   
172.83   343.43   336.49   297.00   18.00   285.73   278.53   179.31   176.89   272.71   179.11   165.97   269.02   172.79   177.11   297.95   207.33   180.32   202.42   72.91   25.00   

Num 71 Plan, Function Values: 20.00000   1873.46150   0.05000   
8.63   293.75   180.70   297.00   18.00   300.00   277.88   174.03   170.20   267.20   165.88   172.03   286.70   159.14   191.93   295.48   212.10   227.92   185.90   100.29   25.00   

Num 72 Plan, Function Values: 22.00000   1802.87945   0.04762   
23.61   4.63   195.53   297.00   18.00   295.30   263.49   182.21   175.47   252.28   165.83   176.04   278.48   167.79   198.92   322.29   210.41   256.44   195.52   139.36   25.00   

Num 73 Plan, Function Values: 22.00000   1557.07780   0.05263   
334.71   357.40   217.36   297.00   18.00   292.58   294.69   183.53   209.70   253.75   137.19   171.00   281.20   157.21   186.80   308.38   207.53   253.62   211.72   117.89   25.00   

Num 74 Plan, Function Values: 20.00000   1867.64293   0.05263   
357.51   340.92   215.23   297.00   18.00   296.81   258.09   197.93   165.68   267.75   179.88   167.55   286.58   152.44   186.77   288.37   215.42   231.09   194.28   130.03   25.00   

Num 75 Plan, Function Values: 20.00000   1656.64764   0.05882   
350.65   348.34   336.49   297.00   18.00   290.66   273.06   166.61   172.55   261.81   172.06   163.71   278.63   138.32   190.41   283.02   209.68   240.55   202.55   148.25   25.00   

Num 76 Plan, Function Values: 20.00000   1762.62946   0.05882   
357.77   342.15   336.49   297.00   18.00   295.87   286.04   177.00   158.79   261.85   177.67   172.40   261.82   152.53   197.77   317.64   213.01   249.96   195.13   147.12   25.00   

Num 77 Plan, Function Values: 21.00000   1675.34994   0.05556   
331.93   7.94   336.49   297.00   18.00   295.62   277.46   160.64   177.15   265.51   172.38   177.86   276.81   157.56   183.06   317.31   209.65   249.83   194.80   142.22   25.00   

Num 78 Plan, Function Values: 22.00000   1764.76825   0.05000   
25.16   13.66   221.39   297.00   18.00   298.62   274.19   179.61   209.70   267.18   168.42   175.54   287.66   150.55   191.09   301.43   211.67   257.37   186.29   92.05   25.00   

Num 79 Plan, Function Values: 18.00000   1679.46333   0.05882   
223.68   340.92   233.73   297.00   18.00   288.94   279.17   176.87   160.10   263.42   160.35   163.42   277.77   154.51   176.50   303.77   221.40   230.54   202.31   148.53   25.00   

Num 80 Plan, Function Values: 21.00000   1681.43633   0.05556   
231.54   350.72   206.84   297.00   18.00   294.38   290.80   167.89   209.70   268.05   179.40   162.27   273.35   147.61   182.86   313.62   215.81   263.76   204.04   138.98   25.00   

Num 81 Plan, Function Values: 19.00000   1807.27626   0.05556   
15.64   314.58   229.76   297.00   18.00   292.11   283.61   180.48   184.37   243.48   157.16   161.33   269.81   160.47   177.98   291.88   221.60   199.57   194.96   118.03   25.00   

Num 82 Plan, Function Values: 20.00000   1829.70547   0.05263   
9.67   341.37   189.31   297.00   18.00   298.00   275.03   177.28   169.54   265.16   170.30   175.04   284.86   158.30   187.62   299.03   211.23   239.29   186.75   95.14   25.00   

Num 83 Plan, Function Values: 17.00000   1888.05601   0.05556   
251.65   277.92   161.59   297.00   18.00   290.51   283.58   196.05   179.36   274.32   188.11   158.94   248.43   162.93   188.76   277.96   228.65   183.94   198.88   139.67   25.00   

Num 84 Plan, Function Values: 18.00000   1621.67932   0.06667   
254.94   340.92   336.49   297.00   18.00   294.65   270.54   163.57   175.60   258.70   180.29   166.97   282.07   142.55   181.48   314.40   209.25   202.55   194.40   148.59   25.00   

Num 85 Plan, Function Values: 15.00000   1148.82591   0.08333   
328.88   341.08   336.49   297.00   18.00   291.40   274.42   162.77   186.59   241.08   195.41   165.91   274.57   128.96   201.35   317.23   212.26   236.25   217.45   150.06   25.00   

Num 86 Plan, Function Values: 19.00000   1429.57174   0.06250   
323.43   340.92   227.20   297.00   18.00   292.85   288.81   160.48   206.91   251.07   156.30   172.36   274.54   146.00   188.09   314.15   207.92   258.67   209.80   143.09   25.00   

Num 87 Plan, Function Values: 18.00000   1524.43014   0.06250   
254.94   314.58   198.33   297.00   18.00   286.70   294.16   161.14   179.26   260.32   173.74   169.53   277.82   106.29   188.45   306.80   210.39   197.28   216.53   151.63   25.00   

Num 88 Plan, Function Values: 22.00000   1620.44036   0.05000   
351.99   25.15   222.15   297.00   18.00   291.87   272.47   169.09   191.26   252.51   175.18   161.50   273.88   145.56   190.56   316.92   216.83   243.29   193.92   131.84   25.00   

Num 89 Plan, Function Values: 18.00000   1340.10645   0.06667   
323.43   349.44   233.73   297.00   18.00   292.64   284.62   162.60   179.01   246.68   185.90   168.09   276.38   122.78   208.32   317.93   211.26   251.30   215.02   153.38   25.00   

Num 90 Plan, Function Values: 21.00000   1727.61468   0.05263   
40.36   30.84   161.59   297.00   18.00   305.77   269.90   176.77   162.75   269.29   179.06   166.79   281.95   150.06   199.24   298.82   208.15   257.45   187.72   73.64   25.00   

Num 91 Plan, Function Values: 20.00000   1371.33079   0.05882   
342.71   341.38   220.08   297.00   18.00   290.47   273.16   170.92   179.71   243.10   185.68   153.13   271.99   123.95   198.07   320.30   198.17   246.35   218.98   152.83   25.00   

Num 92 Plan, Function Values: 15.00000   1087.49101   0.08333   
254.94   343.14   336.49   297.00   18.00   289.38   283.59   160.48   206.17   255.12   137.35   165.71   275.17   122.78   211.00   313.55   197.56   239.48   212.64   137.41   25.00   

Num 93 Plan, Function Values: 19.00000   1412.84289   0.06250   
325.82   340.92   336.49   297.00   18.00   289.63   286.93   170.53   170.48   240.42   184.15   166.25   275.11   139.56   199.98   312.92   204.85   253.12   212.25   139.39   25.00   


Generation 90 Time: 22.92 sec
Size of Pareto Set: 116
Num 1 Plan, Function Values: 15.00000   1082.35564   0.09091   
254.94   340.92   233.73   297.00   18.00   289.96   286.71   160.48   206.55   256.82   140.56   169.45   284.23   122.78   207.64   315.31   200.89   236.86   209.22   147.72   25.00   

Num 2 Plan, Function Values: 20.00000   2004.60298   0.04762   
3.00   265.31   210.68   297.00   18.00   292.17   280.61   182.04   181.13   265.09   157.57   165.13   273.22   149.82   181.98   293.19   223.14   187.37   181.01   97.93   25.00   

Num 3 Plan, Function Values: 19.00000   2024.17461   0.04762   
220.78   277.47   185.03   297.00   18.00   290.02   278.29   196.24   172.20   265.10   193.24   164.67   269.54   155.14   176.52   279.94   226.44   184.91   201.68   140.35   25.00   

Num 4 Plan, Function Values: 18.00000   1389.14986   0.07143   
252.80   310.34   336.49   297.00   18.00   290.27   276.19   165.28   181.66   248.61   165.49   170.77   270.08   140.88   181.61   313.36   212.20   233.21   210.92   146.98   25.00   

Num 5 Plan, Function Values: 17.00000   1331.26427   0.07143   
25.04   8.34   233.73   297.00   18.00   292.83   267.99   167.95   184.93   253.78   159.17   160.31   275.63   128.11   226.45   316.08   225.69   237.65   191.01   146.89   25.00   

Num 6 Plan, Function Values: 20.00000   1580.00790   0.05882   
254.94   348.46   217.05   297.00   18.00   295.02   285.17   160.56   167.08   255.68   138.63   174.55   280.85   170.95   204.36   313.38   202.34   256.44   207.36   122.96   25.00   

Num 7 Plan, Function Values: 18.00000   1523.19449   0.06667   
354.57   309.08   216.14   297.00   18.00   289.89   278.04   160.48   183.34   255.24   172.89   168.76   273.33   122.78   209.12   312.93   203.66   231.20   194.94   150.74   25.00   

Num 8 Plan, Function Values: 14.00000   1097.45766   0.08333   
323.43   314.58   233.73   297.00   18.00   290.01   285.55   167.49   204.52   237.88   185.19   157.55   275.00   122.78   218.74   336.41   211.74   237.85   231.43   150.73   25.00   

Num 9 Plan, Function Values: 20.00000   1618.42439   0.05882   
323.43   348.28   233.73   297.00   18.00   292.26   273.92   166.87   160.08   272.50   174.54   174.27   273.17   140.55   189.69   315.49   200.87   268.92   206.13   122.85   25.00   

Num 10 Plan, Function Values: 19.00000   1425.22889   0.06667   
31.00   347.94   336.49   297.00   18.00   292.22   272.23   166.32   184.66   256.18   171.34   158.57   275.74   128.03   195.09   317.67   221.15   238.69   196.04   146.95   25.00   

Num 11 Plan, Function Values: 16.00000   1322.41861   0.07692   
254.94   340.92   336.49   297.00   18.00   292.20   284.25   161.55   176.84   254.38   173.18   169.90   269.00   122.78   208.48   312.84   208.94   237.20   208.85   151.84   25.00   

Num 12 Plan, Function Values: 14.00000   1101.20144   0.08333   
323.43   311.91   336.49   297.00   18.00   290.27   282.50   167.03   209.70   237.88   190.69   156.93   274.87   122.78   213.30   333.62   220.44   238.12   230.41   148.84   25.00   

Num 13 Plan, Function Values: 14.00000   1220.12412   0.08333   
323.43   340.92   336.49   297.00   18.00   288.51   277.43   161.20   235.07   257.10   175.70   157.29   272.09   106.29   228.06   313.98   195.90   195.40   212.54   147.78   25.00   

Num 14 Plan, Function Values: 16.00000   1370.81104   0.07143   
254.94   314.58   233.73   297.00   18.00   291.07   285.89   162.26   167.41   241.83   178.05   166.33   273.94   143.86   213.32   314.12   206.51   233.66   207.75   134.92   25.00   

Num 15 Plan, Function Values: 17.00000   1442.66416   0.06667   
12.26   340.92   233.73   297.00   18.00   290.45   277.06   161.48   188.32   255.77   171.81   158.50   275.61   125.10   204.52   313.67   207.97   222.49   199.71   153.38   25.00   

Num 16 Plan, Function Values: 19.00000   1508.47785   0.06667   
328.64   340.92   336.49   297.00   18.00   291.08   271.10   161.88   173.86   250.82   186.81   155.39   271.71   142.92   192.94   317.52   202.09   255.60   209.72   147.57   25.00   

Num 17 Plan, Function Values: 16.00000   1489.82719   0.07143   
359.43   340.92   336.49   297.00   18.00   287.09   265.23   164.37   235.07   275.10   177.56   145.67   274.25   106.29   214.14   313.45   200.47   193.27   199.01   148.69   25.00   

Num 18 Plan, Function Values: 15.00000   1351.68002   0.07692   
5.37   314.58   337.69   297.00   18.00   290.16   281.54   165.49   208.42   237.92   187.65   166.61   277.96   129.97   220.79   326.79   208.30   230.36   200.02   147.52   25.00   

Num 19 Plan, Function Values: 14.00000   1124.73073   0.09091   
330.56   340.92   233.73   297.00   18.00   290.91   273.06   160.48   204.58   243.30   173.67   154.73   277.54   124.76   212.07   315.03   210.20   238.20   212.22   153.30   25.00   

Num 20 Plan, Function Values: 18.00000   1451.64726   0.06667   
250.02   340.92   187.54   297.00   18.00   290.73   282.94   163.71   169.00   258.09   191.54   172.39   268.08   122.78   192.61   313.68   206.58   211.59   212.65   148.05   25.00   

Num 21 Plan, Function Values: 19.00000   1643.85879   0.06250   
323.43   314.58   217.80   297.00   18.00   290.59   272.46   165.84   179.16   256.22   168.81   157.17   265.56   159.45   173.31   313.52   207.88   197.45   205.69   149.56   25.00   

Num 22 Plan, Function Values: 18.00000   1343.32954   0.06667   
254.94   345.10   336.49   297.00   18.00   290.56   277.61   162.08   184.74   285.15   186.38   164.59   276.86   123.09   200.34   315.98   186.63   262.04   204.80   139.35   25.00   

Num 23 Plan, Function Values: 17.00000   1288.76230   0.07692   
324.06   340.92   336.49   297.00   18.00   292.23   283.94   162.33   184.73   259.19   170.98   173.47   277.14   123.04   198.14   315.92   208.89   232.17   214.60   149.49   25.00   

Num 24 Plan, Function Values: 17.00000   1475.70912   0.06667   
323.43   287.97   167.11   297.00   18.00   291.34   283.48   160.48   145.62   248.97   159.67   174.65   274.98   128.99   180.34   312.39   204.84   235.72   191.05   116.76   25.00   

Num 25 Plan, Function Values: 19.00000   1961.63918   0.05000   
55.15   288.81   211.97   297.00   18.00   291.96   279.49   182.85   167.17   264.67   154.88   164.59   272.41   159.29   188.97   296.95   225.20   195.14   199.10   98.73   25.00   

Num 26 Plan, Function Values: 19.00000   1895.06584   0.05263   
197.94   277.49   205.84   297.00   18.00   291.09   273.88   163.01   164.66   267.21   190.64   167.69   273.13   145.09   187.12   304.08   219.65   200.84   199.29   147.29   25.00   

Num 27 Plan, Function Values: 19.00000   1993.45293   0.05000   
215.55   288.28   192.62   297.00   18.00   290.50   277.99   185.65   165.01   271.13   183.27   168.02   270.97   152.03   183.01   296.01   217.94   195.25   200.04   146.70   25.00   

Num 28 Plan, Function Values: 20.00000   1785.16095   0.05556   
12.09   340.92   336.49   297.00   18.00   298.08   280.09   193.06   174.96   265.70   175.86   167.84   278.98   160.10   200.33   306.10   210.96   257.30   192.01   78.48   25.00   

Num 29 Plan, Function Values: 20.00000   1709.48029   0.05556   
345.97   266.46   336.49   297.00   18.00   291.74   279.78   167.55   173.92   264.15   172.49   165.30   275.78   147.44   197.99   312.72   220.44   243.25   194.75   108.82   25.00   

Num 30 Plan, Function Values: 21.00000   1622.65341   0.05882   
323.43   6.00   211.74   297.00   18.00   296.43   276.18   171.68   242.35   266.64   178.66   172.01   279.71   152.17   198.04   315.92   205.26   261.89   193.78   72.39   25.00   

Num 31 Plan, Function Values: 20.00000   1639.29967   0.05556   
1.41   314.58   8.93   297.00   18.00   291.84   277.12   161.67   193.68   246.23   159.63   169.14   273.71   140.12   190.61   296.12   203.66   281.13   210.47   147.28   25.00   

Num 32 Plan, Function Values: 14.00000   1175.01277   0.08333   
323.43   313.32   336.49   297.00   18.00   290.14   285.22   164.75   209.70   240.13   180.47   158.12   274.47   122.78   210.43   331.84   211.77   233.56   209.23   147.44   25.00   

Num 33 Plan, Function Values: 20.00000   1912.42046   0.05000   
353.02   8.84   229.16   297.00   18.00   300.40   269.59   183.28   155.16   278.10   178.47   175.54   272.72   167.22   174.34   294.30   209.09   167.79   188.68   81.87   25.00   

Num 34 Plan, Function Values: 20.00000   1976.74117   0.04762   
6.74   283.41   21.19   297.00   18.00   295.67   274.25   179.76   169.50   270.32   172.95   153.82   276.60   158.47   196.29   297.18   211.52   291.94   201.30   110.53   25.00   

Num 35 Plan, Function Values: 20.00000   1858.23689   0.05000   
339.07   340.92   33.94   297.00   18.00   292.70   276.96   168.61   160.28   264.59   156.27   173.40   265.38   163.24   178.46   292.77   208.01   265.97   198.21   102.77   25.00   

Num 36 Plan, Function Values: 15.00000   1138.03033   0.08333   
254.94   314.58   336.49   297.00   18.00   292.65   288.97   160.48   236.73   243.08   188.36   161.90   279.37   126.28   199.45   313.65   203.72   220.71   217.69   150.07   25.00   

Num 37 Plan, Function Values: 18.00000   1441.77344   0.06667   
254.94   342.60   228.94   297.00   18.00   291.70   286.76   160.48   185.33   263.09   134.31   177.48   283.88   168.63   187.61   312.07   201.55   241.15   205.50   132.65   25.00   

Num 38 Plan, Function Values: 16.00000   1087.60642   0.08333   
348.50   345.07   336.49   297.00   18.00   291.89   289.53   160.48   243.57   240.51   140.87   158.73   279.32   123.95   211.85   317.15   205.87   232.72   218.27   147.95   25.00   

Num 39 Plan, Function Values: 17.00000   1448.66519   0.07143   
10.40   340.92   336.49   297.00   18.00   290.95   287.46   160.56   157.24   239.12   155.51   154.30   278.56   123.93   213.90   317.02   209.26   271.85   214.74   149.64   25.00   

Num 40 Plan, Function Values: 20.00000   1725.60921   0.05556   
354.95   314.58   345.94   297.00   18.00   296.28   279.90   166.88   180.35   249.60   169.70   155.12   273.88   168.39   199.21   299.71   210.60   273.18   215.72   148.52   25.00   

Num 41 Plan, Function Values: 19.00000   1599.60207   0.06250   
336.99   340.92   336.49   297.00   18.00   291.72   274.82   166.18   154.42   254.86   173.38   167.82   274.47   153.19   194.53   315.71   220.57   238.06   190.84   142.22   25.00   

Num 42 Plan, Function Values: 21.00000   1799.40419   0.05556   
0.87   3.60   233.73   297.00   18.00   292.79   289.15   203.31   121.93   260.42   174.97   177.49   267.72   146.95   180.37   319.90   207.47   280.16   200.07   77.23   25.00   

Num 43 Plan, Function Values: 21.00000   1981.72463   0.04762   
5.38   291.17   203.11   297.00   18.00   291.99   276.71   176.42   163.14   270.12   178.26   164.75   272.59   144.88   191.53   304.00   218.19   274.47   200.91   102.29   25.00   

Num 44 Plan, Function Values: 20.00000   1571.85937   0.06250   
323.43   340.92   189.46   297.00   18.00   292.22   280.67   167.58   146.70   262.38   172.44   169.28   279.00   144.34   187.93   315.57   203.31   247.07   207.70   147.59   25.00   

Num 45 Plan, Function Values: 18.00000   1673.00426   0.06250   
199.33   314.58   336.49   297.00   18.00   298.64   290.56   177.61   235.07   264.56   184.96   157.98   266.08   159.14   194.44   317.21   208.25   186.55   202.54   153.38   25.00   

Num 46 Plan, Function Values: 18.00000   1433.07474   0.07143   
254.94   310.37   233.73   297.00   18.00   289.00   280.25   166.29   196.58   252.85   174.45   177.60   272.13   148.90   183.11   313.38   217.47   229.98   203.21   152.96   25.00   

Num 47 Plan, Function Values: 21.00000   1944.56039   0.04762   
22.12   247.87   196.31   297.00   18.00   291.97   279.84   185.69   175.76   268.60   162.49   161.29   272.66   146.72   185.55   296.89   226.68   264.15   196.84   93.18   25.00   

Num 48 Plan, Function Values: 18.00000   1302.70624   0.07143   
250.11   256.08   214.96   297.00   18.00   290.50   288.26   165.82   182.44   261.91   134.31   173.81   272.27   127.82   194.99   313.54   199.02   231.57   209.94   148.17   25.00   

Num 49 Plan, Function Values: 22.00000   1817.26545   0.05263   
17.27   3.96   219.02   297.00   18.00   295.78   280.11   213.30   180.90   308.77   140.69   155.03   276.35   142.54   196.49   354.76   214.03   275.18   202.20   127.31   25.00   

Num 50 Plan, Function Values: 18.00000   1685.16200   0.06250   
6.98   314.58   161.59   297.00   18.00   290.50   281.00   219.87   235.07   310.71   134.31   161.56   266.58   145.99   204.84   292.81   217.97   284.35   204.84   112.00   25.00   

Num 51 Plan, Function Values: 21.00000   1703.05446   0.05263   
356.21   352.29   219.07   297.00   18.00   295.16   273.20   167.79   193.16   258.38   174.23   153.57   273.55   153.46   192.42   302.57   214.78   239.09   192.70   128.72   25.00   

Num 52 Plan, Function Values: 15.00000   1148.82591   0.08333   
328.88   341.08   336.49   297.00   18.00   291.40   274.42   162.77   186.59   241.08   195.41   165.91   274.57   128.96   201.35   317.23   212.26   236.25   217.45   150.06   25.00   

Num 53 Plan, Function Values: 20.00000   1310.62944   0.06667   
254.94   5.30   230.28   297.00   18.00   290.08   286.18   167.17   206.08   259.68   201.51   74.02   266.33   169.24   196.61   313.60   233.56   209.60   203.48   147.69   25.00   

Num 54 Plan, Function Values: 20.00000   1876.98606   0.05556   
217.55   314.58   220.72   297.00   18.00   300.04   271.45   247.22   179.25   275.91   178.74   153.07   263.20   157.00   187.10   288.78   231.49   269.61   192.00   79.07   25.00   

Num 55 Plan, Function Values: 18.00000   1621.67932   0.06667   
254.94   340.92   336.49   297.00   18.00   294.65   270.54   163.57   175.60   258.70   180.29   166.97   282.07   142.55   181.48   314.40   209.25   202.55   194.40   148.59   25.00   

Num 56 Plan, Function Values: 17.00000   1476.81922   0.06667   
254.94   297.56   340.84   297.00   18.00   292.82   281.53   161.06   162.54   252.35   153.80   167.18   273.57   127.36   186.99   316.23   209.29   198.31   210.01   153.38   25.00   

Num 57 Plan, Function Values: 19.00000   1922.75978   0.05000   
343.87   247.21   233.73   297.00   18.00   290.85   278.97   177.38   165.61   258.83   173.14   165.77   274.48   150.59   191.93   298.55   218.95   195.48   195.94   120.57   25.00   

Num 58 Plan, Function Values: 19.00000   1846.72885   0.05556   
205.02   340.92   224.65   297.00   18.00   291.70   280.76   163.67   166.09   264.24   191.14   173.56   268.33   150.97   189.43   290.06   216.71   192.99   206.86   150.98   25.00   

Num 59 Plan, Function Values: 19.00000   1935.47030   0.05263   
191.41   267.49   215.76   297.00   18.00   291.06   273.55   166.44   168.45   267.95   187.62   167.05   272.83   150.39   180.58   298.53   223.14   197.17   199.73   147.32   25.00   

Num 60 Plan, Function Values: 17.00000   1277.12961   0.07143   
254.94   313.06   233.73   297.00   18.00   290.27   279.79   182.06   209.70   241.29   183.39   160.62   268.49   128.17   197.37   318.75   224.19   246.80   203.22   142.51   25.00   

Num 61 Plan, Function Values: 22.00000   1746.43241   0.05000   
3.90   22.63   199.42   297.00   18.00   293.02   271.41   176.83   190.99   252.58   175.64   171.72   278.51   142.06   189.36   317.53   212.47   253.63   191.15   127.88   25.00   

Num 62 Plan, Function Values: 21.00000   1758.16881   0.05263   
345.05   350.70   233.73   297.00   18.00   295.59   273.13   166.04   174.56   262.24   173.52   159.43   273.24   152.24   192.94   290.75   215.61   246.45   199.42   144.54   25.00   

Num 63 Plan, Function Values: 21.00000   1736.35072   0.05556   
1.66   294.76   223.02   297.00   18.00   293.35   258.82   165.15   121.93   265.29   158.94   152.58   258.02   150.85   177.86   315.46   207.55   285.97   206.90   124.83   25.00   

Num 64 Plan, Function Values: 22.00000   1829.15451   0.05000   
30.26   351.00   210.23   297.00   18.00   299.19   269.14   224.55   186.10   276.62   155.23   174.33   278.93   159.62   188.08   350.91   210.42   276.39   198.12   75.51   25.00   

Num 65 Plan, Function Values: 18.00000   1776.76528   0.05882   
209.49   314.58   336.49   297.00   18.00   290.74   276.08   165.09   185.09   279.96   190.80   164.50   270.38   145.69   178.35   305.80   217.78   190.50   197.00   151.89   25.00   

Num 66 Plan, Function Values: 22.00000   1773.11438   0.04762   
19.00   350.67   171.39   297.00   18.00   295.79   276.15   177.81   171.99   250.44   174.26   167.90   273.26   141.02   189.19   302.59   209.29   266.28   212.29   130.89   25.00   

Num 67 Plan, Function Values: 20.00000   1749.66374   0.05556   
30.12   314.58   336.49   297.00   18.00   297.15   283.76   164.85   171.97   257.76   178.32   162.15   280.30   149.52   193.56   331.96   223.29   259.91   197.28   146.26   25.00   

Num 68 Plan, Function Values: 20.00000   1668.01495   0.05556   
350.24   314.58   212.21   297.00   18.00   292.19   271.23   167.51   159.13   261.69   144.35   172.00   273.61   139.86   196.19   296.37   224.40   237.05   187.17   102.71   25.00   

Num 69 Plan, Function Values: 20.00000   1661.45002   0.05882   
15.82   0.85   336.49   297.00   18.00   299.24   282.63   166.55   145.75   267.46   182.37   164.99   280.84   142.06   189.04   315.96   206.94   229.08   197.91   127.41   25.00   

Num 70 Plan, Function Values: 20.00000   1650.33848   0.05882   
23.82   314.58   213.40   297.00   18.00   289.89   273.49   167.25   179.09   259.73   172.61   158.58   260.71   151.50   198.20   316.63   205.61   217.97   206.25   153.38   25.00   

Num 71 Plan, Function Values: 18.00000   1148.82019   0.07692   
254.94   314.58   232.71   297.00   18.00   289.70   290.14   165.96   202.14   264.31   134.31   170.32   275.63   135.39   197.29   316.67   208.27   240.97   211.52   150.59   25.00   

Num 72 Plan, Function Values: 21.00000   1834.20268   0.05000   
356.14   14.81   214.46   297.00   18.00   294.96   280.37   184.49   163.97   266.49   180.18   180.22   281.94   159.65   196.11   305.15   214.36   236.82   199.19   103.90   25.00   

Num 73 Plan, Function Values: 20.00000   1951.56000   0.04762   
7.15   274.19   213.60   297.00   18.00   291.00   278.59   178.90   175.14   268.43   163.00   164.68   270.71   141.26   180.67   280.17   223.13   169.00   207.36   111.76   25.00   

Num 74 Plan, Function Values: 18.00000   1808.30432   0.05882   
216.32   340.92   161.59   297.00   18.00   289.45   272.88   163.69   184.99   275.17   170.28   169.83   272.07   162.33   179.11   303.80   206.98   173.79   193.00   72.39   25.00   

Num 75 Plan, Function Values: 20.00000   1867.64293   0.05263   
357.51   340.92   215.23   297.00   18.00   296.81   258.09   197.93   165.68   267.75   179.88   167.55   286.58   152.44   186.77   288.37   215.42   231.09   194.28   130.03   25.00   

Num 76 Plan, Function Values: 22.00000   1764.76825   0.05000   
25.16   13.66   221.39   297.00   18.00   298.62   274.19   179.61   209.70   267.18   168.42   175.54   287.66   150.55   191.09   301.43   211.67   257.37   186.29   92.05   25.00   

Num 77 Plan, Function Values: 20.00000   1915.80954   0.05000   
22.63   302.49   215.83   297.00   18.00   290.06   274.33   177.05   167.25   283.25   168.62   166.51   273.10   161.25   182.03   302.50   205.62   193.59   208.59   72.39   25.00   

Num 78 Plan, Function Values: 17.00000   1888.05601   0.05556   
251.65   277.92   161.59   297.00   18.00   290.51   283.58   196.05   179.36   274.32   188.11   158.94   248.43   162.93   188.76   277.96   228.65   183.94   198.88   139.67   25.00   

Num 79 Plan, Function Values: 20.00000   1952.64525   0.05000   
13.90   265.42   336.49   297.00   18.00   292.11   274.04   171.84   158.17   276.09   167.57   173.48   275.32   161.96   190.49   331.55   212.87   287.06   201.16   114.02   25.00   

Num 80 Plan, Function Values: 21.00000   1840.48209   0.05263   
3.87   3.27   204.27   297.00   18.00   300.20   273.10   176.68   175.07   261.06   171.99   166.55   277.08   165.66   186.36   302.23   205.36   240.58   193.86   73.88   25.00   

Num 81 Plan, Function Values: 19.00000   1295.82806   0.07143   
344.75   346.37   338.32   297.00   18.00   293.47   279.00   160.48   242.34   261.94   172.21   152.01   272.83   147.20   230.46   313.57   212.10   230.31   219.27   149.83   25.00   

Num 82 Plan, Function Values: 21.00000   1694.67981   0.05556   
323.43   355.00   222.13   297.00   18.00   289.19   284.75   167.29   197.13   264.26   173.96   171.35   273.49   151.87   181.12   301.87   219.19   265.89   199.90   153.38   25.00   

Num 83 Plan, Function Values: 22.00000   1866.44168   0.05000   
17.58   7.63   226.07   297.00   18.00   299.14   270.76   179.69   145.48   268.04   169.74   169.68   279.92   156.16   184.68   303.45   207.70   253.16   197.17   75.95   25.00   

Num 84 Plan, Function Values: 14.00000   1167.42808   0.08333   
254.94   309.48   336.49   297.00   18.00   289.68   286.72   160.48   209.12   240.01   168.64   157.66   275.80   128.35   216.66   333.78   203.63   232.70   210.58   148.73   25.00   

Num 85 Plan, Function Values: 20.00000   1813.57870   0.05263   
340.60   33.34   233.73   297.00   18.00   292.90   284.06   163.76   183.75   262.97   163.81   166.56   269.12   156.20   183.91   295.61   202.48   197.47   200.82   113.64   25.00   

Num 86 Plan, Function Values: 22.00000   1802.87945   0.04762   
23.61   4.63   195.53   297.00   18.00   295.30   263.49   182.21   175.47   252.28   165.83   176.04   278.48   167.79   198.92   322.29   210.41   256.44   195.52   139.36   25.00   

Num 87 Plan, Function Values: 21.00000   1733.67152   0.05556   
350.86   351.11   233.73   297.00   18.00   286.19   273.11   164.90   167.89   276.60   168.09   163.77   299.22   143.00   186.06   314.34   204.17   291.49   206.45   97.85   25.00   

Num 88 Plan, Function Values: 22.00000   1929.85334   0.04762   
17.16   353.03   209.76   297.00   18.00   296.77   273.02   177.95   162.27   250.19   176.98   177.34   296.34   142.15   190.16   294.30   212.98   279.87   197.89   80.45   25.00   

Num 89 Plan, Function Values: 21.00000   1727.61468   0.05263   
40.36   30.84   161.59   297.00   18.00   305.77   269.90   176.77   162.75   269.29   179.06   166.79   281.95   150.06   199.24   298.82   208.15   257.45   187.72   73.64   25.00   

Num 90 Plan, Function Values: 20.00000   1882.08853   0.05000   
12.15   314.58   214.40   297.00   18.00   287.05   290.59   175.61   174.33   256.73   182.41   164.39   270.92   162.52   170.62   297.64   219.39   192.85   200.48   128.26   25.00   

Num 91 Plan, Function Values: 22.00000   1950.30316   0.04762   
10.81   16.58   206.14   297.00   18.00   300.88   270.97   179.46   161.88   267.78   173.70   178.76   286.08   159.46   185.47   298.26   208.70   251.02   191.60   87.22   25.00   

Num 92 Plan, Function Values: 20.00000   1656.64764   0.05882   
350.65   348.34   336.49   297.00   18.00   290.66   273.06   166.61   172.55   261.81   172.06   163.71   278.63   138.32   190.41   283.02   209.68   240.55   202.55   148.25   25.00   

Num 93 Plan, Function Values: 20.00000   1762.62946   0.05882   
357.77   342.15   336.49   297.00   18.00   295.87   286.04   177.00   158.79   261.85   177.67   172.40   261.82   152.53   197.77   317.64   213.01   249.96   195.13   147.12   25.00   

Num 94 Plan, Function Values: 19.00000   1654.69700   0.06250   
324.75   343.88   336.49   297.00   18.00   294.14   278.79   161.34   166.47   258.06   199.52   172.60   272.81   159.51   193.84   312.99   208.47   271.95   195.26   122.90   25.00   

Num 95 Plan, Function Values: 22.00000   1844.26126   0.04762   
2.77   14.81   192.46   297.00   18.00   293.46   276.01   170.50   158.82   254.16   175.75   176.23   279.09   165.76   187.33   320.77   205.46   252.77   203.47   100.09   25.00   

Num 96 Plan, Function Values: 21.00000   1688.52723   0.05556   
254.94   351.23   208.67   297.00   18.00   291.55   276.46   166.88   148.52   261.68   165.23   170.71   275.17   144.60   187.58   321.19   199.99   270.77   208.36   76.72   25.00   

Num 97 Plan, Function Values: 17.00000   1458.57484   0.06667   
325.77   281.76   336.49   297.00   18.00   290.73   288.08   166.39   168.45   270.48   136.82   168.87   276.34   138.18   211.98   314.80   212.42   236.54   203.06   125.82   25.00   

Num 98 Plan, Function Values: 17.00000   1316.28872   0.07692   
323.43   340.92   336.49   297.00   18.00   297.21   294.24   162.97   207.40   251.51   169.62   159.75   277.01   126.05   200.46   313.61   202.77   254.42   196.75   147.40   25.00   

Num 99 Plan, Function Values: 18.00000   1293.06184   0.07143   
254.94   340.92   233.73   297.00   18.00   288.56   277.66   164.53   184.13   256.88   161.45   166.02   263.03   133.85   198.04   315.83   205.74   232.34   215.90   147.95   25.00   

Num 100 Plan, Function Values: 22.00000   1557.07780   0.05263   
334.71   357.40   217.36   297.00   18.00   292.58   294.69   183.53   209.70   253.75   137.19   171.00   281.20   157.21   186.80   308.38   207.53   253.62   211.72   117.89   25.00   

Num 101 Plan, Function Values: 21.00000   1558.41837   0.05882   
345.84   5.31   161.59   297.00   18.00   297.70   279.21   165.78   202.86   251.92   169.87   160.16   272.75   156.03   192.92   316.01   200.56   261.48   214.21   121.86   25.00   

Num 102 Plan, Function Values: 20.00000   1930.87935   0.04762   
356.33   281.31   208.78   297.00   18.00   291.83   275.99   168.89   186.16   265.85   170.47   165.24   271.99   144.76   181.22   301.45   225.12   187.65   201.85   109.18   25.00   

Num 103 Plan, Function Values: 21.00000   1558.67800   0.05556   
323.43   352.58   226.38   297.00   18.00   292.08   280.60   160.48   185.05   267.60   163.14   172.01   275.14   147.67   197.90   312.52   198.05   263.30   206.63   123.40   25.00   

Num 104 Plan, Function Values: 19.00000   1691.33880   0.05882   
213.19   314.13   192.56   297.00   18.00   292.81   294.17   180.27   171.65   266.23   185.52   162.99   272.21   153.46   184.64   318.97   223.53   234.21   204.16   152.12   25.00   

Num 105 Plan, Function Values: 20.00000   1829.70547   0.05263   
9.67   341.37   189.31   297.00   18.00   298.00   275.03   177.28   169.54   265.16   170.30   175.04   284.86   158.30   187.62   299.03   211.23   239.29   186.75   95.14   25.00   

Num 106 Plan, Function Values: 18.00000   1326.55036   0.06667   
336.75   340.92   206.54   297.00   18.00   289.64   280.66   163.58   196.75   249.86   159.86   158.89   275.31   123.72   210.41   314.00   201.27   231.99   191.43   153.38   25.00   

Num 107 Plan, Function Values: 22.00000   1693.64350   0.04762   
334.66   9.56   218.06   297.00   18.00   293.01   274.10   177.13   166.84   248.24   172.20   176.01   282.76   157.72   195.58   310.86   207.80   250.27   201.55   120.79   25.00   

Num 108 Plan, Function Values: 17.00000   1290.02428   0.07692   
323.43   314.58   336.49   297.00   18.00   292.19   287.21   161.75   167.83   254.31   195.31   166.42   278.00   128.00   199.92   317.25   201.96   234.85   209.54   153.38   25.00   

Num 109 Plan, Function Values: 19.00000   1277.91296   0.07143   
254.94   351.64   182.89   297.00   18.00   290.23   288.87   160.48   203.21   255.25   134.31   168.19   272.54   149.06   208.07   314.05   204.09   233.18   207.97   150.17   25.00   

Num 110 Plan, Function Values: 20.00000   1884.98367   0.05000   
25.53   286.20   5.31   297.00   18.00   293.53   266.86   205.68   168.71   266.43   168.19   169.68   281.71   150.33   179.34   312.96   210.94   255.35   203.51   102.76   25.00   

Num 111 Plan, Function Values: 14.00000   1209.36113   0.08333   
254.94   340.92   336.49   297.00   18.00   286.67   281.11   160.48   209.70   261.83   178.06   148.18   273.14   122.78   231.83   314.62   198.33   194.15   210.26   148.09   25.00   

Num 112 Plan, Function Values: 22.00000   1620.44036   0.05000   
351.99   25.15   222.15   297.00   18.00   291.87   272.47   169.09   191.26   252.51   175.18   161.50   273.88   145.56   190.56   316.92   216.83   243.29   193.92   131.84   25.00   

Num 113 Plan, Function Values: 21.00000   1885.91576   0.05000   
37.13   8.86   214.32   297.00   18.00   289.71   285.84   177.77   165.40   262.61   177.10   155.19   271.27   164.93   183.51   286.68   204.64   172.97   196.63   72.39   25.00   

Num 114 Plan, Function Values: 20.00000   1431.89764   0.06250   
254.04   349.45   192.76   297.00   18.00   289.63   280.27   162.12   158.04   242.10   138.62   160.04   273.00   157.99   196.66   304.55   213.47   248.98   209.38   147.67   25.00   

Num 115 Plan, Function Values: 16.00000   1296.89370   0.07692   
323.43   341.37   336.49   297.00   18.00   289.98   273.23   161.93   188.52   257.03   180.49   159.31   281.30   126.75   213.36   315.95   215.49   234.82   201.91   147.42   25.00   

Num 116 Plan, Function Values: 18.00000   1250.60662   0.07143   
28.73   314.58   336.49   297.00   18.00   291.86   273.71   163.80   182.52   249.48   226.86   153.49   283.67   127.56   189.41   314.07   217.96   249.69   224.40   147.45   25.00   


Generation 100 Time: 25.37 sec
Size of Pareto Set: 101
Num 1 Plan, Function Values: 14.00000   999.90214   0.10000   
254.94   340.92   336.49   297.00   18.00   289.95   286.91   164.63   209.70   241.66   134.31   169.31   283.89   122.78   203.58   315.25   211.20   239.15   216.45   153.38   25.00   

Num 2 Plan, Function Values: 20.00000   2004.60298   0.04762   
3.00   265.31   210.68   297.00   18.00   292.17   280.61   182.04   181.13   265.09   157.57   165.13   273.22   149.82   181.98   293.19   223.14   187.37   181.01   97.93   25.00   

Num 3 Plan, Function Values: 17.00000   1246.57509   0.08333   
348.45   314.58   233.73   297.00   18.00   289.86   280.59   160.48   204.48   256.66   139.98   171.00   277.23   125.63   199.17   313.59   210.83   228.84   201.06   151.98   25.00   

Num 4 Plan, Function Values: 19.00000   2024.17461   0.04762   
220.78   277.47   185.03   297.00   18.00   290.02   278.29   196.24   172.20   265.10   193.24   164.67   269.54   155.14   176.52   279.94   226.44   184.91   201.68   140.35   25.00   

Num 5 Plan, Function Values: 18.00000   1621.67932   0.06667   
254.94   340.92   336.49   297.00   18.00   294.65   270.54   163.57   175.60   258.70   180.29   166.97   282.07   142.55   181.48   314.40   209.25   202.55   194.40   148.59   25.00   

Num 6 Plan, Function Values: 19.00000   1395.04420   0.06667   
250.81   340.92   336.49   297.00   18.00   288.81   288.02   161.43   204.29   262.92   164.86   173.37   283.22   148.54   199.62   315.81   218.83   248.61   215.36   111.73   25.00   

Num 7 Plan, Function Values: 15.00000   1124.42173   0.09091   
329.40   310.62   336.49   297.00   18.00   289.45   281.06   160.73   202.48   257.85   134.31   172.05   293.05   124.19   203.14   314.80   207.33   227.93   203.62   151.93   25.00   

Num 8 Plan, Function Values: 15.00000   1203.47064   0.09091   
254.94   340.92   233.73   297.00   18.00   289.97   284.80   163.42   206.87   239.49   167.00   171.39   280.02   123.27   185.08   315.98   211.02   240.28   209.46   152.87   25.00   

Num 9 Plan, Function Values: 19.00000   1380.87875   0.07143   
323.43   340.92   336.49   297.00   18.00   290.00   272.56   163.53   192.66   261.14   140.59   162.00   275.03   152.32   193.40   316.86   208.56   245.43   196.52   151.80   25.00   

Num 10 Plan, Function Values: 21.00000   1885.91576   0.05000   
37.13   8.86   214.32   297.00   18.00   289.71   285.84   177.77   165.40   262.61   177.10   155.19   271.27   164.93   183.51   286.68   204.64   172.97   196.63   72.39   25.00   

Num 11 Plan, Function Values: 22.00000   1620.44036   0.05000   
351.99   25.15   222.15   297.00   18.00   291.87   272.47   169.09   191.26   252.51   175.18   161.50   273.88   145.56   190.56   316.92   216.83   243.29   193.92   131.84   25.00   

Num 12 Plan, Function Values: 22.00000   1557.07780   0.05263   
334.71   357.40   217.36   297.00   18.00   292.58   294.69   183.53   209.70   253.75   137.19   171.00   281.20   157.21   186.80   308.38   207.53   253.62   211.72   117.89   25.00   

Num 13 Plan, Function Values: 15.00000   1071.84288   0.09091   
323.43   340.92   232.55   297.00   18.00   288.69   285.78   166.36   235.07   237.88   139.14   170.64   289.12   122.78   203.73   315.43   212.18   248.59   211.58   151.72   25.00   

Num 14 Plan, Function Values: 19.00000   1915.43819   0.05000   
254.94   288.13   203.58   297.00   18.00   291.17   278.58   200.37   186.53   266.61   186.42   165.16   268.19   154.55   180.31   290.37   229.28   171.75   198.53   91.02   25.00   

Num 15 Plan, Function Values: 19.00000   1457.83514   0.06667   
336.17   344.45   336.49   297.00   18.00   290.74   284.71   161.35   178.27   250.88   183.52   156.85   275.54   148.63   200.50   313.38   212.01   241.02   210.15   147.49   25.00   

Num 16 Plan, Function Values: 20.00000   1971.61689   0.04762   
1.71   281.21   220.09   297.00   18.00   293.62   279.96   185.67   170.58   267.68   160.26   174.48   270.89   152.73   191.75   286.44   227.26   195.68   204.99   81.16   25.00   

Num 17 Plan, Function Values: 22.00000   1866.44168   0.05000   
17.58   7.63   226.07   297.00   18.00   299.14   270.76   179.69   145.48   268.04   169.74   169.68   279.92   156.16   184.68   303.45   207.70   253.16   197.17   75.95   25.00   

Num 18 Plan, Function Values: 17.00000   1448.66519   0.07143   
10.40   340.92   336.49   297.00   18.00   290.95   287.46   160.56   157.24   239.12   155.51   154.30   278.56   123.93   213.90   317.02   209.26   271.85   214.74   149.64   25.00   

Num 19 Plan, Function Values: 21.00000   1503.80092   0.05556   
323.43   356.57   212.51   297.00   18.00   289.62   293.53   174.00   209.19   252.19   146.10   175.21   279.51   162.02   187.85   307.93   212.92   272.99   211.39   153.38   25.00   

Num 20 Plan, Function Values: 19.00000   1895.06584   0.05263   
197.94   277.49   205.84   297.00   18.00   291.09   273.88   163.01   164.66   267.21   190.64   167.69   273.13   145.09   187.12   304.08   219.65   200.84   199.29   147.29   25.00   

Num 21 Plan, Function Values: 20.00000   1709.48029   0.05556   
345.97   266.46   336.49   297.00   18.00   291.74   279.78   167.55   173.92   264.15   172.49   165.30   275.78   147.44   197.99   312.72   220.44   243.25   194.75   108.82   25.00   

Num 22 Plan, Function Values: 17.00000   1334.54448   0.07692   
251.07   314.58   336.49   297.00   18.00   290.20   276.30   164.72   183.03   254.75   155.09   167.17   275.08   129.20   196.21   315.13   206.85   241.06   197.05   151.26   25.00   

Num 23 Plan, Function Values: 20.00000   1785.16095   0.05556   
12.09   340.92   336.49   297.00   18.00   298.08   280.09   193.06   174.96   265.70   175.86   167.84   278.98   160.10   200.33   306.10   210.96   257.30   192.01   78.48   25.00   

Num 24 Plan, Function Values: 19.00000   1420.17119   0.07143   
323.43   313.50   336.49   297.00   18.00   291.36   283.13   161.89   186.79   261.71   134.31   172.21   275.29   145.30   183.23   317.46   209.08   247.31   199.08   147.66   25.00   

Num 25 Plan, Function Values: 17.00000   1518.03752   0.06667   
344.32   340.92   336.49   297.00   18.00   289.25   291.43   162.71   235.07   257.23   174.98   178.64   272.33   122.78   181.56   304.60   201.06   196.95   211.33   146.67   25.00   

Num 26 Plan, Function Values: 18.00000   1476.24119   0.06667   
327.37   309.85   37.07   297.00   18.00   291.33   273.90   163.19   180.62   252.96   134.31   172.58   270.77   148.34   203.36   318.00   212.98   253.64   200.49   139.19   25.00   

Num 27 Plan, Function Values: 19.00000   1846.72885   0.05556   
205.02   340.92   224.65   297.00   18.00   291.70   280.76   163.67   166.09   264.24   191.14   173.56   268.33   150.97   189.43   290.06   216.71   192.99   206.86   150.98   25.00   

Num 28 Plan, Function Values: 18.00000   1398.68906   0.07692   
328.38   314.58   40.92   297.00   18.00   291.40   271.58   166.53   181.80   260.10   136.89   169.16   271.66   151.32   196.56   317.39   210.80   241.61   198.83   151.86   25.00   

Num 29 Plan, Function Values: 19.00000   1401.49667   0.06667   
323.43   313.49   223.64   297.00   18.00   290.67   276.66   165.77   181.65   262.58   134.31   164.46   282.92   154.96   175.37   317.67   213.66   232.08   206.04   144.83   25.00   

Num 30 Plan, Function Values: 20.00000   1952.64525   0.05000   
13.90   265.42   336.49   297.00   18.00   292.11   274.04   171.84   158.17   276.09   167.57   173.48   275.32   161.96   190.49   331.55   212.87   287.06   201.16   114.02   25.00   

Num 31 Plan, Function Values: 20.00000   1639.29967   0.05556   
1.41   314.58   8.93   297.00   18.00   291.84   277.12   161.67   193.68   246.23   159.63   169.14   273.71   140.12   190.61   296.12   203.66   281.13   210.47   147.28   25.00   

Num 32 Plan, Function Values: 18.00000   1433.07474   0.07143   
254.94   310.37   233.73   297.00   18.00   289.00   280.25   166.29   196.58   252.85   174.45   177.60   272.13   148.90   183.11   313.38   217.47   229.98   203.21   152.96   25.00   

Num 33 Plan, Function Values: 22.00000   1817.26545   0.05263   
17.27   3.96   219.02   297.00   18.00   295.78   280.11   213.30   180.90   308.77   140.69   155.03   276.35   142.54   196.49   354.76   214.03   275.18   202.20   127.31   25.00   

Num 34 Plan, Function Values: 20.00000   1912.42046   0.05000   
353.02   8.84   229.16   297.00   18.00   300.40   269.59   183.28   155.16   278.10   178.47   175.54   272.72   167.22   174.34   294.30   209.09   167.79   188.68   81.87   25.00   

Num 35 Plan, Function Values: 18.00000   1315.06948   0.07692   
254.94   340.92   336.70   297.00   18.00   289.82   270.62   173.98   202.80   252.22   140.26   173.88   291.88   151.94   194.82   318.84   209.92   242.63   197.24   153.38   25.00   

Num 36 Plan, Function Values: 20.00000   1725.60921   0.05556   
354.95   314.58   345.94   297.00   18.00   296.28   279.90   166.88   180.35   249.60   169.70   155.12   273.88   168.39   199.21   299.71   210.60   273.18   215.72   148.52   25.00   

Num 37 Plan, Function Values: 21.00000   1799.40419   0.05556   
0.87   3.60   233.73   297.00   18.00   292.79   289.15   203.31   121.93   260.42   174.97   177.49   267.72   146.95   180.37   319.90   207.47   280.16   200.07   77.23   25.00   

Num 38 Plan, Function Values: 21.00000   1622.65341   0.05882   
323.43   6.00   211.74   297.00   18.00   296.43   276.18   171.68   242.35   266.64   178.66   172.01   279.71   152.17   198.04   315.92   205.26   261.89   193.78   72.39   25.00   

Num 39 Plan, Function Values: 18.00000   1673.00426   0.06250   
199.33   314.58   336.49   297.00   18.00   298.64   290.56   177.61   235.07   264.56   184.96   157.98   266.08   159.14   194.44   317.21   208.25   186.55   202.54   153.38   25.00   

Num 40 Plan, Function Values: 19.00000   1526.14367   0.06667   
5.87   312.01   336.49   297.00   18.00   290.92   283.77   161.37   174.20   251.57   181.44   162.05   276.22   149.41   196.10   313.55   208.17   242.23   224.90   147.21   25.00   

Num 41 Plan, Function Values: 18.00000   1685.16200   0.06250   
6.98   314.58   161.59   297.00   18.00   290.50   281.00   219.87   235.07   310.71   134.31   161.56   266.58   145.99   204.84   292.81   217.97   284.35   204.84   112.00   25.00   

Num 42 Plan, Function Values: 21.00000   1944.56039   0.04762   
22.12   247.87   196.31   297.00   18.00   291.97   279.84   185.69   175.76   268.60   162.49   161.29   272.66   146.72   185.55   296.89   226.68   264.15   196.84   93.18   25.00   

Num 43 Plan, Function Values: 22.00000   1929.85334   0.04762   
17.16   353.03   209.76   297.00   18.00   296.77   273.02   177.95   162.27   250.19   176.98   177.34   296.34   142.15   190.16   294.30   212.98   279.87   197.89   80.45   25.00   

Num 44 Plan, Function Values: 21.00000   1703.05446   0.05263   
356.21   352.29   219.07   297.00   18.00   295.16   273.20   167.79   193.16   258.38   174.23   153.57   273.55   153.46   192.42   302.57   214.78   239.09   192.70   128.72   25.00   

Num 45 Plan, Function Values: 21.00000   1565.51691   0.06250   
26.07   314.58   206.89   297.00   18.00   293.54   273.70   163.42   172.67   270.02   226.86   165.66   274.80   135.07   180.91   314.32   220.10   252.87   189.70   153.38   25.00   

Num 46 Plan, Function Values: 18.00000   1808.30432   0.05882   
216.32   340.92   161.59   297.00   18.00   289.45   272.88   163.69   184.99   275.17   170.28   169.83   272.07   162.33   179.11   303.80   206.98   173.79   193.00   72.39   25.00   

Num 47 Plan, Function Values: 20.00000   1918.36393   0.04762   
336.36   269.76   214.10   297.00   18.00   291.51   279.09   193.39   175.36   267.26   190.72   160.14   271.94   156.88   181.39   279.85   221.14   189.83   184.65   111.06   25.00   

Num 48 Plan, Function Values: 14.00000   972.27953   0.10000   
254.94   314.58   336.49   297.00   18.00   290.50   280.25   160.48   209.70   237.88   139.27   153.97   278.22   128.59   219.94   317.00   212.85   237.58   218.78   149.35   25.00   

Num 49 Plan, Function Values: 22.00000   1829.15451   0.05000   
30.26   351.00   210.23   297.00   18.00   299.19   269.14   224.55   186.10   276.62   155.23   174.33   278.93   159.62   188.08   350.91   210.42   276.39   198.12   75.51   25.00   

Num 50 Plan, Function Values: 22.00000   1746.43241   0.05000   
3.90   22.63   199.42   297.00   18.00   293.02   271.41   176.83   190.99   252.58   175.64   171.72   278.51   142.06   189.36   317.53   212.47   253.63   191.15   127.88   25.00   

Num 51 Plan, Function Values: 16.00000   1489.82719   0.07143   
359.43   340.92   336.49   297.00   18.00   287.09   265.23   164.37   235.07   275.10   177.56   145.67   274.25   106.29   214.14   313.45   200.47   193.27   199.01   148.69   25.00   

Num 52 Plan, Function Values: 21.00000   1758.16881   0.05263   
345.05   350.70   233.73   297.00   18.00   295.59   273.13   166.04   174.56   262.24   173.52   159.43   273.24   152.24   192.94   290.75   215.61   246.45   199.42   144.54   25.00   

Num 53 Plan, Function Values: 21.00000   1736.35072   0.05556   
1.66   294.76   223.02   297.00   18.00   293.35   258.82   165.15   121.93   265.29   158.94   152.58   258.02   150.85   177.86   315.46   207.55   285.97   206.90   124.83   25.00   

Num 54 Plan, Function Values: 19.00000   1935.47030   0.05263   
191.41   267.49   215.76   297.00   18.00   291.06   273.55   166.44   168.45   267.95   187.62   167.05   272.83   150.39   180.58   298.53   223.14   197.17   199.73   147.32   25.00   

Num 55 Plan, Function Values: 18.00000   1776.76528   0.05882   
209.49   314.58   336.49   297.00   18.00   290.74   276.08   165.09   185.09   279.96   190.80   164.50   270.38   145.69   178.35   305.80   217.78   190.50   197.00   151.89   25.00   

Num 56 Plan, Function Values: 19.00000   1643.85879   0.06250   
323.43   314.58   217.80   297.00   18.00   290.59   272.46   165.84   179.16   256.22   168.81   157.17   265.56   159.45   173.31   313.52   207.88   197.45   205.69   149.56   25.00   

Num 57 Plan, Function Values: 22.00000   1773.11438   0.04762   
19.00   350.67   171.39   297.00   18.00   295.79   276.15   177.81   171.99   250.44   174.26   167.90   273.26   141.02   189.19   302.59   209.29   266.28   212.29   130.89   25.00   

Num 58 Plan, Function Values: 21.00000   1981.72463   0.04762   
5.38   291.17   203.11   297.00   18.00   291.99   276.71   176.42   163.14   270.12   178.26   164.75   272.59   144.88   191.53   304.00   218.19   274.47   200.91   102.29   25.00   

Num 59 Plan, Function Values: 20.00000   1749.66374   0.05556   
30.12   314.58   336.49   297.00   18.00   297.15   283.76   164.85   171.97   257.76   178.32   162.15   280.30   149.52   193.56   331.96   223.29   259.91   197.28   146.26   25.00   

Num 60 Plan, Function Values: 20.00000   1990.33085   0.04762   
356.85   264.77   220.50   297.00   18.00   291.05   270.48   169.99   174.64   267.32   156.71   157.22   284.11   152.46   193.92   302.55   212.94   187.29   195.42   104.74   25.00   

Num 61 Plan, Function Values: 20.00000   1668.01495   0.05556   
350.24   314.58   212.21   297.00   18.00   292.19   271.23   167.51   159.13   261.69   144.35   172.00   273.61   139.86   196.19   296.37   224.40   237.05   187.17   102.71   25.00   

Num 62 Plan, Function Values: 20.00000   1661.45002   0.05882   
15.82   0.85   336.49   297.00   18.00   299.24   282.63   166.55   145.75   267.46   182.37   164.99   280.84   142.06   189.04   315.96   206.94   229.08   197.91   127.41   25.00   

Num 63 Plan, Function Values: 19.00000   1995.62067   0.04762   
218.16   260.97   190.31   297.00   18.00   290.11   279.58   198.71   169.17   268.30   177.14   163.87   276.14   167.24   171.67   280.98   217.24   191.42   197.87   126.86   25.00   

Num 64 Plan, Function Values: 16.00000   1079.66914   0.09091   
326.36   314.43   233.73   297.00   18.00   290.49   278.94   167.82   208.03   254.43   134.31   157.68   283.76   122.78   199.34   314.25   206.69   238.82   208.21   150.89   25.00   

Num 65 Plan, Function Values: 20.00000   1650.33848   0.05882   
23.82   314.58   213.40   297.00   18.00   289.89   273.49   167.25   179.09   259.73   172.61   158.58   260.71   151.50   198.20   316.63   205.61   217.97   206.25   153.38   25.00   

Num 66 Plan, Function Values: 22.00000   1693.64350   0.04762   
334.66   9.56   218.06   297.00   18.00   293.01   274.10   177.13   166.84   248.24   172.20   176.01   282.76   157.72   195.58   310.86   207.80   250.27   201.55   120.79   25.00   

Num 67 Plan, Function Values: 20.00000   1872.14185   0.05263   
354.97   314.58   192.84   297.00   18.00   292.28   278.43   161.20   191.44   265.24   170.68   164.23   273.47   146.45   176.68   290.68   223.36   189.14   194.32   97.45   25.00   

Num 68 Plan, Function Values: 22.00000   1764.76825   0.05000   
25.16   13.66   221.39   297.00   18.00   298.62   274.19   179.61   209.70   267.18   168.42   175.54   287.66   150.55   191.09   301.43   211.67   257.37   186.29   92.05   25.00   

Num 69 Plan, Function Values: 19.00000   1979.34940   0.05000   
24.78   269.36   336.49   297.00   18.00   291.15   274.50   181.21   179.38   265.01   165.79   168.18   272.87   146.64   191.09   300.39   212.73   185.07   191.58   110.34   25.00   

Num 70 Plan, Function Values: 21.00000   1840.48209   0.05263   
3.87   3.27   204.27   297.00   18.00   300.20   273.10   176.68   175.07   261.06   171.99   166.55   277.08   165.66   186.36   302.23   205.36   240.58   193.86   73.88   25.00   

Num 71 Plan, Function Values: 20.00000   1876.98606   0.05556   
217.55   314.58   220.72   297.00   18.00   300.04   271.45   247.22   179.25   275.91   178.74   153.07   263.20   157.00   187.10   288.78   231.49   269.61   192.00   79.07   25.00   

Num 72 Plan, Function Values: 21.00000   1834.20268   0.05000   
356.14   14.81   214.46   297.00   18.00   294.96   280.37   184.49   163.97   266.49   180.18   180.22   281.94   159.65   196.11   305.15   214.36   236.82   199.19   103.90   25.00   

Num 73 Plan, Function Values: 18.00000   1481.24886   0.06667   
254.94   298.14   336.49   297.00   18.00   290.33   278.60   166.69   189.27   254.04   159.83   156.09   274.46   156.25   187.07   318.47   218.76   241.88   201.76   149.84   25.00   

Num 74 Plan, Function Values: 21.00000   1694.67981   0.05556   
323.43   355.00   222.13   297.00   18.00   289.19   284.75   167.29   197.13   264.26   173.96   171.35   273.49   151.87   181.12   301.87   219.19   265.89   199.90   153.38   25.00   

Num 75 Plan, Function Values: 17.00000   1888.05601   0.05556   
251.65   277.92   161.59   297.00   18.00   290.51   283.58   196.05   179.36   274.32   188.11   158.94   248.43   162.93   188.76   277.96   228.65   183.94   198.88   139.67   25.00   

Num 76 Plan, Function Values: 22.00000   1802.87945   0.04762   
23.61   4.63   195.53   297.00   18.00   295.30   263.49   182.21   175.47   252.28   165.83   176.04   278.48   167.79   198.92   322.29   210.41   256.44   195.52   139.36   25.00   

Num 77 Plan, Function Values: 21.00000   1733.67152   0.05556   
350.86   351.11   233.73   297.00   18.00   286.19   273.11   164.90   167.89   276.60   168.09   163.77   299.22   143.00   186.06   314.34   204.17   291.49   206.45   97.85   25.00   

Num 78 Plan, Function Values: 22.00000   1950.30316   0.04762   
10.81   16.58   206.14   297.00   18.00   300.88   270.97   179.46   161.88   267.78   173.70   178.76   286.08   159.46   185.47   298.26   208.70   251.02   191.60   87.22   25.00   

Num 79 Plan, Function Values: 21.00000   1727.61468   0.05263   
40.36   30.84   161.59   297.00   18.00   305.77   269.90   176.77   162.75   269.29   179.06   166.79   281.95   150.06   199.24   298.82   208.15   257.45   187.72   73.64   25.00   

Num 80 Plan, Function Values: 20.00000   1882.08853   0.05000   
12.15   314.58   214.40   297.00   18.00   287.05   290.59   175.61   174.33   256.73   182.41   164.39   270.92   162.52   170.62   297.64   219.39   192.85   200.48   128.26   25.00   

Num 81 Plan, Function Values: 20.00000   1656.64764   0.05882   
350.65   348.34   336.49   297.00   18.00   290.66   273.06   166.61   172.55   261.81   172.06   163.71   278.63   138.32   190.41   283.02   209.68   240.55   202.55   148.25   25.00   

Num 82 Plan, Function Values: 21.00000   1688.52723   0.05556   
254.94   351.23   208.67   297.00   18.00   291.55   276.46   166.88   148.52   261.68   165.23   170.71   275.17   144.60   187.58   321.19   199.99   270.77   208.36   76.72   25.00   

Num 83 Plan, Function Values: 20.00000   1884.98367   0.05000   
25.53   286.20   5.31   297.00   18.00   293.53   266.86   205.68   168.71   266.43   168.19   169.68   281.71   150.33   179.34   312.96   210.94   255.35   203.51   102.76   25.00   

Num 84 Plan, Function Values: 21.00000   1428.70951   0.05556   
352.65   348.95   199.09   297.00   18.00   290.57   288.69   160.48   189.19   252.16   136.24   165.37   275.30   140.20   192.25   336.29   202.60   238.60   211.37   146.24   25.00   

Num 85 Plan, Function Values: 20.00000   1762.62946   0.05882   
357.77   342.15   336.49   297.00   18.00   295.87   286.04   177.00   158.79   261.85   177.67   172.40   261.82   152.53   197.77   317.64   213.01   249.96   195.13   147.12   25.00   

Num 86 Plan, Function Values: 19.00000   1654.69700   0.06250   
324.75   343.88   336.49   297.00   18.00   294.14   278.79   161.34   166.47   258.06   199.52   172.60   272.81   159.51   193.84   312.99   208.47   271.95   195.26   122.90   25.00   

Num 87 Plan, Function Values: 22.00000   1844.26126   0.04762   
2.77   14.81   192.46   297.00   18.00   293.46   276.01   170.50   158.82   254.16   175.75   176.23   279.09   165.76   187.33   320.77   205.46   252.77   203.47   100.09   25.00   

Num 88 Plan, Function Values: 18.00000   1423.96256   0.07143   
323.43   314.58   229.02   297.00   18.00   291.12   274.33   165.47   192.24   256.58   164.35   168.69   277.44   147.96   194.44   314.89   213.08   231.95   203.10   147.59   25.00   

Num 89 Plan, Function Values: 20.00000   1915.80954   0.05000   
22.63   302.49   215.83   297.00   18.00   290.06   274.33   177.05   167.25   283.25   168.62   166.51   273.10   161.25   182.03   302.50   205.62   193.59   208.59   72.39   25.00   

Num 90 Plan, Function Values: 19.00000   1932.17230   0.05000   
236.15   290.50   208.90   297.00   18.00   290.48   282.02   168.67   167.58   258.70   179.63   164.99   264.89   151.31   187.50   301.08   211.85   199.24   197.75   152.37   25.00   

Num 91 Plan, Function Values: 19.00000   1993.45293   0.05000   
215.55   288.28   192.62   297.00   18.00   290.50   277.99   185.65   165.01   271.13   183.27   168.02   270.97   152.03   183.01   296.01   217.94   195.25   200.04   146.70   25.00   

Num 92 Plan, Function Values: 19.00000   1691.33880   0.05882   
213.19   314.13   192.56   297.00   18.00   292.81   294.17   180.27   171.65   266.23   185.52   162.99   272.21   153.46   184.64   318.97   223.53   234.21   204.16   152.12   25.00   

Num 93 Plan, Function Values: 18.00000   1830.63625   0.05556   
323.43   291.27   161.82   297.00   18.00   290.28   280.57   167.85   181.85   254.84   156.22   166.56   272.14   149.77   178.98   298.43   225.45   191.58   191.86   113.80   25.00   

Num 94 Plan, Function Values: 22.00000   1480.04027   0.05000   
26.52   351.63   226.69   297.00   18.00   292.81   287.65   189.09   196.64   249.70   168.37   160.98   273.31   133.56   180.60   320.43   204.70   243.58   210.47   148.02   25.00   

Num 95 Plan, Function Values: 20.00000   1426.21167   0.06667   
323.43   346.97   336.49   297.00   18.00   292.08   283.54   162.21   208.83   253.43   171.48   178.03   279.24   150.38   193.95   316.70   210.03   251.40   214.58   146.93   25.00   

Num 96 Plan, Function Values: 20.00000   1637.05695   0.06250   
346.09   340.92   336.49   297.00   18.00   290.37   274.12   167.54   176.69   258.05   161.45   178.79   279.79   147.38   198.36   313.44   206.61   246.66   200.38   150.66   25.00   

Num 97 Plan, Function Values: 15.00000   1055.90445   0.09091   
254.94   346.19   233.73   297.00   18.00   290.20   291.80   162.98   209.70   252.61   134.31   170.67   279.18   122.78   212.28   314.56   210.23   233.88   212.47   147.29   25.00   

Num 98 Plan, Function Values: 18.00000   1658.09740   0.05882   
233.80   314.58   336.49   297.00   18.00   290.49   274.15   194.80   192.65   259.21   134.31   173.02   271.09   152.36   175.13   286.22   222.21   196.45   204.09   148.39   25.00   

Num 99 Plan, Function Values: 18.00000   1319.79370   0.07143   
254.94   340.92   336.49   297.00   18.00   290.72   276.89   166.25   178.48   259.65   142.30   170.98   279.99   135.67   189.20   316.80   211.04   234.14   206.88   147.81   25.00   

Num 100 Plan, Function Values: 19.00000   1478.34253   0.06250   
323.43   308.59   354.02   297.00   18.00   289.61   277.96   166.02   148.91   257.49   144.80   161.05   270.00   149.37   191.67   316.30   206.55   243.19   196.64   150.33   25.00   

Num 101 Plan, Function Values: 17.00000   1057.91015   0.07692   
254.94   340.92   233.73   297.00   18.00   289.16   280.55   165.11   235.07   251.02   141.85   162.48   277.41   131.14   199.97   315.06   204.14   240.52   213.96   146.47   25.00   
