# Supplementary material for: A multi-objective scheduling optimization algorithm of a camera network for directional road network coverage
Source: PLoS One. 2018 Oct 31;13(10):e0206038. doi: 10.1371/journal.pone.0206038 (PMC6209222; doi:10.1371/journal.pone.0206038)
Supplement: S4 File — The source code of the proposed method in this paper and it is developed by C++. (ZIP) [file pone.0206038.s004.zip › Project/Project/output_non.out]

Size of Pareto Set: 96
Num 1 Plan, Function Values: 21.00000   2007.39096   0.04762   
6.15   268.11   185.76   297.00   18.00   268.52   290.61   209.32   284.78   289.96   172.21   95.58   260.25   167.30   191.70   352.25   225.24   271.34   190.33   112.65   25.00   

Num 2 Plan, Function Values: 19.00000   1620.63711   0.06667   
343.77   314.58   233.73   297.00   18.00   271.37   286.61   192.48   209.70   309.43   222.98   83.98   252.63   167.89   185.75   8.41   223.18   260.51   190.19   121.65   25.00   

Num 3 Plan, Function Values: 12.00000   835.88765   0.12500   
323.43   314.58   229.83   297.00   18.00   248.79   280.92   160.48   238.16   309.31   223.16   83.83   253.17   171.51   234.07   7.57   258.97   238.43   243.93   124.45   25.00   

Num 4 Plan, Function Values: 13.00000   970.76616   0.11111   
330.77   344.04   229.74   297.00   18.00   250.64   284.02   162.87   242.20   309.62   220.72   78.60   250.13   173.15   249.95   37.95   254.39   254.63   197.95   123.21   25.00   

Num 5 Plan, Function Values: 10.00000   734.73222   0.14286   
329.28   340.92   233.04   297.00   18.00   254.34   282.57   167.14   241.50   311.80   225.69   45.06   248.03   179.89   227.09   41.92   255.10   234.61   202.78   121.53   25.00   

Num 6 Plan, Function Values: 9.00000   565.54493   0.16667   
323.90   340.92   233.73   297.00   18.00   252.92   280.25   160.48   235.60   308.82   226.86   42.21   247.80   178.59   247.40   40.87   258.97   233.69   241.52   119.33   25.00   

Num 7 Plan, Function Values: 18.00000   1534.20323   0.07143   
354.57   345.37   233.73   297.00   18.00   249.53   283.56   170.58   209.70   308.12   222.65   92.00   250.85   172.91   190.61   357.82   211.32   271.50   191.88   120.55   25.00   

Num 8 Plan, Function Values: 16.00000   1106.31696   0.09091   
330.48   314.58   233.73   297.00   18.00   262.91   282.42   160.48   235.07   308.55   222.51   95.98   253.14   170.47   232.53   41.15   230.15   260.72   204.17   119.31   25.00   

Num 9 Plan, Function Values: 13.00000   685.53804   0.12500   
327.35   310.30   233.73   297.00   18.00   260.34   281.87   161.41   235.07   311.25   224.15   73.71   249.79   173.03   229.84   42.97   252.70   237.09   240.46   123.06   25.00   

Num 10 Plan, Function Values: 20.00000   1957.49304   0.05000   
12.02   290.77   231.11   297.00   18.00   269.57   292.52   206.89   288.93   276.21   171.51   86.24   260.97   166.50   189.74   1.71   218.78   273.67   190.49   106.84   25.00   

Num 11 Plan, Function Values: 22.00000   1919.03592   0.04762   
5.23   355.47   186.68   297.00   18.00   269.27   289.51   216.04   287.97   298.87   182.36   103.51   259.87   168.65   175.77   3.18   233.82   263.60   194.27   124.61   25.00   

Num 12 Plan, Function Values: 22.00000   1641.01554   0.05556   
354.15   357.99   188.97   297.00   18.00   259.17   288.26   199.02   238.24   310.15   191.03   94.48   268.51   173.77   179.92   41.67   235.59   279.07   191.11   119.17   25.00   

Num 13 Plan, Function Values: 17.00000   1196.91923   0.08333   
336.80   311.72   233.15   297.00   18.00   267.95   285.91   165.90   237.69   308.41   226.86   96.05   250.20   170.09   234.58   41.58   229.75   260.34   199.78   118.90   25.00   

Num 14 Plan, Function Values: 17.00000   1136.49183   0.08333   
330.33   340.92   231.23   297.00   18.00   266.19   283.30   168.59   241.17   309.43   224.36   85.82   252.75   167.96   229.88   44.71   234.20   259.12   194.30   120.58   25.00   

Num 15 Plan, Function Values: 22.00000   1899.95689   0.04762   
4.46   348.06   194.41   297.00   18.00   273.43   286.65   208.40   276.21   304.08   183.58   90.83   255.33   169.53   194.03   338.13   229.37   277.14   188.84   118.43   25.00   

Num 16 Plan, Function Values: 13.00000   672.18092   0.12500   
326.80   313.42   229.44   297.00   18.00   258.63   280.92   161.26   235.07   314.50   226.13   73.35   249.87   174.20   231.20   41.17   255.90   229.84   242.75   122.27   25.00   

Num 17 Plan, Function Values: 11.00000   700.96281   0.14286   
326.31   308.43   336.49   297.00   18.00   254.82   282.67   164.04   237.14   309.22   226.76   87.55   250.61   171.92   234.20   40.85   253.34   241.59   245.37   120.81   25.00   

Num 18 Plan, Function Values: 22.00000   1566.80313   0.05556   
354.98   349.67   189.31   297.00   18.00   265.59   278.36   161.18   203.62   291.19   222.64   96.71   256.10   155.79   189.07   5.72   229.75   253.18   215.13   125.53   25.00   

Num 19 Plan, Function Values: 19.00000   1579.53880   0.06667   
350.00   310.85   336.49   297.00   18.00   267.03   285.86   191.65   235.24   309.21   219.98   85.14   252.04   169.08   181.78   4.61   243.54   261.85   194.29   118.95   25.00   

Num 20 Plan, Function Values: 14.00000   1124.51171   0.10000   
354.73   314.58   228.21   297.00   18.00   256.92   280.79   162.35   235.07   313.15   222.23   89.35   247.80   168.15   234.61   0.97   258.97   237.72   203.44   121.26   25.00   

Num 21 Plan, Function Values: 22.00000   1796.78333   0.05263   
353.79   355.15   209.67   297.00   18.00   272.03   288.27   163.34   266.38   296.37   220.62   104.68   263.04   160.09   188.69   3.09   210.16   274.99   195.36   115.95   25.00   

Num 22 Plan, Function Values: 17.00000   1119.41431   0.08333   
323.56   311.17   203.38   297.00   18.00   268.78   285.19   162.18   236.35   310.44   222.75   89.66   252.15   174.52   229.83   43.63   214.97   263.09   218.95   121.23   25.00   

Num 23 Plan, Function Values: 20.00000   1733.19623   0.05882   
358.63   340.92   233.73   297.00   18.00   270.11   283.11   222.34   240.15   309.37   171.64   83.95   259.05   170.42   193.07   353.26   216.22   268.74   200.97   121.58   25.00   

Num 24 Plan, Function Values: 12.00000   830.40019   0.12500   
323.56   342.57   233.73   297.00   18.00   248.79   281.59   160.48   238.30   312.36   222.89   74.25   248.38   173.43   249.82   38.77   253.71   232.37   204.55   124.34   25.00   

Num 25 Plan, Function Values: 17.00000   1495.43328   0.07692   
7.27   340.92   228.70   297.00   18.00   255.08   283.79   165.99   209.70   308.51   220.66   91.53   250.89   170.71   189.68   353.79   237.90   265.33   193.37   119.11   25.00   

Num 26 Plan, Function Values: 16.00000   1375.62287   0.08333   
327.55   340.92   228.89   297.00   18.00   250.61   281.59   160.94   235.07   311.89   219.87   96.00   250.20   170.64   197.17   354.37   219.87   273.90   192.78   120.34   25.00   

Num 27 Plan, Function Values: 21.00000   1879.49229   0.05263   
12.76   314.58   204.01   297.00   18.00   271.27   288.30   167.78   273.64   290.03   177.33   101.32   264.28   156.58   188.54   344.68   218.55   272.39   199.56   105.61   25.00   

Num 28 Plan, Function Values: 20.00000   1647.27926   0.06250   
352.30   351.93   233.73   297.00   18.00   261.29   285.89   213.90   241.92   308.88   220.37   96.82   252.28   169.16   181.24   356.14   240.63   286.21   197.84   108.11   25.00   

Num 29 Plan, Function Values: 12.00000   762.15866   0.12500   
323.43   311.22   336.49   297.00   18.00   256.29   279.54   161.03   209.70   311.94   226.86   64.07   252.15   177.09   234.61   41.52   254.04   232.23   209.00   119.45   25.00   

Num 30 Plan, Function Values: 21.00000   1979.70745   0.04762   
6.64   276.69   187.77   297.00   18.00   266.56   287.57   196.98   292.32   289.63   161.07   94.53   259.11   167.83   192.53   6.13   233.74   273.19   199.51   108.99   25.00   

Num 31 Plan, Function Values: 20.00000   1947.19635   0.05000   
19.85   295.59   205.76   297.00   18.00   272.22   289.95   196.20   280.21   295.36   177.37   93.73   251.29   166.17   176.34   8.48   224.80   278.30   197.32   107.98   25.00   

Num 32 Plan, Function Values: 21.00000   1693.14188   0.05882   
352.56   314.58   218.86   297.00   18.00   258.71   290.65   197.34   235.07   311.51   220.83   76.20   258.99   169.25   189.79   7.27   227.31   271.66   195.19   130.37   25.00   

Num 33 Plan, Function Values: 15.00000   1221.45972   0.09091   
325.85   310.85   233.73   297.00   18.00   252.46   283.32   168.03   235.26   310.97   222.37   79.56   249.74   170.49   247.40   356.62   238.57   263.96   193.55   118.49   25.00   

Num 34 Plan, Function Values: 20.00000   1925.98747   0.05263   
353.57   290.95   228.45   297.00   18.00   267.15   292.89   207.19   273.44   310.32   181.55   90.35   260.24   167.29   187.51   4.54   220.53   266.08   194.46   107.94   25.00   

Num 35 Plan, Function Values: 12.00000   662.36434   0.12500   
324.74   312.04   337.25   297.00   18.00   257.79   279.62   165.01   235.07   310.59   224.00   71.14   251.38   173.63   247.40   37.68   254.17   241.11   246.22   119.77   25.00   

Num 36 Plan, Function Values: 20.00000   1849.80480   0.05556   
347.22   287.31   202.14   297.00   18.00   268.17   288.34   193.21   269.19   308.52   219.52   80.57   250.56   165.02   180.17   349.51   233.82   270.93   187.43   109.23   25.00   

Num 37 Plan, Function Values: 19.00000   1476.33793   0.06667   
343.80   340.92   336.49   297.00   18.00   259.51   282.69   177.85   235.07   310.63   223.19   95.06   252.38   172.98   188.97   355.83   224.59   261.43   202.75   121.10   25.00   

Num 38 Plan, Function Values: 21.00000   1675.36092   0.05882   
354.40   314.58   227.10   297.00   18.00   262.15   285.18   195.39   241.91   309.81   223.17   83.19   254.68   172.04   185.88   347.33   213.07   266.08   194.97   120.05   25.00   

Num 39 Plan, Function Values: 20.00000   1413.32389   0.06667   
359.78   314.58   212.60   297.00   18.00   268.81   286.63   163.29   239.34   303.49   222.49   92.42   250.93   164.22   182.07   39.05   239.11   260.45   185.26   119.67   25.00   

Num 40 Plan, Function Values: 11.00000   685.92866   0.12500   
323.43   340.92   207.23   297.00   18.00   255.21   281.42   163.45   235.07   308.37   226.86   51.75   249.15   176.94   234.61   39.31   253.63   242.25   228.76   121.17   25.00   

Num 41 Plan, Function Values: 13.00000   962.93893   0.11111   
352.98   341.07   233.73   297.00   18.00   252.60   282.13   161.84   235.87   309.99   224.88   105.88   247.80   171.02   234.61   38.53   257.28   233.90   206.73   121.90   25.00   

Num 42 Plan, Function Values: 21.00000   1938.21634   0.05000   
9.32   314.58   201.61   297.00   18.00   269.90   289.27   220.74   273.51   267.49   169.84   100.53   264.12   167.35   186.02   354.13   221.20   278.34   194.00   111.30   25.00   

Num 43 Plan, Function Values: 12.00000   653.78253   0.12500   
331.06   314.58   231.10   297.00   18.00   254.31   284.62   160.48   241.23   311.02   223.00   66.45   253.17   178.57   247.40   44.71   258.97   244.04   246.37   121.56   25.00   

Num 44 Plan, Function Values: 14.00000   1072.60326   0.10000   
342.96   314.58   233.73   297.00   18.00   253.80   281.81   162.39   237.69   311.07   220.88   71.82   252.19   165.28   229.09   355.62   252.14   239.34   199.93   118.09   25.00   

Num 45 Plan, Function Values: 21.00000   1930.70681   0.05000   
356.07   298.86   217.86   297.00   18.00   267.23   285.19   198.12   268.95   310.32   173.71   94.70   254.68   166.69   193.40   9.02   223.36   267.17   190.56   116.48   25.00   

Num 46 Plan, Function Values: 13.00000   954.40588   0.11111   
327.97   340.92   231.60   297.00   18.00   252.32   283.46   160.48   238.02   313.36   225.41   74.81   249.49   176.57   247.40   43.60   258.97   253.45   193.20   123.63   25.00   

Num 47 Plan, Function Values: 20.00000   1945.44899   0.05000   
17.62   269.20   161.59   297.00   18.00   269.86   292.33   194.50   279.40   285.26   177.12   103.93   259.53   166.49   183.48   340.02   223.67   282.01   192.76   111.22   25.00   

Num 48 Plan, Function Values: 20.00000   1893.85966   0.05263   
12.44   314.11   190.96   297.00   18.00   268.12   287.98   206.82   269.41   301.21   168.36   98.45   250.33   169.04   175.91   6.20   229.76   267.55   189.33   113.52   25.00   

Num 49 Plan, Function Values: 18.00000   1685.97352   0.06250   
20.03   309.79   233.73   297.00   18.00   255.84   289.49   210.50   253.77   309.39   203.42   83.09   253.01   173.48   189.39   1.86   220.44   271.64   194.28   123.17   25.00   

Num 50 Plan, Function Values: 19.00000   1746.67309   0.05882   
1.66   312.13   233.73   297.00   18.00   259.46   287.54   195.47   276.26   314.50   191.88   65.57   250.33   168.23   190.15   5.97   227.17   263.10   197.85   118.82   25.00   

Num 51 Plan, Function Values: 14.00000   1022.24036   0.10000   
323.43   314.58   161.59   297.00   18.00   254.19   281.09   162.90   235.07   314.50   226.86   75.76   252.86   169.51   183.24   42.22   254.96   204.94   206.07   124.85   25.00   

Num 52 Plan, Function Values: 18.00000   1258.47872   0.07692   
325.79   341.76   218.06   297.00   18.00   262.88   284.13   160.48   235.07   309.81   223.61   93.67   251.75   172.55   177.63   43.08   226.14   284.07   216.13   120.69   25.00   

Num 53 Plan, Function Values: 21.00000   1866.46268   0.05263   
354.56   341.46   199.13   297.00   18.00   271.35   286.20   196.83   276.06   290.14   219.30   90.51   263.21   161.84   189.88   354.31   210.50   279.20   187.27   113.15   25.00   

Num 54 Plan, Function Values: 19.00000   1681.24691   0.06250   
13.66   311.69   336.49   297.00   18.00   268.11   287.57   213.95   235.07   310.03   194.32   98.30   251.84   169.43   182.86   348.21   217.76   254.27   198.67   121.23   25.00   

Num 55 Plan, Function Values: 18.00000   1754.30449   0.05882   
9.07   314.58   233.73   297.00   18.00   253.45   290.65   194.27   288.38   291.78   201.06   102.38   252.72   174.06   189.87   352.11   230.74   270.05   198.99   112.03   25.00   

Num 56 Plan, Function Values: 20.00000   1935.53053   0.05000   
341.83   270.28   192.26   297.00   18.00   267.12   286.19   214.70   271.49   310.30   177.99   107.78   257.42   167.65   185.00   356.27   223.93   264.24   191.11   112.45   25.00   

Num 57 Plan, Function Values: 22.00000   1873.46415   0.04762   
10.49   356.56   198.18   297.00   18.00   268.48   290.25   205.58   293.25   293.00   182.82   102.17   260.86   168.01   173.13   356.92   237.63   272.18   195.02   120.48   25.00   

Num 58 Plan, Function Values: 17.00000   890.95727   0.08333   
329.37   7.43   231.08   297.00   18.00   260.78   281.00   165.39   235.07   305.05   226.86   73.66   253.22   179.95   230.42   40.18   230.48   251.64   241.68   120.78   25.00   

Num 59 Plan, Function Values: 20.00000   1646.24643   0.06250   
357.67   345.57   213.80   297.00   18.00   266.87   282.57   162.71   235.07   301.36   221.10   84.07   253.16   171.73   191.28   5.20   219.68   275.65   190.62   121.52   25.00   

Num 60 Plan, Function Values: 22.00000   1561.81886   0.05556   
358.13   355.17   180.56   297.00   18.00   262.84   282.38   161.94   235.07   298.64   222.24   96.08   253.90   157.76   189.76   355.34   222.82   260.12   175.39   122.11   25.00   

Num 61 Plan, Function Values: 22.00000   1154.59062   0.05882   
334.39   349.49   213.43   297.00   18.00   259.72   286.29   162.59   209.70   305.56   226.86   74.37   257.19   166.38   264.07   44.71   234.80   260.48   216.66   110.98   25.00   

Num 62 Plan, Function Values: 20.00000   1411.43351   0.06667   
337.95   340.92   208.75   297.00   18.00   263.81   287.04   161.67   235.07   302.86   223.54   87.40   250.76   170.88   190.37   42.94   232.23   266.78   197.52   118.09   25.00   

Num 63 Plan, Function Values: 22.00000   1812.99928   0.05000   
6.98   358.83   180.61   297.00   18.00   266.28   268.22   178.62   178.81   279.00   219.41   80.02   257.85   148.74   180.03   341.21   227.18   275.64   201.45   126.73   25.00   

Num 64 Plan, Function Values: 21.00000   1948.05016   0.04762   
353.66   294.75   208.37   297.00   18.00   268.25   289.40   207.90   279.40   296.04   176.93   86.23   258.26   173.01   183.90   357.42   223.83   264.37   186.90   114.89   25.00   

Num 65 Plan, Function Values: 22.00000   1153.75411   0.05882   
332.49   348.01   217.84   297.00   18.00   259.03   277.37   164.78   202.99   291.82   222.87   69.21   254.29   176.48   199.18   40.85   239.65   256.90   221.06   126.26   25.00   

Num 66 Plan, Function Values: 22.00000   1774.19884   0.05000   
7.64   358.83   178.49   297.00   18.00   266.06   267.92   169.02   170.59   280.45   220.58   83.12   257.66   156.96   176.77   338.31   222.33   261.32   200.79   126.92   25.00   

Num 67 Plan, Function Values: 15.00000   954.72707   0.10000   
359.80   313.56   233.73   297.00   18.00   264.30   276.83   160.48   235.07   312.68   222.41   84.59   247.80   168.04   234.61   44.71   258.97   241.34   221.36   126.37   25.00   

Num 68 Plan, Function Values: 22.00000   1863.83973   0.04762   
350.26   12.43   208.33   297.00   18.00   268.57   286.33   198.18   276.75   285.80   176.02   86.77   256.16   166.76   195.55   3.93   220.09   257.39   197.65   112.40   25.00   

Num 69 Plan, Function Values: 17.00000   1466.20719   0.07692   
355.63   314.58   229.38   297.00   18.00   248.79   287.05   163.36   209.70   311.22   223.82   89.13   251.92   172.12   187.04   4.80   222.70   258.97   203.22   119.08   25.00   

Num 70 Plan, Function Values: 21.00000   1583.90377   0.05882   
353.94   340.92   187.50   297.00   18.00   267.74   270.38   166.34   209.70   271.47   225.88   84.23   255.02   166.66   186.70   13.67   233.62   269.53   204.37   122.66   25.00   

Num 71 Plan, Function Values: 14.00000   830.82288   0.11111   
323.43   314.58   230.11   297.00   18.00   262.80   284.61   165.78   235.07   308.80   219.25   86.33   252.83   159.12   227.63   39.61   254.63   234.94   219.81   119.82   25.00   

Num 72 Plan, Function Values: 18.00000   1743.99972   0.05882   
14.05   310.99   25.74   297.00   18.00   254.80   288.35   195.29   261.43   309.74   217.73   91.03   249.34   176.68   188.95   358.45   216.75   265.63   196.33   121.45   25.00   

Num 73 Plan, Function Values: 16.00000   1077.54406   0.09091   
326.66   340.92   229.77   297.00   18.00   267.77   282.96   166.73   235.07   310.91   221.14   71.72   252.21   172.25   229.25   44.71   231.82   258.91   186.38   120.83   25.00   

Num 74 Plan, Function Values: 22.00000   1758.83844   0.05263   
7.15   11.43   201.93   297.00   18.00   270.50   283.97   183.34   238.16   289.93   219.21   83.04   257.68   168.81   183.00   351.82   237.00   283.27   193.36   126.93   25.00   

Num 75 Plan, Function Values: 18.00000   1533.49473   0.07143   
353.91   350.39   230.43   297.00   18.00   251.33   283.52   165.82   207.20   309.42   224.26   91.05   250.24   174.42   191.99   359.93   206.06   272.28   195.80   120.44   25.00   

Num 76 Plan, Function Values: 21.00000   1453.84231   0.06250   
341.33   314.58   200.18   297.00   18.00   269.90   280.90   185.55   235.24   309.07   221.90   91.08   253.73   166.33   182.06   44.71   234.64   258.10   191.52   120.28   25.00   

Num 77 Plan, Function Values: 21.00000   1812.42985   0.05263   
354.62   289.45   200.04   297.00   18.00   268.74   282.98   198.80   235.07   310.81   204.65   105.57   257.09   164.19   189.41   349.85   224.93   262.33   190.29   119.47   25.00   

Num 78 Plan, Function Values: 19.00000   1448.45010   0.07143   
352.30   311.25   233.73   297.00   18.00   265.24   283.28   162.97   236.58   301.06   222.77   92.76   251.91   169.06   185.73   41.91   214.92   275.97   198.66   119.38   25.00   

Num 79 Plan, Function Values: 14.00000   777.57322   0.11111   
328.36   340.92   228.65   297.00   18.00   260.14   280.76   163.95   235.96   308.28   225.56   82.70   248.50   175.85   247.40   41.60   255.05   232.41   229.15   120.92   25.00   

Num 80 Plan, Function Values: 21.00000   1759.90277   0.05556   
353.56   345.02   205.05   297.00   18.00   270.84   288.83   167.06   268.71   294.77   220.72   101.73   262.20   166.21   175.99   3.21   238.25   257.90   193.40   117.14   25.00   

Num 81 Plan, Function Values: 20.00000   1333.18304   0.06667   
338.27   340.92   202.60   297.00   18.00   260.97   288.04   160.48   235.07   302.26   221.34   76.44   251.36   169.40   172.46   37.01   228.28   269.57   193.69   125.17   25.00   

Num 82 Plan, Function Values: 20.00000   1683.36499   0.05882   
358.38   340.92   196.45   297.00   18.00   252.83   279.29   178.22   235.33   288.34   220.13   92.00   253.77   156.87   190.32   357.57   219.91   274.81   196.91   121.92   25.00   

Num 83 Plan, Function Values: 18.00000   1684.33576   0.06667   
19.88   340.92   23.75   297.00   18.00   254.20   287.91   202.74   235.13   311.69   222.14   85.28   249.77   175.11   181.62   352.44   216.05   286.14   192.54   121.11   25.00   

Num 84 Plan, Function Values: 21.00000   1560.55561   0.05556   
347.30   298.06   213.80   297.00   18.00   267.05   284.32   180.12   209.70   310.48   226.86   88.92   253.93   167.24   180.21   19.30   223.69   266.92   188.30   123.22   25.00   

Num 85 Plan, Function Values: 18.00000   1465.80690   0.07143   
348.88   340.92   232.74   297.00   18.00   261.94   284.19   194.08   239.83   309.40   223.63   76.91   250.45   179.62   197.98   354.62   226.27   232.02   191.37   121.51   25.00   

Num 86 Plan, Function Values: 16.00000   1412.06424   0.07692   
2.64   340.92   195.46   297.00   18.00   248.79   281.68   160.48   273.04   309.91   226.86   84.42   247.80   169.26   198.27   0.24   255.39   236.58   193.16   120.96   25.00   

Num 87 Plan, Function Values: 17.00000   1262.36116   0.07692   
329.14   314.58   336.49   297.00   18.00   255.44   282.39   170.33   235.07   308.45   221.57   90.27   252.95   169.22   177.78   4.76   239.65   218.83   192.36   125.11   25.00   

Num 88 Plan, Function Values: 19.00000   1745.56984   0.05556   
348.53   281.05   233.73   297.00   18.00   256.15   286.72   221.50   298.58   309.42   208.48   96.04   257.14   167.94   188.77   357.37   228.54   257.04   201.86   103.13   25.00   

Num 89 Plan, Function Values: 22.00000   1744.88983   0.05263   
8.07   350.90   209.81   297.00   18.00   265.67   284.32   190.65   235.07   299.57   220.50   88.11   256.86   160.90   184.38   356.55   229.30   274.89   197.31   127.17   25.00   

Num 90 Plan, Function Values: 21.00000   1465.13628   0.05556   
339.83   350.39   220.18   297.00   18.00   266.97   289.21   197.18   252.00   311.46   212.81   83.75   257.02   167.65   234.61   43.61   224.65   272.18   197.54   115.40   25.00   

Num 91 Plan, Function Values: 21.00000   1464.47823   0.05882   
341.93   341.57   206.44   297.00   18.00   260.78   285.29   183.23   209.70   310.72   220.93   88.42   254.66   170.92   199.70   1.93   244.03   261.69   187.63   121.65   25.00   

Num 92 Plan, Function Values: 17.00000   1158.68364   0.07692   
339.45   340.92   336.49   297.00   18.00   259.41   281.58   166.51   235.07   311.54   221.21   88.29   249.00   174.38   234.17   9.82   238.53   257.85   226.72   120.90   25.00   

Num 93 Plan, Function Values: 15.00000   1049.95191   0.09091   
325.75   340.92   226.26   297.00   18.00   249.40   281.87   165.42   239.84   309.35   220.95   84.88   253.16   167.89   234.61   13.23   257.37   248.59   191.54   122.32   25.00   

Num 94 Plan, Function Values: 16.00000   938.67321   0.09091   
331.10   344.09   233.73   297.00   18.00   266.28   286.28   167.19   236.91   309.50   224.69   61.37   248.92   175.18   234.61   41.29   253.67   256.40   193.18   122.95   25.00   

Num 95 Plan, Function Values: 18.00000   1244.44297   0.07143   
329.55   340.92   216.81   297.00   18.00   270.10   286.73   191.73   209.00   313.76   226.86   72.72   253.49   175.97   204.34   39.69   256.63   258.66   194.22   125.37   25.00   

Num 96 Plan, Function Values: 15.00000   755.34726   0.09091   
333.92   340.92   223.78   297.00   18.00   263.05   284.54   166.22   235.85   308.72   224.01   67.01   252.88   171.99   247.40   23.32   258.60   242.50   249.62   120.14   25.00   
