# Supplementary material for: A multi-objective scheduling optimization algorithm of a camera network for directional road network coverage
Source: PLoS One. 2018 Oct 31;13(10):e0206038. doi: 10.1371/journal.pone.0206038 (PMC6209222; doi:10.1371/journal.pone.0206038)
Supplement: S4 File — The source code of the proposed method in this paper and it is developed by C++. (ZIP) [file pone.0206038.s004.zip › Project/Project/plot_non.out]

21.00000   2007.39096   0.04762   
19.00000   1620.63711   0.06667   
12.00000   835.88765   0.12500   
13.00000   970.76616   0.11111   
10.00000   734.73222   0.14286   
9.00000   565.54493   0.16667   
18.00000   1534.20323   0.07143   
16.00000   1106.31696   0.09091   
13.00000   685.53804   0.12500   
20.00000   1957.49304   0.05000   
22.00000   1919.03592   0.04762   
22.00000   1641.01554   0.05556   
17.00000   1196.91923   0.08333   
17.00000   1136.49183   0.08333   
22.00000   1899.95689   0.04762   
13.00000   672.18092   0.12500   
11.00000   700.96281   0.14286   
22.00000   1566.80313   0.05556   
19.00000   1579.53880   0.06667   
14.00000   1124.51171   0.10000   
22.00000   1796.78333   0.05263   
17.00000   1119.41431   0.08333   
20.00000   1733.19623   0.05882   
12.00000   830.40019   0.12500   
17.00000   1495.43328   0.07692   
16.00000   1375.62287   0.08333   
21.00000   1879.49229   0.05263   
20.00000   1647.27926   0.06250   
12.00000   762.15866   0.12500   
21.00000   1979.70745   0.04762   
20.00000   1947.19635   0.05000   
21.00000   1693.14188   0.05882   
15.00000   1221.45972   0.09091   
20.00000   1925.98747   0.05263   
12.00000   662.36434   0.12500   
20.00000   1849.80480   0.05556   
19.00000   1476.33793   0.06667   
21.00000   1675.36092   0.05882   
20.00000   1413.32389   0.06667   
11.00000   685.92866   0.12500   
13.00000   962.93893   0.11111   
21.00000   1938.21634   0.05000   
12.00000   653.78253   0.12500   
14.00000   1072.60326   0.10000   
21.00000   1930.70681   0.05000   
13.00000   954.40588   0.11111   
20.00000   1945.44899   0.05000   
20.00000   1893.85966   0.05263   
18.00000   1685.97352   0.06250   
19.00000   1746.67309   0.05882   
14.00000   1022.24036   0.10000   
18.00000   1258.47872   0.07692   
21.00000   1866.46268   0.05263   
19.00000   1681.24691   0.06250   
18.00000   1754.30449   0.05882   
20.00000   1935.53053   0.05000   
22.00000   1873.46415   0.04762   
17.00000   890.95727   0.08333   
20.00000   1646.24643   0.06250   
22.00000   1561.81886   0.05556   
22.00000   1154.59062   0.05882   
20.00000   1411.43351   0.06667   
22.00000   1812.99928   0.05000   
21.00000   1948.05016   0.04762   
22.00000   1153.75411   0.05882   
22.00000   1774.19884   0.05000   
15.00000   954.72707   0.10000   
22.00000   1863.83973   0.04762   
17.00000   1466.20719   0.07692   
21.00000   1583.90377   0.05882   
14.00000   830.82288   0.11111   
18.00000   1743.99972   0.05882   
16.00000   1077.54406   0.09091   
22.00000   1758.83844   0.05263   
18.00000   1533.49473   0.07143   
21.00000   1453.84231   0.06250   
21.00000   1812.42985   0.05263   
19.00000   1448.45010   0.07143   
14.00000   777.57322   0.11111   
21.00000   1759.90277   0.05556   
20.00000   1333.18304   0.06667   
20.00000   1683.36499   0.05882   
18.00000   1684.33576   0.06667   
21.00000   1560.55561   0.05556   
18.00000   1465.80690   0.07143   
16.00000   1412.06424   0.07692   
17.00000   1262.36116   0.07692   
19.00000   1745.56984   0.05556   
22.00000   1744.88983   0.05263   
21.00000   1465.13628   0.05556   
21.00000   1464.47823   0.05882   
17.00000   1158.68364   0.07692   
15.00000   1049.95191   0.09091   
16.00000   938.67321   0.09091   
18.00000   1244.44297   0.07143   
15.00000   755.34726   0.09091   
