# Supplementary material for: A multi-objective scheduling optimization algorithm of a camera network for directional road network coverage
Source: PLoS One. 2018 Oct 31;13(10):e0206038. doi: 10.1371/journal.pone.0206038 (PMC6209222; doi:10.1371/journal.pone.0206038)
Supplement: S4 File — The source code of the proposed method in this paper and it is developed by C++. (ZIP) [file pone.0206038.s004.zip › Project/Project/randomlib.h]

#define FALSE 0
#define TRUE 1
#include <math.h>

/* Globals */
double u[97],c,cd,cm;
int i97,j97;
int test = FALSE;

void RandomInitialise(int ij,int kl)
{
   double s,t;
   int ii,i,j,k,l,jj,m;

   /*
      Handle the seed range errors
         First random number seed must be between 0 and 31328
         Second seed must have a value between 0 and 30081
   */
   if (ij < 0 || ij > 31328 || kl < 0 || kl > 30081) 
   {
      ij = 1802;
      kl = 9373;
   }

   i = (ij / 177) % 177 + 2;
   j = (ij % 177)       + 2;
   k = (kl / 169) % 178 + 1;
   l = (kl % 169);

   for (ii=0; ii<97; ii++) 
   {
      s = 0.0;
      t = 0.5;
      for (jj=0; jj<24; jj++) 
	  {
         m = (((i * j) % 179) * k) % 179;
         i = j;
         j = k;
         k = m;
         l = (53 * l + 1) % 169;
         if (((l * m % 64)) >= 32)
            s += t;
         t *= 0.5;
      }
      u[ii] = s;
   }

   c    = 362436.0 / 16777216.0;
   cd   = 7654321.0 / 16777216.0;
   cm   = 16777213.0 / 16777216.0;
   i97  = 97;
   j97  = 33;
   test = TRUE;
}

double RandomUniform(void)
{
   double uni;

   /* Make sure the initialisation routine has been called */
   if (!test)
      RandomInitialise(1802,9373);

   uni = u[i97-1] - u[j97-1];
   if (uni <= 0.0)
      uni++;
   u[i97-1] = uni;
   i97--;
   if (i97 == 0)
      i97 = 97;
   j97--;
   if (j97 == 0)
      j97 = 97;
   c -= cd;
   if (c < 0.0)
      c += cm;
   uni -= c;
   if (uni < 0.0)
      uni++;

   return(uni);
}

double RandomGaussian(double mean,double stddev)
{
   double  q,u,v,x,y;

   /*
      Generate P = (u,v) uniform in rect. enclosing acceptance region
      Make sure that any random numbers <= 0 are rejected, since
      gaussian() requires uniforms > 0, but RandomUniform() delivers >= 0.
   */
   do {
      u = RandomUniform();
      v = RandomUniform();
      if (u <= 0.0 || v <= 0.0) 
	  {
          u = 1.0;
          v = 1.0;
      }
      v = 1.7156 * (v - 0.5);

      /*  Evaluate the quadratic form */
      x = u - 0.449871;
      y = fabs(v) + 0.386595;
      q = x * x + y * (0.19600 * y - 0.25472 * x);

      /* Accept P if inside inner ellipse */
      if (q < 0.27597)
         break;

      /*  Reject P if outside outer ellipse, or outside acceptance region */
	  } while ((q > 0.27846) || (v * v > -4.0 * log(u) * u * u));

    /*  Return ratio of P's coordinates as the normal deviate */
    return (mean + stddev * v / u);
}

/*
   Return random integer within a range, lower -> upper INCLUSIVE
*/
int RandomInt(int lower, int upper)
{
   return((int)(RandomUniform() * (upper - lower + 1)) + lower);
}

/*
   Return random float within a range, lower -> upper
*/
double RandomDouble(double lower, double upper)
{
   return((upper - lower) * RandomUniform() + lower);
}


int  flip(double pf){
  if(RandomDouble(0.0,1.0)<=pf)return 1;else return 0;
}
