# Supplementary material for: A multi-objective scheduling optimization algorithm of a camera network for directional road network coverage
Source: PLoS One. 2018 Oct 31;13(10):e0206038. doi: 10.1371/journal.pone.0206038 (PMC6209222; doi:10.1371/journal.pone.0206038)
Supplement: S4 File — The source code of the proposed method in this paper and it is developed by C++. (ZIP) [file pone.0206038.s004.zip › Project/Project/stdafx.cpp]

// stdafx.cpp : Ö»°üÀ¨±ê×¼°üº¬ÎÄ¼þµÄÔ´ÎÄ¼þ
// Project.pch ½«×÷ÎªÔ¤±àÒëÍ·
// stdafx.obj ½«°üº¬Ô¤±àÒëÀàÐÍÐÅÏ¢

#include "stdafx.h"

// TODO: ÔÚ STDAFX.H ÖÐ
// ÒýÓÃÈÎºÎËùÐèµÄ¸½¼ÓÍ·ÎÄ¼þ£¬¶ø²»ÊÇÔÚ´ËÎÄ¼þÖÐÒýÓÃ
