# Supplementary material for: A multi-objective scheduling optimization algorithm of a camera network for directional road network coverage
Source: PLoS One. 2018 Oct 31;13(10):e0206038. doi: 10.1371/journal.pone.0206038 (PMC6209222; doi:10.1371/journal.pone.0206038)
Supplement: S4 File — The source code of the proposed method in this paper and it is developed by C++. (ZIP) [file pone.0206038.s004.zip › Project/Project/stdafx.h]

// stdafx.h : ±ê×¼ÏµÍ³°üº¬ÎÄ¼þµÄ°üº¬ÎÄ¼þ£¬
// »òÊÇ¾­³£Ê¹ÓÃµ«²»³£¸ü¸ÄµÄ
// ÌØ¶¨ÓÚÏîÄ¿µÄ°üº¬ÎÄ¼þ
//

#pragma once

#include "targetver.h"

#include <stdio.h>
#include <tchar.h>


// TODO: ÔÚ´Ë´¦ÒýÓÃ³ÌÐòÐèÒªµÄÆäËûÍ·ÎÄ¼þ
