# Supplementary material for: A multi-objective scheduling optimization algorithm of a camera network for directional road network coverage
Source: PLoS One. 2018 Oct 31;13(10):e0206038. doi: 10.1371/journal.pone.0206038 (PMC6209222; doi:10.1371/journal.pone.0206038)
Supplement: S4 File — The source code of the proposed method in this paper and it is developed by C++. (ZIP) [file pone.0206038.s004.zip › Project/Project/targetver.h]

#pragma once

// °üÀ¨ SDKDDKVer.h ½«¶¨Òå¿ÉÓÃµÄ×î¸ß°æ±¾µÄ Windows Æ½Ì¨¡£

// Èç¹ûÒªÎªÒÔÇ°µÄ Windows Æ½Ì¨Éú³ÉÓ¦ÓÃ³ÌÐò£¬Çë°üÀ¨ WinSDKVer.h£¬²¢½«
// WIN32_WINNT ºêÉèÖÃÎªÒªÖ§³ÖµÄÆ½Ì¨£¬È»ºóÔÙ°üÀ¨ SDKDDKVer.h¡£

#include <SDKDDKVer.h>
