# Supplementary material for: A multi-objective scheduling optimization algorithm of a camera network for directional road network coverage
Source: PLoS One. 2018 Oct 31;13(10):e0206038. doi: 10.1371/journal.pone.0206038 (PMC6209222; doi:10.1371/journal.pone.0206038)
Supplement: S4 File — The source code of the proposed method in this paper and it is developed by C++. (ZIP) [file pone.0206038.s004.zip › Project/Project.sln]

Microsoft Visual Studio Solution File, Format Version 12.00
# Visual Studio 2012
Project("{8BC9CEB8-8B4A-11D0-8D11-00A0C91BC942}") = "Project", "Project\Project.vcxproj", "{82B41C1F-A561-4D36-8F60-08864E35BB94}"
EndProject
Global
	GlobalSection(SolutionConfigurationPlatforms) = preSolution
		Debug|Win32 = Debug|Win32
		Release|Win32 = Release|Win32
	EndGlobalSection
	GlobalSection(ProjectConfigurationPlatforms) = postSolution
		{82B41C1F-A561-4D36-8F60-08864E35BB94}.Debug|Win32.ActiveCfg = Debug|Win32
		{82B41C1F-A561-4D36-8F60-08864E35BB94}.Debug|Win32.Build.0 = Debug|Win32
		{82B41C1F-A561-4D36-8F60-08864E35BB94}.Release|Win32.ActiveCfg = Release|Win32
		{82B41C1F-A561-4D36-8F60-08864E35BB94}.Release|Win32.Build.0 = Release|Win32
	EndGlobalSection
	GlobalSection(SolutionProperties) = preSolution
		HideSolutionNode = FALSE
	EndGlobalSection
	GlobalSection(Performance) = preSolution
		HasPerformanceSessions = true
	EndGlobalSection
EndGlobal
